# Supplementary material for: Transcriptome–Metabolome Analysis Reveals That Crossbreeding Improves Meat Quality in Hu Sheep and Their F1-Generation Sheep
Source: Foods. 2025 Apr 17;14(8):1384. doi: 10.3390/foods14081384 (PMC12026837; doi:10.3390/foods14081384)
Supplement: Supplementary file 1 [file foods-14-01384-s001.zip]

Archive with 11 entries (11 files):
- Table S1.pdf
- Table S10.xlsx
- Table S11.xlsx
- Table S2.xlsx
- Table S3.pdf
- Table S4.xlsx
- Table S5.xlsx
- Table S6.xlsx
- Table S7.xlsx
- Table S8.xlsx
- Table S9.xlsx
