# Supplementary material for: Transcriptome–Metabolome Analysis Reveals That Crossbreeding Improves Meat Quality in Hu Sheep and Their F1-Generation Sheep
Source: Foods. 2025 Apr 17;14(8):1384. doi: 10.3390/foods14081384 (PMC12026837; doi:10.3390/foods14081384)
Supplement: Supplementary file 1 [file foods-14-01384-s001.zip › Table S10.xlsx]

## Sheet: Sheet1
Supplementary Table S10. Transcriptome and metabolic group KEGG were analyzed jointly
	KEGG_map	Description	P-value_meta	Count_meta	P-value_gene	Count_gene
DH vs HH	ko04714	Thermogenesis	0.00449422	3	0.242199	1
	ko01100	Metabolic pathways	0.998782	4	0.845526	1
DH vs SH	ko02010	ABC transporters	0.928932	1	0.0127823	2
	ko04714	Thermogenesis	0.513261	1	0.0349253	3
	ko04977	Vitamin digestion and absorption	0.423608	1	0.0688418	1
	ko00190	Oxidative phosphorylation	0.279852	1	0.0718694	2
	ko00380	Tryptophan metabolism	0.455084	1	0.11852	1
	ko04144	Endocytosis	0.0528053	1	0.161422	2
	ko05230	Central carbon metabolism in cancer	0.742225	1	0.1736	1
	ko04922	Glucagon signaling pathway	0.279852	1	0.240105	1
	ko04014	Ras signaling pathway	0.102988	1	0.509926	1
	ko04080	Neuroactive ligand-receptor interaction	0.565577	1	0.606176	1
	ko05200	Pathways in cancer	0.195967	1	0.773174	1
	ko01100	Metabolic pathways	0.872877	12	0.854362	3
SH vs HH	ko00760	Nicotinate and nicotinamide metabolism	0.342101	2	0.0134581	2
	ko04152	AMPK signaling pathway	0.0440398	2	0.0232132	3
	ko04068	FoxO signaling pathway	0.0440398	2	0.0250394	3
	ko04211	Longevity regulating pathway	0.253156	1	0.0742787	2
	ko00450	Selenocompound metabolism	0.0924092	1	0.0913157	1
	ko04151	PI3K-Akt signaling pathway	0.0924092	1	0.112423	4
	ko00340	Histidine metabolism	0.662275	1	0.115872	1
	ko04714	Thermogenesis	0.000398601	6	0.162732	3
	ko00591	Linoleic acid metabolism	0.176557	1	0.178225	1
	ko00250	Alanine, aspartate and glutamate metabolism	0.750684	1	0.181976	1
	ko00380	Tryptophan metabolism	0.269748	2	0.214989	1
	ko04150	mTOR signaling pathway	0.253156	1	0.21694	2
	ko00260	Glycine, serine and threonine metabolism	0.796729	1	0.222147	1
	ko00240	Pyrimidine metabolism	0.86549	1	0.239762	1
	ko00270	Cysteine and methionine metabolism	0.796729	1	0.250143	1
	ko01230	Biosynthesis of amino acids	0.674912	3	0.325254	1
	ko01232	Nucleotide metabolism	0.0378495	6	0.343606	1
	ko01100	Metabolic pathways	0.987898	19	0.35617	10
	ko05014	Amyotrophic lateral sclerosis	0.253156	1	0.362271	3
	ko04144	Endocytosis	0.0924092	1	0.404122	2
	ko05022	Pathways of neurodegeneration - multiple diseases	0.0979441	2	0.487382	3
	ko00230	Purine metabolism	0.0123392	7	0.506827	1
	ko04934	Cushing syndrome	0.253156	1	0.570819	1
	ko00190	Oxidative phosphorylation	0.443938	1	0.576752	1
	ko05012	Parkinson disease	0.162871	2	0.799798	1
	ko04080	Neuroactive ligand-receptor interaction	0.41251	2	0.832711	1
