# Supplementary material for: Transcriptome–Metabolome Analysis Reveals That Crossbreeding Improves Meat Quality in Hu Sheep and Their F1-Generation Sheep
Source: Foods. 2025 Apr 17;14(8):1384. doi: 10.3390/foods14081384 (PMC12026837; doi:10.3390/foods14081384)
Supplement: Supplementary file 1 [file foods-14-01384-s001.zip › Table S11.xlsx]

## Sheet: Sheet1
Supplementary Table S11. Correlation statistics of differentially expressed genes and differentially expressed metabolites between metabolome and transcriptome
	geneID	KO_gene	metaID	Compounds	Class I	CID	coefficient	p-value
SH vs HH	novel.951	--	MEDN1833	Ac-YVAD-CMK	Amino acid and Its metabolites	--	-0.850053	1.07013063870494e-06
	ENSOARG00000012643.1	K01384	MEDP1196	Biotinamide	Alcohol and amines	C01893	0.834293	2.59168698415666e-06
	ENSOARG00000011235.1	K19008	MEDP1442*140	Carnitine C4:0	FA	--	0.830126	3.22524405332768e-06
	ENSOARG00000012643.1	K01384	MEDP1442*140	Carnitine C4:0	FA	--	0.857171	6.94115119825894e-07
	novel.1732	K00750	MEDP1442*140	Carnitine C4:0	FA	--	0.810945	8.22858968900054e-06
	ENSOARG00000012643.1	K01384	MEDP1441	Carnitine C5:1	FA	--	0.857952	6.6098939578952e-07
	ENSOARG00000011235.1	K19008	MEDP0577*140	Carnitine isoC4:0	FA	--	0.830126	3.22524405332768e-06
	ENSOARG00000012643.1	K01384	MEDP0577*140	Carnitine isoC4:0	FA	--	0.857171	6.94115119825894e-07
	novel.1732	K00750	MEDP0577*140	Carnitine isoC4:0	FA	--	0.810945	8.22858968900054e-06
	ENSOARG00000001683.1	K04887	MEDN1532	D-Galacturonic Acid	Carbohydrates and Its metabolites	C00333	-0.880224	1.43193483601533e-07
	ENSOARG00000005581.1	K07202	MEDN1532	D-Galacturonic Acid	Carbohydrates and Its metabolites	C00333	-0.89658	3.7916634329803e-08
	ENSOARG00000007675.1	K05156	MEDN1532	D-Galacturonic Acid	Carbohydrates and Its metabolites	C00333	-0.849342	1.11605614510979e-06
	ENSOARG00000011323.1	K10524	MEDN1532	D-Galacturonic Acid	Carbohydrates and Its metabolites	C00333	-0.922823	2.61064158563185e-09
	ENSOARG00000012643.1	K01384	MEDN1532	D-Galacturonic Acid	Carbohydrates and Its metabolites	C00333	-0.862359	4.98866945816204e-07
	ENSOARG00000016129.1	K04212	MEDN1532	D-Galacturonic Acid	Carbohydrates and Its metabolites	C00333	-0.812143	7.78534300943595e-06
	novel.363	--	MEDN1532	D-Galacturonic Acid	Carbohydrates and Its metabolites	C00333	-0.886167	9.04478096874596e-08
	ENSOARG00000011995.1	K01758	MEDN0316	Guanidinoethyl Sulfonate	Organic acid and Its derivatives	C01959	-0.814854	6.85820964820543e-06
	ENSOARG00000012643.1	K01384	MEDP2452	Ile-Ile	Amino acid and Its metabolites	--	0.84408	1.51335573933571e-06
	ENSOARG00000020570.1	K09084	MEDP2452	Ile-Ile	Amino acid and Its metabolites	--	0.826551	3.87317864592155e-06
	novel.1732	K00750	MEDP2452	Ile-Ile	Amino acid and Its metabolites	--	0.805115	1.07163340109576e-05
	ENSOARG00000012643.1	K01384	MEDP2453*144	Ile-Leu	Amino acid and Its metabolites	--	0.877182	1.79493718761297e-07
	ENSOARG00000012643.1	K01384	MEDP0336	LPC(0:0/14:0)	GP	--	0.815562	6.63245209470213e-06
	ENSOARG00000015128.1	K16911	MEDN2364	LPE(16:1/0:0)	GP	--	0.803505	1.15096858611124e-05
	ENSOARG00000012643.1	K01384	MEDP2307*144	Leu-Leu	Amino acid and Its metabolites	C11332	0.877182	1.79493718761297e-07
	ENSOARG00000011235.1	K19008	MEDP1186	Methyl-2-pyrrolidone-5-carboxylate	Aldehyde,Ketones,Esters	--	0.822964	4.6350397242612e-06
	ENSOARG00000012643.1	K01384	MEDP1186	Methyl-2-pyrrolidone-5-carboxylate	Aldehyde,Ketones,Esters	--	0.82936	3.35553805370472e-06
	novel.1732	K00750	MEDP1186	Methyl-2-pyrrolidone-5-carboxylate	Aldehyde,Ketones,Esters	--	0.81555	6.63619013668987e-06
	ENSOARG00000019721.1	K01168	MEDN1861	N-Myristoylglycine	Amino acid and Its metabolites	--	-0.822188	4.81601567926276e-06
	ENSOARG00000003676.1	K06734	MEDN2230	PC(18:0/18:2)	GP	--	0.809697	8.71395016616919e-06
DH vs HH	ENSOARG00000006441.1	K13966	MEDP1212	1,3-Dicyclohexylurea	Alcohol and amines	--	-0.340224	0.131281
	ENSOARG00000007839.1	K07846	MEDP1212	1,3-Dicyclohexylurea	Alcohol and amines	--	0.518909	0.0159374
	ENSOARG00000009497.1	K03948	MEDP1212	1,3-Dicyclohexylurea	Alcohol and amines	--	-0.360365	0.108552
	ENSOARG00000010199.1	K12497	MEDP1212	1,3-Dicyclohexylurea	Alcohol and amines	--	-0.207359	0.367104
	ENSOARG00000012485.1	K24519	MEDP1212	1,3-Dicyclohexylurea	Alcohol and amines	--	0.421514	0.0570251
	ENSOARG00000015654.1	K04186	MEDP1212	1,3-Dicyclohexylurea	Alcohol and amines	--	-0.405671	0.0680682
	ENSOARG00000015695.1	K23929	MEDP1212	1,3-Dicyclohexylurea	Alcohol and amines	--	-0.521583	0.0153096
	ENSOARG00000016098.1	K06752	MEDP1212	1,3-Dicyclohexylurea	Alcohol and amines	--	0.194175	0.399001
	ENSOARG00000016327.1	K07928	MEDP1212	1,3-Dicyclohexylurea	Alcohol and amines	--	-0.35721	0.111909
	ENSOARG00000019613.1	K18629	MEDP1212	1,3-Dicyclohexylurea	Alcohol and amines	--	0.170224	0.460692
	ENSOARG00000020415.1	--	MEDP1212	1,3-Dicyclohexylurea	Alcohol and amines	--	-0.467715	0.0325124
	novel.1052	K12497	MEDP1212	1,3-Dicyclohexylurea	Alcohol and amines	--	0.150451	0.515073
	novel.1448	K04354	MEDP1212	1,3-Dicyclohexylurea	Alcohol and amines	--	0.384237	0.0854849
	novel.1449	K04354	MEDP1212	1,3-Dicyclohexylurea	Alcohol and amines	--	0.252803	0.268885
	novel.2163	--	MEDP1212	1,3-Dicyclohexylurea	Alcohol and amines	--	-0.151461	0.512225
	novel.2210	K03238	MEDP1212	1,3-Dicyclohexylurea	Alcohol and amines	--	-0.488152	0.0247618
	novel.3021	K06716	MEDP1212	1,3-Dicyclohexylurea	Alcohol and amines	--	-0.297352	0.190519
	novel.388	K06523	MEDP1212	1,3-Dicyclohexylurea	Alcohol and amines	--	0.38012	0.0891774
	novel.399	K12025	MEDP1212	1,3-Dicyclohexylurea	Alcohol and amines	--	-0.178866	0.437887
	novel.436	--	MEDP1212	1,3-Dicyclohexylurea	Alcohol and amines	--	-0.276992	0.224148
	ENSOARG00000006441.1	K13966	MEDP0110	2-Methoxybenzoic Acid	Benzene and substituted derivatives	--	-0.297122	0.190879
	ENSOARG00000007839.1	K07846	MEDP0110	2-Methoxybenzoic Acid	Benzene and substituted derivatives	--	0.427637	0.0531454
	ENSOARG00000009497.1	K03948	MEDP0110	2-Methoxybenzoic Acid	Benzene and substituted derivatives	--	-0.35128	0.11842
	ENSOARG00000010199.1	K12497	MEDP0110	2-Methoxybenzoic Acid	Benzene and substituted derivatives	--	-0.176884	0.443066
	ENSOARG00000012485.1	K24519	MEDP0110	2-Methoxybenzoic Acid	Benzene and substituted derivatives	--	0.309578	0.172057
	ENSOARG00000015654.1	K04186	MEDP0110	2-Methoxybenzoic Acid	Benzene and substituted derivatives	--	-0.393821	0.0773297
	ENSOARG00000015695.1	K23929	MEDP0110	2-Methoxybenzoic Acid	Benzene and substituted derivatives	--	-0.709839	0.000312816
	ENSOARG00000016098.1	K06752	MEDP0110	2-Methoxybenzoic Acid	Benzene and substituted derivatives	--	0.53192	0.0130683
	ENSOARG00000016327.1	K07928	MEDP0110	2-Methoxybenzoic Acid	Benzene and substituted derivatives	--	-0.360268	0.108654
	ENSOARG00000019613.1	K18629	MEDP0110	2-Methoxybenzoic Acid	Benzene and substituted derivatives	--	0.473735	0.0300542
	ENSOARG00000020415.1	--	MEDP0110	2-Methoxybenzoic Acid	Benzene and substituted derivatives	--	-0.382525	0.0870066
	novel.1052	K12497	MEDP0110	2-Methoxybenzoic Acid	Benzene and substituted derivatives	--	0.385623	0.0842679
	novel.1448	K04354	MEDP0110	2-Methoxybenzoic Acid	Benzene and substituted derivatives	--	0.345779	0.124701
	novel.1449	K04354	MEDP0110	2-Methoxybenzoic Acid	Benzene and substituted derivatives	--	0.316191	0.162602
	novel.2163	--	MEDP0110	2-Methoxybenzoic Acid	Benzene and substituted derivatives	--	-0.0995718	0.667614
	novel.2210	K03238	MEDP0110	2-Methoxybenzoic Acid	Benzene and substituted derivatives	--	-0.396465	0.0751864
	novel.3021	K06716	MEDP0110	2-Methoxybenzoic Acid	Benzene and substituted derivatives	--	-0.517284	0.0163288
	novel.388	K06523	MEDP0110	2-Methoxybenzoic Acid	Benzene and substituted derivatives	--	0.600913	0.00396586
	novel.399	K12025	MEDP0110	2-Methoxybenzoic Acid	Benzene and substituted derivatives	--	-0.0687089	0.767281
	novel.436	--	MEDP0110	2-Methoxybenzoic Acid	Benzene and substituted derivatives	--	-0.33076	0.143054
	ENSOARG00000006441.1	K13966	MEDP2011	3,5-Dihydroxybenzoic acid	Benzene and substituted derivatives	--	0.244784	0.284877
	ENSOARG00000007839.1	K07846	MEDP2011	3,5-Dihydroxybenzoic acid	Benzene and substituted derivatives	--	0.144225	0.532808
	ENSOARG00000009497.1	K03948	MEDP2011	3,5-Dihydroxybenzoic acid	Benzene and substituted derivatives	--	-0.0213471	0.926821
	ENSOARG00000010199.1	K12497	MEDP2011	3,5-Dihydroxybenzoic acid	Benzene and substituted derivatives	--	-0.1913	0.406154
	ENSOARG00000012485.1	K24519	MEDP2011	3,5-Dihydroxybenzoic acid	Benzene and substituted derivatives	--	0.0918904	0.691995
	ENSOARG00000015654.1	K04186	MEDP2011	3,5-Dihydroxybenzoic acid	Benzene and substituted derivatives	--	-0.0528951	0.81987
	ENSOARG00000015695.1	K23929	MEDP2011	3,5-Dihydroxybenzoic acid	Benzene and substituted derivatives	--	-0.560613	0.00820377
	ENSOARG00000016098.1	K06752	MEDP2011	3,5-Dihydroxybenzoic acid	Benzene and substituted derivatives	--	0.174317	0.449815
	ENSOARG00000016327.1	K07928	MEDP2011	3,5-Dihydroxybenzoic acid	Benzene and substituted derivatives	--	-0.297534	0.190235
	ENSOARG00000019613.1	K18629	MEDP2011	3,5-Dihydroxybenzoic acid	Benzene and substituted derivatives	--	0.266369	0.243151
SH vs DH	ENSOARG00000005581.1	K07202	MEDN1279	LPE(0:0/18:0)	GP	--	0.915353	6.09530902822031e-09
	ENSOARG00000005581.1	K07202	MEDN1268	LPE(22:5/0:0)	GP	--	0.835941	2.37303619752251e-06
