# Supplementary material for: Transcriptome–Metabolome Analysis Reveals That Crossbreeding Improves Meat Quality in Hu Sheep and Their F1-Generation Sheep
Source: Foods. 2025 Apr 17;14(8):1384. doi: 10.3390/foods14081384 (PMC12026837; doi:10.3390/foods14081384)
Supplement: Supplementary file 1 [file foods-14-01384-s001.zip › Table S2.xlsx]

## Sheet: Table S1. Details of primer seq
Supplementary Table S2. Details of primer sequences of miRNAs used for qRTPCR
Gene ID	Forward primer	Reverse primer
EGR3	CCTGACAATCTGTACCCCGA	AGGTCACGGTCTTGTTGCC
PPARGC1A	TCAGTACAACAACGAGCCTTCAA	CACATCTCCATCTGTCAGCGC
GADD45G	ATGTGACCTTCTGCGTGCTT	ACGCGCACGATGTCTATGTC
GPX2	CGGGACTTCACCCAACTCAA	CCCAGGGCGGACATACTTG
CYP1A1	GACTTCATCCCTGTCCTCCGTTA	GCATTCTCGTCCAGCCTCTTAT
TNFSF10	AGTTCTGCGTGCTGATCCTC	GTCCCAGGAACGGTCATCTT
PER3	GAAAATGGGCAGCAATCTCAGG	GCTGCCGTCTCATGCTTTC
ATP8	AAACACAACTTCTACCACAACCCAG	TAGGGGTAATGAAAGAGGCAAATAG
GAPDH	GTCAAGGCAGAGAACGGGAA	TCACAAACATGGGAGCGTCA
