# Supplementary material for: Transcriptome–Metabolome Analysis Reveals That Crossbreeding Improves Meat Quality in Hu Sheep and Their F1-Generation Sheep
Source: Foods. 2025 Apr 17;14(8):1384. doi: 10.3390/foods14081384 (PMC12026837; doi:10.3390/foods14081384)
Supplement: Supplementary file 1 [file foods-14-01384-s001.zip › Table S4.xlsx]

## Sheet: DH vs HH
Supplementary Table 4.Differentially expressed genes in longissimus dorsi
ID	HH1_fpkm	HH2_fpkm	HH3_fpkm	HH4_fpkm	HH5_fpkm	HH6_fpkm	HH7_fpkm	DH1_fpkm	DH2_fpkm	DH3_fpkm	DH4_fpkm	DH5_fpkm	DH6_fpkm	DH7_fpkm	HH1_count	HH2_count	HH3_count	HH4_count	HH5_count	HH6_count	HH7_count	DH1_count	DH2_count	DH3_count	DH4_count	DH5_count	DH6_count	DH7_count	log2FoldChange	pvalue	padj	regulated	chr	start	end	strand	gene_name	gene_description	KEGG	KEGG pathway	NR	Swissprot	Tremble	KOG	GO	Pfam	TF-Family
ENSOARG00000015695.1	0.8131	5.4228	0.6707	0.4914	1.0529	1.0194	0.5215	4.6457	4.3137	9.7843	4.8157	5.5039	4.0084	4.937	73	449	54	39	85	100	41	405	360	768	404	475	318	447	2.32775	6.0059e-11	4.64346e-07	up	1	275206299	275266603	-	ENSOARG00000015695	EF-hand domain family member B [Source:NCBI gene (formerly Entrezgene)%3BAcc:101120979]	K23929 EF-hand domain-containing family member B | (RefSeq) EFHB; LOW QUALITY PROTEIN: EF-hand domain-containing family member B (A)	--	EF-hand domain-containing family member B isoform X2 [Ovis aries]	EFHB_BOVIN RecName: Full=EF-hand domain-containing family member B; AltName: Full=Cilia- and flagella-associated protein 21 {ECO:0000303|PubMed:34715025};	W5Q2A6_SHEEP SubName: Full=EF-hand domain family member B {ECO:0000313|Ensembl:ENSOARP00000016844};	--	GO:0005879,axonemal microtubule; GO:0061891,calcium ion sensor activity; GO:0032091,negative regulation of protein binding; GO:0070884,regulation of calcineurin-NFAT signaling cascade; GO:2001256,regulation of store-operated calcium entry; GO:0003674,molecular_function; GO:0005488,binding; GO:0005509,calcium ion binding; GO:0043167,ion binding; GO:0043169,cation binding; GO:0046872,metal ion bind…	PF00036.35:EF hand	--
novel.2210	0.2209	0.3422	0.4223	0.3927	1.9656	0.5777	0.5406	2.7628	2.7163	2.0938	2.3643	2.6595	3.8575	2.6289	7	10	12	11	56	20	15	85	80	58	70	81	108	84	2.14732	7.93406e-10	4.08948e-06	up	7	35921357	35922750	.	--	--	K03238 translation initiation factor 2 subunit 2 | (RefSeq) EIF2S2; eukaryotic translation initiation factor 2 subunit 2 (A)	--	eukaryotic translation initiation factor 2 subunit 2 [Ovis aries]	IF2B_BOVIN RecName: Full=Eukaryotic translation initiation factor 2 subunit 2; AltName: Full=Eukaryotic translation initiation factor 2 subunit beta; Short=eIF-2-beta;	A0A836CTH8_SHEEP SubName: Full=eukaryotic translation initiation factor 2 subunit 2 {ECO:0000313|RefSeq:XP_014952449.2};	Translation initiation factor 2, beta subunit (eIF-2beta)	GO:0005850,eukaryotic translation initiation factor 2 complex; GO:0046872,metal ion binding; GO:0003729,mRNA binding; GO:0003743,translation initiation factor activity; GO:0031369,translation initiation factor binding; GO:0001732,formation of cytoplasmic translation initiation complex; GO:0001731,formation of translation preinitiation complex; GO:0003674,molecular_function; GO:0005488,binding; GO…	PF01873.20:Domain found in IF2B/IF5	--
ENSOARG00000016098.1	5.4096	4.888	6.1657	9.2471	16.4436	0.6601	65.2743	0.4952	0.5819	0.275	1.2865	0.1251	0.4081	0.9536	90	75	92	136	246	12	951	8	9	4	20	2	6	16	-4.67778	1.66193e-09	6.42459e-06	down	20	25594470	25608591	+	ENSOARG00000016098	--	K06752 MHC class II antigen | (RefSeq) OVAR-DRB1; DLA class II histocompatibility antigen, DR-1 beta chain-like precursor (A)	ko04145: Phagosome; ko04514: Cell adhesion molecules; ko04612: Antigen processing and presentation; ko04640: Hematopoietic cell lineage; ko04658: Th1 and Th2 cell differentiation; ko04659: Th17 cell differentiation; ko04672: Intestinal immune network for IgA production; ko04940: Type I diabetes mellitus; ko05140: Leishmaniasis; ko05145: Toxoplasmosis; ko05150: Staphylococcus aureus infection; ko0…	DLA class II histocompatibility antigen, DR-1 beta chain-like precursor [Ovis aries]	HB2D_CANLF RecName: Full=DLA class II histocompatibility antigen, DR-1 beta chain; Flags: Precursor;	W5Q3J8_SHEEP RecName: Full=Ig-like domain-containing protein {ECO:0000259|PROSITE:PS50835};	--	GO:0016021,integral component of membrane; GO:0031902,late endosome membrane; GO:0005765,lysosomal membrane; GO:0042613,MHC class II protein complex; GO:0023026,MHC class II protein complex binding; GO:0002250,adaptive immune response; GO:0019886,antigen processing and presentation of exogenous peptide antigen via MHC class II; GO:0002503,peptide antigen assembly with MHC class II protein complex…	PF07654.18:Immunoglobulin C1-set domain	--
novel.3021	0.0881	0.4775	0.0982	0.1993	0.098	0.1612	0.0503	4.082	1.1371	2.4179	0.0943	1.9701	1.1962	1.9215	2	10	2	4	2	4	1	90	24	48	2	43	24	44	3.48865	1.30615e-08	4.03939e-05	up	JH923241.1	6432	7583	-	--	--	K06716 ADP-ribosyltransferase 1 [EC:2.4.2.31] | (RefSeq) LOW QUALITY PROTEIN: GPI-linked NAD(P)(+)--arginine ADP-ribosyltransferase 1-like (A)	--	hypothetical protein G4228_020265 [Cervus hanglu yarkandensis]	NAR1_HUMAN RecName: Full=GPI-linked NAD(P)(+)--arginine ADP-ribosyltransferase 1; EC=2.4.2.31; AltName: Full=ADP-ribosyltransferase C2 and C3 toxin-like 1; Short=ARTC1; AltName: Full=Mono(ADP-ribosyl)transferase 1; AltName: CD_antigen=CD296; Flags: Precursor;	A0A8B9X452_BOSMU RecName: Full=NAD(P)(+)--arginine ADP-ribosyltransferase {ECO:0000256|RuleBase:RU361228}; EC=2.4.2.31 {ECO:0000256|RuleBase:RU361228}; AltName: Full=Mono(ADP-ribosyl)transferase {ECO:0000256|RuleBase:RU361228};	--	GO:0031225,anchored component of membrane; GO:0009986,cell surface; GO:0005886,plasma membrane; GO:0033017,sarcoplasmic reticulum membrane; GO:0003950,NAD+ ADP-ribosyltransferase activity; GO:0106274,NAD+-protein-arginine ADP-ribosyltransferase activity; GO:0018120,peptidyl-arginine ADP-ribosylation; GO:0006471,protein ADP-ribosylation; GO:0003674,molecular_function; GO:0003824,catalytic activity…	PF01129.21:NAD:arginine ADP-ribosyltransferase	--
ENSOARG00000014715.1	0.0403	0	0	0	0	0	0	0.9958	1.1269	0	0	1.7604	1.5046	1.1186	1	0	0	0	0	0	0	24	26	0	0	42	33	28	6.46798	6.79018e-08	0.000174994	up	9	92522147	92523238	+	ENSOARG00000014715	zinc finger protein 134 pseudogene [Source:NCBI gene (formerly Entrezgene)%3BAcc:101118963]	K09228 KRAB domain-containing zinc finger protein | (RefSeq) zinc finger protein 772 isoform X2 (A)	ko05168: Herpes simplex virus 1 infection	zinc finger protein 134-like, partial [Ovis aries]	ZN134_HUMAN RecName: Full=Zinc finger protein 134;	W5PZ93_SHEEP SubName: Full=Zinc finger protein 134 pseudogene {ECO:0000313|Ensembl:ENSOARP00000015779};	FOG: Zn-finger	GO:0005654,nucleoplasm; GO:0001227,DNA-binding transcription repressor activity, RNA polymerase II-specific; GO:0046872,metal ion binding; GO:0000978,RNA polymerase II cis-regulatory region sequence-specific DNA binding; GO:0006357,regulation of transcription by RNA polymerase II; GO:0000981,DNA-binding transcription factor activity, RNA polymerase II-specific; GO:0001217,DNA-binding transcriptio…	PF00096.29:Zinc finger, C2H2 type	zf-C2H2
ENSOARG00000015654.1	1.8802	0.6796	1.3977	0.9926	0.6505	1.5296	1.1928	1.5491	4.2701	3.5843	4.1137	3.8684	3.0262	2.0301	45	15	30	21	14	40	25	36	95	75	92	89	64	49	1.42515	1.99235e-06	0.00342309	up	1	255102873	255103925	-	ENSOARG00000015654	atypical chemokine receptor 4 [Source:NCBI gene (formerly Entrezgene)%3BAcc:101119176]	K04186 atypical chemokine receptor 4 | (RefSeq) ACKR4; atypical chemokine receptor 4 (A)	ko04060: Cytokine-cytokine receptor interaction; ko04061: Viral protein interaction with cytokine and cytokine receptor	atypical chemokine receptor 4 [Ovis aries]	ACKR4_BOVIN RecName: Full=Atypical chemokine receptor 4; AltName: Full=C-C chemokine receptor type 11; Short=C-C CKR-11; Short=CC-CKR-11; Short=CCR-11; AltName: Full=CC chemokine receptor-like 1; AltName: Full=Protein PPR1; AltName: Full=Putative gustatory receptor type B;	A0A6P7DC27_SHEEP SubName: Full=Atypical chemokine receptor 4 {ECO:0000313|Ensembl:ENSOARP00000016794, ECO:0000313|RefSeq:XP_004003386.1}; SubName: Full=LOW QUALITY PROTEIN: atypical chemokine receptor 4-like {ECO:0000313|RefSeq:XP_027816253.1};	--	GO:0005769,early endosome; GO:0009897,external side of plasma membrane; GO:0016021,integral component of membrane; GO:0055037,recycling endosome; GO:0019957,C-C chemokine binding; GO:0016493,C-C chemokine receptor activity; GO:0004950,chemokine receptor activity; GO:0005044,scavenger receptor activity; GO:0019722,calcium-mediated signaling; GO:0060326,cell chemotaxis; GO:0006955,immune response; …	PF00001.24:7 transmembrane receptor (rhodopsin family)	Tub
ENSOARG00000020415.1	0.7936	0.7917	0.7079	1.4723	1.0238	1.104	1.45	1.6673	2.9027	3.0499	2.9215	2.1795	2.5865	1.2591	25	23	20	41	29	38	40	51	85	84	86	66	72	40	1.19224	2.29744e-06	0.00355254	up	2	225544149	225557556	-	ENSOARG00000020415	family with sequence similarity 124 member B [Source:NCBI gene (formerly Entrezgene)%3BAcc:101122416]	--	--	hypothetical protein MJG53_020413 [Ovis ammon polii x Ovis aries]	F124B_BOVIN RecName: Full=Protein FAM124B;	W5QGS7_SHEEP SubName: Full=Family with sequence similarity 124 member B {ECO:0000313|Ensembl:ENSOARP00000021926}; SubName: Full=protein FAM124B {ECO:0000313|RefSeq:XP_004005020.1};	--	GO:0005654,nucleoplasm; GO:0005575,cellular_component; GO:0005622,intracellular anatomical structure; GO:0005634,nucleus; GO:0031974,membrane-enclosed lumen; GO:0031981,nuclear lumen; GO:0043226,organelle; GO:0043227,membrane-bounded organelle; GO:0043229,intracellular organelle; GO:0043231,intracellular membrane-bounded organelle; GO:0043233,organelle lumen; GO:0070013,intracellular organelle lu…	PF15067.9:FAM124 family	--
novel.1052	5.667	5.0689	1.4405	2.1394	2.8364	3.1571	1.9087	1.7213	1.2895	1.112	1.5393	0.9213	1.2208	1.248	851	702	194	284	383	518	251	251	180	146	216	133	162	189	-1.30035	4.44272e-06	0.00624525	down	19	60399320	60405926	-	--	--	K12497 early growth response protein 3 | (RefSeq) EGR3; early growth response protein 3 isoform X1 (A)	ko04625: C-type lectin receptor signaling pathway; ko05161: Hepatitis B; ko05203: Viral carcinogenesis	hypothetical protein MG293_017871 [Ovis ammon polii]	EGR1_SERCA RecName: Full=Early growth response protein 1; Short=EGR-1; AltName: Full=Zinc finger protein ZENK {ECO:0000303|PubMed:9501495}; Flags: Fragment;	A0A8J6ABY0_GALPY SubName: Full=Krueppel-like factor 15 {ECO:0000313|EMBL:KAG8516212.1};	--	GO:0005737,cytoplasm; GO:0005654,nucleoplasm; GO:0005634,nucleus; GO:0003677,DNA binding; GO:0003700,DNA-binding transcription factor activity; GO:0010385,double-stranded methylated DNA binding; GO:0044729,hemi-methylated DNA-binding; GO:0035035,histone acetyltransferase binding; GO:1990841,promoter-specific chromatin binding; GO:0000977,RNA polymerase II transcription regulatory region sequence-…	--	zf-C2H2
novel.1449	4.0547	4.0944	0.5522	1.8907	0.8949	1.0623	0.9366	0.5578	0.4162	0.3186	0.4472	0.7245	0.4904	0.7366	262	244	32	108	52	75	53	35	25	18	27	45	28	48	-1.89226	8.08884e-06	0.00914142	down	22	49664361	49667203	.	--	--	K04354 serine/threonine-protein phosphatase 2A regulatory subunit B | (RefSeq) PPP2R2B; serine/threonine-protein phosphatase 2A 55 kDa regulatory subunit B beta isoform isoform X3 (A)	ko03015: mRNA surveillance pathway; ko04071: Sphingolipid signaling pathway; ko04151: PI3K-Akt signaling pathway; ko04152: AMPK signaling pathway; ko04261: Adrenergic signaling in cardiomyocytes; ko04390: Hippo signaling pathway; ko04530: Tight junction; ko04728: Dopaminergic synapse; ko05142: Chagas disease; ko05160: Hepatitis C; ko05165: Human papillomavirus infection	serine/threonine-protein phosphatase 2A 55 kDa regulatory subunit B delta isoform-like [Odocoileus virginianus texanus]	2ABD_MOUSE RecName: Full=Serine/threonine-protein phosphatase 2A 55 kDa regulatory subunit B delta isoform; AltName: Full=PP2A subunit B isoform B55-delta; AltName: Full=PP2A subunit B isoform PR55-delta; AltName: Full=PP2A subunit B isoform R2-delta; AltName: Full=PP2A subunit B isoform delta;	A0A6J0XGG6_ODOVR SubName: Full=serine/threonine-protein phosphatase 2A 55 kDa regulatory subunit B delta isoform-like {ECO:0000313|RefSeq:XP_020748440.1};	Serine/threonine protein phosphatase 2A, regulatory subunit	GO:0005829,cytosol; GO:0000159,protein phosphatase type 2A complex; GO:0019888,protein phosphatase regulator activity; GO:0051301,cell division; GO:0010458,exit from mitosis; GO:0000278,mitotic cell cycle; GO:0003674,molecular_function; GO:0019208,phosphatase regulator activity; GO:0030234,enzyme regulator activity; GO:0098772,molecular function regulator activity; GO:0008150,biological_process; …	--	--
novel.436	0.6319	0.4711	0.6385	0.6255	1.2518	0.8314	1.3305	1.7693	0.9985	1.4455	2.5359	1.8899	2.0783	1.5665	32	22	29	28	57	46	59	87	47	64	120	92	93	80	1.11345	8.59841e-06	0.00914142	up	12	36956371	36958694	-	--	--	--	--	hypothetical protein FD754_024061, partial [Muntiacus muntjak]	LORF2_MOUSE RecName: Full=LINE-1 retrotransposable element ORF2 protein; Short=ORF2p; AltName: Full=Long interspersed element-1; Short=L1; AltName: Full=Retrovirus-related Pol polyprotein LINE-1; Includes: RecName: Full=Reverse transcriptase; EC=2.7.7.49; Includes: RecName: Full=Endonuclease; EC=3.1.21.-;	A0A8C6E2H9_MOSMO SubName: Full=Uncharacterized protein {ECO:0000313|Ensembl:ENSMMSP00000025018};	--	GO:0004519,endonuclease activity; GO:0046872,metal ion binding; GO:0003964,RNA-directed DNA polymerase activity; GO:0006310,DNA recombination; GO:0003674,molecular_function; GO:0003824,catalytic activity; GO:0004518,nuclease activity; GO:0016787,hydrolase activity; GO:0016788,hydrolase activity, acting on ester bonds; GO:0005488,binding; GO:0043167,ion binding; GO:0043169,cation binding; GO:00167…	--	--
ENSOARG00000006441.1	0	0	0.0569	0.0289	0.0189	0	0	0.0788	0.0823	0.2237	0.1456	0.0619	0.0481	0.2108	0	0	6	3	2	0	0	9	9	23	16	7	5	25	3.10517	3.16519e-05	0.0196393	up	23	62028783	62041541	+	ENSOARG00000006441	serpin family B member 12 [Source:HGNC Symbol%3BAcc:HGNC:14220]	K13966 serpin B11/12 | (RefSeq) SERPINB12; serpin B12 (A)	--	serpin B12 [Ovis aries]	SPB12_HUMAN RecName: Full=Serpin B12;	W5P8Y8_SHEEP SubName: Full=Serpin family B member 12 {ECO:0000313|Ensembl:ENSOARP00000006896};	Serpin	GO:0062023,collagen-containing extracellular matrix; GO:0001533,cornified envelope; GO:0005737,cytoplasm; GO:0005615,extracellular space; GO:0101003,ficolin-1-rich granule membrane; GO:0005886,plasma membrane; GO:0019899,enzyme binding; GO:0004867,serine-type endopeptidase inhibitor activity; GO:0002244,hematopoietic progenitor cell differentiation; GO:0010951,negative regulation of endopeptidase…	PF00079.23:Serpin (serine protease inhibitor)	zf-C2H2
ENSOARG00000007839.1	21.5133	13.9012	12.833	8.0754	7.3989	2.7112	9.2611	5.7013	4.6495	3.0549	2.9103	3.5363	5.2208	4.1893	443	264	237	147	137	61	167	114	89	55	56	70	95	87	-1.37793	3.57066e-05	0.019719	down	9	82665661	82676637	+	ENSOARG00000007839	GTP binding protein overexpressed in skeletal muscle [Source:NCBI gene (formerly Entrezgene)%3BAcc:101109979]	K07846 GTP binding protein overexpressed in skeletal muscle | (RefSeq) GEM; GTP-binding protein GEM isoform X1 (A)	--	GTP-binding protein GEM isoform X2 [Ovis aries]	GEM_HUMAN RecName: Full=GTP-binding protein GEM; AltName: Full=GTP-binding mitogen-induced T-cell protein; AltName: Full=RAS-like protein KIR;	W5PDA2_SHEEP RecName: Full=GTP-binding protein {ECO:0000256|PIRNR:PIRNR038017};	Ras-related GTPase	GO:0009898,cytoplasmic side of plasma membrane; GO:0030496,midbody; GO:0072686,mitotic spindle; GO:0005634,nucleus; GO:0005886,plasma membrane; GO:0051233,spindle midzone; GO:0005246,calcium channel regulator activity; GO:0005516,calmodulin binding; GO:0019003,GDP binding; GO:0005525,GTP binding; GO:0003924,GTPase activity; GO:0000287,magnesium ion binding; GO:0007166,cell surface receptor signal…	PF00071.25:Ras family	--
ENSOARG00000009497.1	5.6543	6.7057	6.6987	4.1975	5.1091	5.3367	9.2818	15.2853	14.8266	7.0735	11.1565	20.2194	6.7986	14.1919	32	35	34	21	26	33	46	84	78	35	59	110	34	81	1.08465	5.70313e-05	0.0293958	up	X	93502883	93503131	-	ENSOARG00000009497	--	K03948 NADH dehydrogenase (ubiquinone) 1 alpha subcomplex subunit 4 | (RefSeq) NDUFA4; cytochrome c oxidase subunit NDUFA4 (A)	ko00190: Oxidative phosphorylation; ko01100: Metabolic pathways; ko04714: Thermogenesis; ko04723: Retrograde endocannabinoid signaling; ko04932: Non-alcoholic fatty liver disease; ko05010: Alzheimer disease; ko05012: Parkinson disease; ko05014: Amyotrophic lateral sclerosis; ko05016: Huntington disease; ko05020: Prion disease; ko05022: Pathways of neurodegeneration - multiple diseases; ko05208: C…	cytochrome c oxidase subunit NDUFA4-like [Ovis aries]	NDUA4_BOVIN RecName: Full=Cytochrome c oxidase subunit NDUFA4; AltName: Full=Complex I-MLRQ; Short=CI-MLRQ; AltName: Full=NADH-ubiquinone oxidoreductase MLRQ subunit;	W5PIC8_SHEEP SubName: Full=Uncharacterized protein {ECO:0000313|Ensembl:ENSOARP00000010196};	--	GO:0016021,integral component of membrane; GO:0005751,mitochondrial respiratory chain complex IV; GO:1904960,positive regulation of cytochrome-c oxidase activity; GO:0006091,generation of precursor metabolites and energy; GO:0006810,transport; GO:0006811,ion transport; GO:0006812,cation transport; GO:0008150,biological_process; GO:0008152,metabolic process; GO:0009987,cellular process; GO:0010155…	PF06522.14:NADH-ubiquinone reductase complex 1 MLRQ subunit	--
ENSOARG00000010199.1	1.0028	2.22	1.025	2.7887	2.3233	0.9178	0.9543	11.1446	2.8767	2.7718	2.8617	2.9122	3.4044	4.9303	24	49	22	59	50	24	20	259	64	58	64	67	72	119	1.50032	6.89047e-05	0.033296	up	2	42687817	42689728	+	ENSOARG00000010199	early growth response 3 [Source:HGNC Symbol%3BAcc:HGNC:3240]	K12497 early growth response protein 3 | (RefSeq) EGR3; early growth response protein 3 isoform X1 (A)	ko04625: C-type lectin receptor signaling pathway; ko05161: Hepatitis B; ko05203: Viral carcinogenesis	PREDICTED: early growth response protein 3 isoform X3 [Capra hircus]	EGR3_HUMAN RecName: Full=Early growth response protein 3; Short=EGR-3; AltName: Full=Zinc finger protein pilot;	W5PKG3_SHEEP SubName: Full=Early growth response 3 {ECO:0000313|Ensembl:ENSOARP00000010934};	FOG: Zn-finger	GO:0000785,chromatin; GO:0005654,nucleoplasm; GO:0045202,synapse; GO:0001228,DNA-binding transcription activator activity, RNA polymerase II-specific; GO:0003700,DNA-binding transcription factor activity; GO:0000981,DNA-binding transcription factor activity, RNA polymerase II-specific; GO:0046872,metal ion binding; GO:0000978,RNA polymerase II cis-regulatory region sequence-specific DNA binding; …	PF13465.9:Zinc-finger double domain	zf-C2H2
novel.2163	0	0.0321	0.1651	0	0	0.1084	0	0.1829	0.2867	0.0677	1.4258	0.0924	2.2114	0.2055	0	1	5	0	0	4	0	6	9	2	45	3	66	7	3.83855	7.58297e-05	0.0355319	up	6	115343361	115344846	.	--	--	--	--	--	--	--	--	--	--	--
novel.1448	9.6057	5.7657	1.1954	3.5412	1.5738	1.3344	2.3995	1.2807	0.5536	1.2262	1.1473	1.4721	0.6794	1.1906	224	124	25	73	33	34	49	29	12	25	25	33	14	28	-1.77484	9.37054e-05	0.0402491	down	22	49662440	49664011	+	--	--	K04354 serine/threonine-protein phosphatase 2A regulatory subunit B | (RefSeq) PPP2R2A; serine/threonine-protein phosphatase 2A 55 kDa regulatory subunit B alpha isoform isoform X1 (A)	ko03015: mRNA surveillance pathway; ko04071: Sphingolipid signaling pathway; ko04151: PI3K-Akt signaling pathway; ko04152: AMPK signaling pathway; ko04261: Adrenergic signaling in cardiomyocytes; ko04390: Hippo signaling pathway; ko04530: Tight junction; ko04728: Dopaminergic synapse; ko05142: Chagas disease; ko05160: Hepatitis C; ko05165: Human papillomavirus infection	PREDICTED: LOW QUALITY PROTEIN: serine/threonine-protein phosphatase 2A 55 kDa regulatory subunit B delta isoform [Bos mutus]	--	A0A6B0S4P0_9CETA SubName: Full=Uncharacterized protein {ECO:0000313|EMBL:MXQ94363.1};	Serine/threonine protein phosphatase 2A, regulatory subunit	GO:0000159,protein phosphatase type 2A complex; GO:0019888,protein phosphatase regulator activity; GO:0003674,molecular_function; GO:0019208,phosphatase regulator activity; GO:0030234,enzyme regulator activity; GO:0098772,molecular function regulator activity; GO:0005575,cellular_component; GO:0008287,protein serine/threonine phosphatase complex; GO:0032991,protein-containing complex; GO:1902494,…	--	--
ENSOARG00000019613.1	0.7383	0.9461	0.3742	0.2657	0.8584	0.4607	0.3832	0.3802	0.0722	0.0384	0.0359	0.0698	0.2279	0.0998	22	26	10	7	23	15	10	11	2	1	1	2	6	3	-2.09978	9.83611e-05	0.041107	down	1	10764491	10767153	+	ENSOARG00000019613	tektin 2 [Source:NCBI gene (formerly Entrezgene)%3BAcc:101111755]	K18629 tektin-2 | (RefSeq) TEKT2; tektin-2 (A)	--	hypothetical protein G4228_013190 [Cervus hanglu yarkandensis]	TEKT2_BOVIN RecName: Full=Tektin-2;	W5QEB5_SHEEP RecName: Full=Tektin {ECO:0000256|RuleBase:RU367040};	Cystoskeletal protein Tektin	GO:0005879,axonemal microtubule; GO:0015630,microtubule cytoskeleton; GO:0005815,microtubule organizing center; GO:0031514,motile cilium; GO:0060271,cilium assembly; GO:0060294,cilium movement involved in cell motility; GO:0030317,flagellated sperm motility; GO:0036159,inner dynein arm assembly; GO:0006996,organelle organization; GO:0008150,biological_process; GO:0009987,cellular process; GO:0016…	PF03148.17:Tektin family	--
ENSOARG00000012485.1	0.728	1.4824	0.9701	1.0243	0.7701	0.5688	0.4461	0.4206	0.4011	0.4062	0.304	0.3879	0.5626	0.3169	41	77	49	51	39	35	22	23	21	20	16	21	28	18	-1.08215	0.000108695	0.0420189	down	21	39191066	39215308	-	ENSOARG00000012485	von Willebrand factor C and EGF domains [Source:NCBI gene (formerly Entrezgene)%3BAcc:101109135]	K24519 von Willebrand factor C and EGF domain-containing protein | (RefSeq) VWCE; von Willebrand factor C and EGF domain-containing protein isoform X1 (A)	--	PREDICTED: von Willebrand factor C and EGF domain-containing protein [Bison bison bison]	VWCE_HUMAN RecName: Full=von Willebrand factor C and EGF domain-containing protein; AltName: Full=HBV X protein up-regulated gene 11 protein; AltName: Full=HBxAg up-regulated gene 11 protein; Flags: Precursor;	W5PSF1_SHEEP SubName: Full=von Willebrand factor C and EGF domains {ECO:0000313|Ensembl:ENSOARP00000013380};	von Willebrand factor and related coagulation proteins	GO:0005737,cytoplasm; GO:0005576,extracellular region; GO:0005509,calcium ion binding; GO:0098586,cellular response to virus; GO:0003674,molecular_function; GO:0005488,binding; GO:0043167,ion binding; GO:0043169,cation binding; GO:0046872,metal ion binding; GO:0008150,biological_process; GO:0009605,response to external stimulus; GO:0009607,response to biotic stimulus; GO:0009615,response to virus…	PF00093.21:von Willebrand factor type C domain	--
novel.388	2.3935	1.145	3.2574	1.9908	1.5266	3.0926	4.3812	0.9787	1.7039	0.8857	1.582	0.8788	0.7568	0.4537	68	30	83	50	39	96	109	27	45	22	42	24	19	13	-1.28125	0.000113791	0.0429157	down	11	47660965	47676352	-	--	--	K06523 intercellular adhesion molecule 2 | (RefSeq) uncharacterized protein LOC101102254 (A)	ko04514: Cell adhesion molecules; ko04650: Natural killer cell mediated cytotoxicity	hypothetical protein MG293_004812 [Ovis ammon polii]	LORF2_HUMAN RecName: Full=LINE-1 retrotransposable element ORF2 protein; Short=ORF2p; Includes: RecName: Full=Reverse transcriptase; EC=2.7.7.49; Includes: RecName: Full=Endonuclease; EC=3.1.21.-;	A0A4W2FJL9_BOBOX SubName: Full=Uncharacterized protein {ECO:0000313|Ensembl:ENSBIXP00005005285};	--	GO:0046872,metal ion binding; GO:0003964,RNA-directed DNA polymerase activity; GO:0009036,type II site-specific deoxyribonuclease activity; GO:0006310,DNA recombination; GO:0090305,nucleic acid phosphodiester bond hydrolysis; GO:0032199,reverse transcription involved in RNA-mediated transposition; GO:0032197,transposition, RNA-mediated; GO:0003674,molecular_function; GO:0005488,binding; GO:004316…	--	THAP
ENSOARG00000016327.1	0.11	0.5566	0.2453	0.3318	0.3262	0.2013	0.1256	0.5664	0.9466	0.8387	0.4316	0.3814	1.6597	1.127	3	14	6	8	8	6	3	15	24	20	11	10	40	31	1.66746	0.000122678	0.0451658	up	11	49337797	49362890	+	ENSOARG00000016327	RAB40B%2C member RAS oncogene family [Source:NCBI gene (formerly Entrezgene)%3BAcc:101104257]	K07928 Ras-related protein Rab-40 | (RefSeq) RAB40B; ras-related protein Rab-40B (A)	--	ras-related protein Rab-40B [Ovis aries]	RB40B_HUMAN RecName: Full=Ras-related protein Rab-40B; AltName: Full=SOCS box-containing protein RAR; Short=Protein Rar;	W5Q493_SHEEP SubName: Full=RAB40B, member RAS oncogene family {ECO:0000313|Ensembl:ENSOARP00000017533};	GTP-binding protein SEC4, small G protein superfamily, and related Ras family GTP-binding proteins	GO:0005768,endosome; GO:0043231,intracellular membrane-bounded organelle; GO:0005635,nuclear envelope; GO:0048471,perinuclear region of cytoplasm; GO:0005886,plasma membrane; GO:0008021,synaptic vesicle; GO:0005525,GTP binding; GO:0003924,GTPase activity; GO:0035556,intracellular signal transduction; GO:0072659,protein localization to plasma membrane; GO:0016567,protein ubiquitination; GO:1901998…	PF00071.25:Ras family	--
novel.399	0.3061	0.2489	0.4266	0.3462	0.6808	0.2101	0.4369	1.0244	1.6463	0.2626	3.6848	2.3084	0.6927	0.9863	4	3	5	4	8	3	5	13	20	3	45	29	8	13	2.02899	0.000125753	0.0452213	up	11	53266189	53283031	+	--	--	K12025 tripartite motif-containing protein 52 | (RefSeq) TRIM52; tripartite motif-containing protein 52 isoform X1 (A)	--	hypothetical protein FD754_025234 [Muntiacus muntjak]	--	A0A5N3UL51_MUNMU SubName: Full=Uncharacterized protein {ECO:0000313|EMBL:KAB0337357.1};	--	--	--	ETS

## Sheet: DH vs SH
Supplementary Table 4.Differentially expressed genes in longissimus dorsi
ID	DH1_fpkm	DH2_fpkm	DH3_fpkm	DH4_fpkm	DH5_fpkm	DH6_fpkm	DH7_fpkm	SH1_fpkm	SH2_fpkm	SH3_fpkm	SH4_fpkm	SH5_fpkm	SH6_fpkm	SH7_fpkm	DH1_count	DH2_count	DH3_count	DH4_count	DH5_count	DH6_count	DH7_count	SH1_count	SH2_count	SH3_count	SH4_count	SH5_count	SH6_count	SH7_count	log2FoldChange	pvalue	padj	regulated	chr	start	end	strand	gene_name	gene_description	KEGG	KEGG pathway	NR	Swissprot	Tremble	KOG	GO	Pfam	TF-Family
novel.2971	0.1827	0	0	0.7594	0	1.2046	0	9.7675	20.0726	14.3388	3.5274	12.9363	3.3719	4.0685	1	0	0	4	0	6	0	49	100	70	17	62	16	20	5.04296	1.13214e-12	1.74452e-08	up	JH923009.1	15480	15727	.	--	--	K06751 MHC class I antigen | (RefSeq) OVAR; MHC class I antigen precursor (A)	ko04144: Endocytosis; ko04145: Phagosome; ko04218: Cellular senescence; ko04514: Cell adhesion molecules; ko04612: Antigen processing and presentation; ko04940: Type I diabetes mellitus; ko05163: Human cytomegalovirus infection; ko05165: Human papillomavirus infection; ko05166: Human T-cell leukemia virus 1 infection; ko05167: Kaposi sarcoma-associated herpesvirus infection; ko05168: Herpes simpl…	hypothetical protein G4228_005210 [Cervus hanglu yarkandensis]	HA1A_BOVIN RecName: Full=BOLA class I histocompatibility antigen, alpha chain BL3-6; Flags: Precursor;	A0A8D8AU06_CULPI SubName: Full=BOLA class I histocompatibility antigen, alpha chain BL3-6 {ECO:0000313|EMBL:CAG6463187.1};	--	GO:0009897,external side of plasma membrane; GO:0005615,extracellular space; GO:0071556,integral component of lumenal side of endoplasmic reticulum membrane; GO:0042612,MHC class I protein complex; GO:0030670,phagocytic vesicle membrane; GO:0002476,antigen processing and presentation of endogenous peptide antigen via MHC class Ib; GO:0002474,antigen processing and presentation of peptide antigen …	PF00129.21:Class I Histocompatibility antigen, domains alpha 1 and 2	--
ENSOARG00000016098.1	0.4952	0.5819	0.275	1.2865	0.1251	0.4081	0.9536	13.642	1.0201	4.0945	6.3971	67.9331	11.1382	6.9609	8	9	4	20	2	6	16	202	15	59	91	961	156	101	4.7084	3.41366e-10	2.63006e-06	up	20	25594470	25608591	+	ENSOARG00000016098	--	K06752 MHC class II antigen | (RefSeq) OVAR-DRB1; DLA class II histocompatibility antigen, DR-1 beta chain-like precursor (A)	ko04145: Phagosome; ko04514: Cell adhesion molecules; ko04612: Antigen processing and presentation; ko04640: Hematopoietic cell lineage; ko04658: Th1 and Th2 cell differentiation; ko04659: Th17 cell differentiation; ko04672: Intestinal immune network for IgA production; ko04940: Type I diabetes mellitus; ko05140: Leishmaniasis; ko05145: Toxoplasmosis; ko05150: Staphylococcus aureus infection; ko0…	DLA class II histocompatibility antigen, DR-1 beta chain-like precursor [Ovis aries]	HB2D_CANLF RecName: Full=DLA class II histocompatibility antigen, DR-1 beta chain; Flags: Precursor;	W5Q3J8_SHEEP RecName: Full=Ig-like domain-containing protein {ECO:0000259|PROSITE:PS50835};	--	GO:0016021,integral component of membrane; GO:0031902,late endosome membrane; GO:0005765,lysosomal membrane; GO:0042613,MHC class II protein complex; GO:0023026,MHC class II protein complex binding; GO:0002250,adaptive immune response; GO:0019886,antigen processing and presentation of exogenous peptide antigen via MHC class II; GO:0002503,peptide antigen assembly with MHC class II protein complex…	PF07654.18:Immunoglobulin C1-set domain	--
novel.139	10.4562	2.8743	11.2055	4.0031	5.559	6.6521	6.3586	23.817	9.0692	17.6875	20.2082	28.0722	31.7392	37.7858	57	15	55	21	30	33	36	119	45	86	97	134	150	185	1.80476	2.14894e-08	0.000110377	up	1	162262791	162263037	.	--	--	--	--	hypothetical protein G4228_003422 [Cervus hanglu yarkandensis]	LORF2_MOUSE RecName: Full=LINE-1 retrotransposable element ORF2 protein; Short=ORF2p; AltName: Full=Long interspersed element-1; Short=L1; AltName: Full=Retrovirus-related Pol polyprotein LINE-1; Includes: RecName: Full=Reverse transcriptase; EC=2.7.7.49; Includes: RecName: Full=Endonuclease; EC=3.1.21.-;	A0A8C6DKX0_MOSMO SubName: Full=Uncharacterized protein {ECO:0000313|Ensembl:ENSMMSP00000017998};	--	GO:0004519,endonuclease activity; GO:0046872,metal ion binding; GO:0003964,RNA-directed DNA polymerase activity; GO:0006310,DNA recombination; GO:0003674,molecular_function; GO:0003824,catalytic activity; GO:0004518,nuclease activity; GO:0016787,hydrolase activity; GO:0016788,hydrolase activity, acting on ester bonds; GO:0005488,binding; GO:0043167,ion binding; GO:0043169,cation binding; GO:00167…	--	--
novel.175	4.3647	0.8685	5.4247	1.1879	2.2045	4.4537	4.903	17.6879	5.5945	11.1854	10.8581	11.2747	20.7377	19.5548	42	8	47	11	21	39	49	156	49	96	92	95	173	169	2.02488	5.58466e-08	0.000154785	up	1	205001979	205002414	.	--	--	--	--	hypothetical protein FD755_018175, partial [Muntiacus reevesi]	LORF2_MOUSE RecName: Full=LINE-1 retrotransposable element ORF2 protein; Short=ORF2p; AltName: Full=Long interspersed element-1; Short=L1; AltName: Full=Retrovirus-related Pol polyprotein LINE-1; Includes: RecName: Full=Reverse transcriptase; EC=2.7.7.49; Includes: RecName: Full=Endonuclease; EC=3.1.21.-;	W5PUY9_SHEEP SubName: Full=Uncharacterized protein {ECO:0000313|Ensembl:ENSOARP00000014271};	--	GO:0004519,endonuclease activity; GO:0046872,metal ion binding; GO:0003964,RNA-directed DNA polymerase activity; GO:0006310,DNA recombination; GO:0003674,molecular_function; GO:0003824,catalytic activity; GO:0004518,nuclease activity; GO:0016787,hydrolase activity; GO:0016788,hydrolase activity, acting on ester bonds; GO:0005488,binding; GO:0043167,ion binding; GO:0043169,cation binding; GO:00167…	--	zf-C2H2
ENSOARG00000011433.1	2.2336	1.7036	2.6382	1.8053	3.2948	2.0259	3.9599	1.3152	0.8959	1.3117	0.4832	0.7693	0.7361	0.5527	63	46	67	49	92	52	116	34	23	33	12	19	18	14	-1.54117	6.02708e-08	0.000154785	down	5	4363800	4370867	+	ENSOARG00000011433	cytokine receptor like factor 1 [Source:HGNC Symbol%3BAcc:HGNC:2364]	K24481 cytokine receptor-like factor 1 | (RefSeq) CRLF1; cytokine receptor-like factor 1 (A)	--	PREDICTED: cytokine receptor-like factor 1 [Capra hircus]	CRLF1_HUMAN RecName: Full=Cytokine receptor-like factor 1; AltName: Full=Cytokine-like factor 1; Short=CLF-1; AltName: Full=ZcytoR5; Flags: Precursor;	W5PP79_SHEEP SubName: Full=Cytokine receptor like factor 1 {ECO:0000313|Ensembl:ENSOARP00000012255};	--	GO:0097058,CRLF-CLCF1 complex; GO:0005829,cytosol; GO:0009897,external side of plasma membrane; GO:0005576,extracellular region; GO:0005615,extracellular space; GO:0043235,receptor complex; GO:0019955,cytokine binding; GO:0004896,cytokine receptor activity; GO:0019221,cytokine-mediated signaling pathway; GO:2000672,negative regulation of motor neuron apoptotic process; GO:0043524,negative regulat…	PF00041.24:Fibronectin type III domain	--
ENSOARG00000014715.1	0.9958	1.1269	0	0	1.7604	1.5046	1.1186	0	0	0	0	0	0.0479	0	24	26	0	0	42	33	28	0	0	0	0	0	1	0	-6.34535	1.51068e-07	0.000290975	down	9	92522147	92523238	+	ENSOARG00000014715	zinc finger protein 134 pseudogene [Source:NCBI gene (formerly Entrezgene)%3BAcc:101118963]	K09228 KRAB domain-containing zinc finger protein | (RefSeq) zinc finger protein 772 isoform X2 (A)	ko05168: Herpes simplex virus 1 infection	zinc finger protein 134-like, partial [Ovis aries]	ZN134_HUMAN RecName: Full=Zinc finger protein 134;	W5PZ93_SHEEP SubName: Full=Zinc finger protein 134 pseudogene {ECO:0000313|Ensembl:ENSOARP00000015779};	FOG: Zn-finger	GO:0005654,nucleoplasm; GO:0001227,DNA-binding transcription repressor activity, RNA polymerase II-specific; GO:0046872,metal ion binding; GO:0000978,RNA polymerase II cis-regulatory region sequence-specific DNA binding; GO:0006357,regulation of transcription by RNA polymerase II; GO:0000981,DNA-binding transcription factor activity, RNA polymerase II-specific; GO:0001217,DNA-binding transcriptio…	PF00096.29:Zinc finger, C2H2 type	zf-C2H2
ENSOARG00000000950.1	1.3074	3.2969	1.1458	4.6808	1.9088	4.0519	3.0979	11.3336	7.0361	5.5885	2.8768	10.8133	10.6743	8.1656	128	309	101	441	185	361	315	1017	627	488	248	927	906	718	1.53203	5.73718e-07	0.00077059	up	3	205464543	205535076	+	ENSOARG00000000950	alpha-2-macroglobulin [Source:NCBI gene (formerly Entrezgene)%3BAcc:101122940]	K03910 alpha-2-macroglobulin | (RefSeq) alpha-2-macroglobulin isoform X2 (A)	ko04610: Complement and coagulation cascades	alpha-2-macroglobulin isoform X1 [Ovis aries]	A2MG_BOVIN RecName: Full=Alpha-2-macroglobulin; Short=Alpha-2-M; Flags: Precursor;	W5NSA6_SHEEP SubName: Full=Alpha-2-macroglobulin {ECO:0000313|Ensembl:ENSOARP00000001046};	Alpha-macroglobulin	GO:0005615,extracellular space; GO:0004866,endopeptidase inhibitor activity; GO:0002020,protease binding; GO:0004867,serine-type endopeptidase inhibitor activity; GO:0003674,molecular_function; GO:0004857,enzyme inhibitor activity; GO:0030234,enzyme regulator activity; GO:0030414,peptidase inhibitor activity; GO:0061134,peptidase regulator activity; GO:0061135,endopeptidase regulator activity; GO…	PF07678.17:A-macroglobulin TED domain	--
novel.2705	2.1926	1.0194	2.1676	0.6885	2.6773	2.0387	1.9952	4.0221	2.806	5.8756	3.5847	4.2101	6.4479	9.4567	182	81	162	55	220	154	172	306	212	435	262	306	464	705	1.49528	6.00109e-07	0.00077059	up	JH922005.1	2703	6463	-	--	--	K09228 KRAB domain-containing zinc finger protein | (RefSeq) KRAB domain containing protein isoform 1 (A)	ko05168: Herpes simplex virus 1 infection	hypothetical protein FD754_002844 [Muntiacus muntjak]	--	A0A4W2F9K1_BOBOX RecName: Full=Reverse transcriptase domain-containing protein {ECO:0000259|PROSITE:PS50878};	--	--	PF00078.30:Reverse transcriptase (RNA-dependent DNA polymerase)	THAP
novel.2703	1.302	0.5984	1.3304	0.433	1.2626	1.2018	1.0531	1.7615	2.7465	3.7954	2.8391	1.7843	3.5443	6.1467	25	11	23	8	24	21	21	31	48	65	48	30	59	106	1.64848	7.19498e-07	0.000852827	up	JH922005.1	1	870	.	--	--	--	--	--	--	--	--	--	--	--
ENSOARG00000003815.1	2.9776	2.9637	1.4975	3.2401	1.9863	1.8212	2.0826	7.5088	4.9996	3.4959	4.8172	4.9403	3.2726	6.7245	106	101	48	111	70	59	77	245	162	111	151	154	101	215	1.10628	9.6443e-07	0.00106149	up	1	234266541	234289075	-	ENSOARG00000003815	arylacetamide deacetylase-like [Source:NCBI gene (formerly Entrezgene)%3BAcc:101115927]	K13616 arylacetamide deacetylase [EC:3.1.1.3] | (RefSeq) arylacetamide deacetylase-like (A)	--	hypothetical protein JEQ12_001688 [Ovis aries]	AAAD_RABIT RecName: Full=Arylacetamide deacetylase; EC=3.1.1.3; AltName: Full=50 kDa microsomal esterase/N-deacetylase;	A0A6P3E736_SHEEP SubName: Full=arylacetamide deacetylase-like {ECO:0000313|RefSeq:XP_004003293.1};	Arylacetamide deacetylase	GO:0005789,endoplasmic reticulum membrane; GO:0016021,integral component of membrane; GO:0019213,deacetylase activity; GO:0004806,triglyceride lipase activity; GO:0006629,lipid metabolic process; GO:0003674,molecular_function; GO:0003824,catalytic activity; GO:0016787,hydrolase activity; GO:0016298,lipase activity; GO:0016788,hydrolase activity, acting on ester bonds; GO:0052689,carboxylic ester …	PF07859.16:alpha/beta hydrolase fold	--
ENSOARG00000005581.1	12.2853	12.1598	11.7625	5.1486	9.9725	10.1604	15.3049	7.7569	5.9493	4.4812	4.4555	5.5952	3.6967	5.7217	667	632	575	269	536	502	863	386	294	217	213	266	174	279	-1.03469	1.19343e-06	0.00114935	down	6	43226818	43331352	-	ENSOARG00000005581	PPARG coactivator 1 alpha [Source:NCBI gene (formerly Entrezgene)%3BAcc:443270]	K07202 alpha peroxisome proliferator-activated receptor gamma coactivator 1-alpha | (RefSeq) PPARGC1A; peroxisome proliferator-activated receptor gamma coactivator 1-alpha isoform X1 (A)	ko04152: AMPK signaling pathway; ko04211: Longevity regulating pathway; ko04371: Apelin signaling pathway; ko04714: Thermogenesis; ko04910: Insulin signaling pathway; ko04920: Adipocytokine signaling pathway; ko04922: Glucagon signaling pathway; ko04931: Insulin resistance; ko04936: Alcoholic liver disease; ko05016: Huntington disease	peroxisome proliferator-activated receptor gamma coactivator 1-alpha [Bubalus bubalis]	PRGC1_BOVIN RecName: Full=Peroxisome proliferator-activated receptor gamma coactivator 1-alpha; Short=PGC-1-alpha; Short=PPAR-gamma coactivator 1-alpha; Short=PPARGC-1-alpha;	W5P6D6_SHEEP RecName: Full=Peroxisome proliferator-activated receptor gamma coactivator 1-alpha {ECO:0000256|ARBA:ARBA00014533};	--	GO:0005634,nucleus; GO:0016605,PML body; GO:0031490,chromatin DNA binding; GO:0003677,DNA binding; GO:0030374,nuclear receptor coactivator activity; GO:0003723,RNA binding; GO:0043565,sequence-specific DNA binding; GO:0005102,signaling receptor binding; GO:0003713,transcription coactivator activity; GO:0034599,cellular response to oxidative stress; GO:0032922,circadian regulation of gene expressi…	PF00076.25:RNA recognition motif. (a.k.a. RRM, RBD, or RNP domain)	AF-4
ENSOARG00000014548.1	0.018	0	0	0	0.0091	0.0099	0.0433	0.0786	0.1582	0.0101	0.2147	0.1233	0.2907	0.1804	2	0	0	0	1	1	5	8	16	1	21	12	28	18	3.64979	1.53066e-06	0.00131194	up	5	12291318	12320770	+	ENSOARG00000014548	--	K03990 complement component 3 | (RefSeq) complement C3 (A)	ko04080: Neuroactive ligand-receptor interaction; ko04145: Phagosome; ko04610: Complement and coagulation cascades; ko04613: Neutrophil extracellular trap formation; ko04936: Alcoholic liver disease; ko05133: Pertussis; ko05134: Legionellosis; ko05140: Leishmaniasis; ko05142: Chagas disease; ko05150: Staphylococcus aureus infection; ko05152: Tuberculosis; ko05167: Kaposi sarcoma-associated herpes…	complement C3 [Ovis aries]	CO3_HUMAN RecName: Full=Complement C3; AltName: Full=C3 and PZP-like alpha-2-macroglobulin domain-containing protein 1; Contains: RecName: Full=Complement C3 beta chain; Contains: RecName: Full=C3-beta-c; Short=C3bc; Contains: RecName: Full=Complement C3 alpha chain; Contains: RecName: Full=C3a anaphylatoxin; Contains: RecName: Full=Acylation stimulating protein; Short=ASP; AltName: Full=C3adesAr…	W5PYS8_SHEEP SubName: Full=Uncharacterized protein {ECO:0000313|Ensembl:ENSOARP00000015614};	Alpha-macroglobulin	GO:0035578,azurophil granule lumen; GO:0072562,blood microparticle; GO:0009986,cell surface; GO:0005788,endoplasmic reticulum lumen; GO:0070062,extracellular exosome; GO:0005576,extracellular region; GO:0005615,extracellular space; GO:0005886,plasma membrane; GO:0032991,protein-containing complex; GO:0034774,secretory granule lumen; GO:1905370,serine-type endopeptidase complex; GO:0031715,C5L2 an…	PF07678.17:A-macroglobulin TED domain	--
novel.3061	0.177	1.0697	0.2387	0.3416	0.4087	0.0556	0.7547	1.5724	1.889	1.1481	2.6705	1.3138	1.7353	1.7032	14	81	17	26	32	4	62	114	136	81	186	91	119	121	1.97992	1.53254e-06	0.00131194	up	JH923374.1	13757	18840	-	--	--	K06751 MHC class I antigen | (RefSeq) LOW QUALITY PROTEIN: BOLA class I histocompatibility antigen, alpha chain BL3-7-like (A)	ko04144: Endocytosis; ko04145: Phagosome; ko04218: Cellular senescence; ko04514: Cell adhesion molecules; ko04612: Antigen processing and presentation; ko04940: Type I diabetes mellitus; ko05163: Human cytomegalovirus infection; ko05165: Human papillomavirus infection; ko05166: Human T-cell leukemia virus 1 infection; ko05167: Kaposi sarcoma-associated herpesvirus infection; ko05168: Herpes simpl…	BOLA class I histocompatibility antigen, alpha chain BL3-6-like [Globicephala melas]	HA1B_BOVIN RecName: Full=BOLA class I histocompatibility antigen, alpha chain BL3-7; Flags: Precursor;	A0A6P7D7G7_SHEEP SubName: Full=BOLA class I histocompatibility antigen, alpha chain BL3-7-like isoform X4 {ECO:0000313|RefSeq:XP_027814683.1};	--	GO:0009897,external side of plasma membrane; GO:0005615,extracellular space; GO:0071556,integral component of lumenal side of endoplasmic reticulum membrane; GO:0042612,MHC class I protein complex; GO:0030670,phagocytic vesicle membrane; GO:0002476,antigen processing and presentation of endogenous peptide antigen via MHC class Ib; GO:0002474,antigen processing and presentation of peptide antigen …	PF07654.18:Immunoglobulin C1-set domain	--
ENSOARG00000025262.1	0.6981	1.8561	0.4229	1.4508	0.9615	1.1157	0.8554	0.1385	0.4183	0	0.4324	0.0725	0.0732	0	11	28	6	22	15	16	14	2	6	0	6	1	1	0	-2.68742	5.54153e-06	0.00426947	down	4	112000112	112124900	+	ENSOARG00000025262	--	--	--	--	--	--	--	--	--	--
novel.2184	0.2499	0.0746	0.5816	0.2845	0.2284	0.2093	0.275	0.4805	0.7715	0.6805	0.2433	2.2835	2.1554	1.2987	21	6	44	23	19	16	24	37	59	51	18	168	157	98	1.99534	9.07715e-06	0.00588586	up	7	15476929	15480735	.	--	--	K09228 KRAB domain-containing zinc finger protein | (RefSeq) KRAB domain containing protein isoform 1 (A)	ko05168: Herpes simplex virus 1 infection	reverse transcriptase-like [Bos taurus]	--	A0A8B9W2B3_BOSMU SubName: Full=Uncharacterized protein {ECO:0000313|Ensembl:ENSBGRP00000001489};	--	--	--	THAP
novel.1359	1.0572	1.4988	0.5871	1.8834	1.1442	1.4937	2.763	0	0.9126	0.1693	0.0858	0.0862	0	0	14	19	7	24	15	18	38	0	11	2	1	1	0	0	-3.02856	1.33837e-05	0.00736532	down	21	1160200	1160799	.	--	--	--	--	--	--	--	--	--	--	--
ENSOARG00000017349.1	0.5129	1.1369	0.4446	0.52	0.417	0.2612	0.9154	0.0682	0.3024	0.2384	0.0284	0.2429	0.101	0.1811	41	87	32	40	33	19	76	5	22	17	2	17	7	13	-1.85568	1.44392e-05	0.00767219	down	6	91172099	91276012	+	ENSOARG00000017349	--	K18625 protein Shroom | (RefSeq) SHROOM3; protein Shroom3 (A)	--	protein Shroom3 isoform X1 [Ovis aries]	SHRM3_HUMAN RecName: Full=Protein Shroom3; AltName: Full=Shroom-related protein; Short=hShrmL;	A0A6P7E8K9_SHEEP SubName: Full=protein Shroom3 {ECO:0000313|RefSeq:XP_027826561.1};	--	GO:0005912,adherens junction; GO:0043296,apical junction complex; GO:0016324,apical plasma membrane; GO:0030864,cortical actin cytoskeleton; GO:0005856,cytoskeleton; GO:0005874,microtubule; GO:0051015,actin filament binding; GO:0007015,actin filament organization; GO:0045176,apical protein localization; GO:0000902,cell morphogenesis; GO:0043482,cellular pigment accumulation; GO:0002064,epithelial…	PF08688.13:Apx/Shroom domain ASD1	--
novel.2001	2.8049	0	2.3963	0.7847	0.6538	0.8298	1.0387	6.1206	2.3705	3.8705	4.9008	3.4497	7.5907	8.4082	26	0	20	7	6	7	10	52	20	32	40	28	61	70	2.06989	2.10338e-05	0.0108036	up	5	7446647	7447066	.	--	--	--	--	hypothetical protein M91_02473, partial [Bos mutus]	LORF2_HUMAN RecName: Full=LINE-1 retrotransposable element ORF2 protein; Short=ORF2p; Includes: RecName: Full=Reverse transcriptase; EC=2.7.7.49; Includes: RecName: Full=Endonuclease; EC=3.1.21.-;	L8IJF2_9CETA SubName: Full=Uncharacterized protein {ECO:0000313|EMBL:ELR55227.1}; Flags: Fragment;	--	GO:0046872,metal ion binding; GO:0003964,RNA-directed DNA polymerase activity; GO:0009036,type II site-specific deoxyribonuclease activity; GO:0006310,DNA recombination; GO:0090305,nucleic acid phosphodiester bond hydrolysis; GO:0032199,reverse transcription involved in RNA-mediated transposition; GO:0032197,transposition, RNA-mediated; GO:0003674,molecular_function; GO:0005488,binding; GO:004316…	--	zf-C2H2
novel.2485	0.8308	3.1376	0.142	7.3714	0.5164	0.4214	0.3692	0.2789	0.0702	0.215	0.4355	0.073	0.0737	0	13	47	2	111	8	6	6	4	1	3	6	1	1	0	-3.44388	4.44828e-05	0.0207708	down	AMGL01124310.1	20888	32653	+	--	--	K09228 KRAB domain-containing zinc finger protein | (RefSeq) KRAB domain containing protein isoform 1 (A)	ko05168: Herpes simplex virus 1 infection	hypothetical protein FD755_019938 [Muntiacus reevesi]	CFDP2_BOVIN RecName: Full=Craniofacial development protein 2; AltName: Full=p97 bucentaur protein;	A0A5N3X3D6_MUNRE RecName: Full=RNA-directed DNA polymerase {ECO:0000256|ARBA:ARBA00012493}; EC=2.7.7.49 {ECO:0000256|ARBA:ARBA00012493};	Multidrug resistance-associated protein/mitoxantrone resistance protein, ABC superfamily	GO:0005737,cytoplasm; GO:0005634,nucleus; GO:0003824,catalytic activity; GO:0006338,chromatin remodeling; GO:0003674,molecular_function; GO:0006325,chromatin organization; GO:0008150,biological_process; GO:0009987,cellular process; GO:0016043,cellular component organization; GO:0071840,cellular component organization or biogenesis; GO:0005575,cellular_component; GO:0005622,intracellular anatomica…	--	zf-C2H2
novel.3109	14.5448	2.2405	22.4071	7.0348	6.8383	17.9715	14.7144	46.6564	17.6734	32.3889	32.1231	42.4065	53.8102	60.5986	217	32	301	101	101	244	228	638	240	431	422	554	696	812	1.70975	5.61096e-05	0.0230647	up	JH923701.1	6	681	.	--	--	K07986 UL16 binding protein | (RefSeq) UL16-binding protein 3-like isoform X1 (A)	ko04650: Natural killer cell mediated cytotoxicity	hypothetical protein M91_04321, partial [Bos mutus]	LORF2_HUMAN RecName: Full=LINE-1 retrotransposable element ORF2 protein; Short=ORF2p; Includes: RecName: Full=Reverse transcriptase; EC=2.7.7.49; Includes: RecName: Full=Endonuclease; EC=3.1.21.-;	L8IZ29_9CETA SubName: Full=Uncharacterized protein {ECO:0000313|EMBL:ELR61686.1}; Flags: Fragment;	--	GO:0046872,metal ion binding; GO:0003964,RNA-directed DNA polymerase activity; GO:0009036,type II site-specific deoxyribonuclease activity; GO:0006310,DNA recombination; GO:0090305,nucleic acid phosphodiester bond hydrolysis; GO:0032199,reverse transcription involved in RNA-mediated transposition; GO:0032197,transposition, RNA-mediated; GO:0003674,molecular_function; GO:0005488,binding; GO:004316…	--	--
novel.2803	1.2087	0.182	1.028	0.2603	0.308	0.5863	0.7444	2.5306	1.1126	1.111	1.4716	1.4177	2.4116	2.4976	111	16	85	23	28	49	71	213	93	91	119	114	192	206	1.50336	5.68744e-05	0.0230647	up	JH922385.1	3142	7302	.	--	--	K05128 RYK receptor-like tyrosine kinase [EC:2.7.10.1] | (RefSeq) RYK; tyrosine-protein kinase RYK isoform X2 (A)	ko04310: Wnt signaling pathway; ko04360: Axon guidance	PREDICTED: tyrosine-protein kinase RYK [Erinaceus europaeus]	RYK_HUMAN RecName: Full=Tyrosine-protein kinase RYK {ECO:0000305}; EC=2.7.10.1 {ECO:0000255|PROSITE-ProRule:PRU00159}; Flags: Precursor;	A0A3Q2HRB7_HORSE SubName: Full=Receptor like tyrosine kinase {ECO:0000313|Ensembl:ENSECAP00000037685};	Receptor-like protein tyrosine kinase RYK/derailed	GO:0005737,cytoplasm; GO:0016021,integral component of membrane; GO:0005887,integral component of plasma membrane; GO:0016020,membrane; GO:0005634,nucleus; GO:0005886,plasma membrane; GO:0043235,receptor complex; GO:0005524,ATP binding; GO:1904929,coreceptor activity involved in Wnt signaling pathway, planar cell polarity pathway; GO:0005109,frizzled binding; GO:0004672,protein kinase activity; G…	--	THAP
ENSOARG00000000021.1	111.585	26.3735	26.0377	20.6139	87.6676	21.7986	25.1777	17.2163	21.0513	2081.29	22.5288	1804.64	19.7615	1883.68	495	112	104	88	385	88	116	70	85	8235	88	7010	76	7505	4.19671	6.31517e-05	0.0243276	up	MT	7775	7975	+	ATP8	ATP synthase F0 subunit 8 [Source:NCBI gene (formerly Entrezgene)%3BAcc:808253]	K02125 F-type H+-transporting ATPase subunit 8 | (RefSeq) ATP8; ATP synthase F0 subunit 8 (A)	ko00190: Oxidative phosphorylation; ko01100: Metabolic pathways; ko04714: Thermogenesis; ko05010: Alzheimer disease; ko05012: Parkinson disease; ko05014: Amyotrophic lateral sclerosis; ko05016: Huntington disease; ko05020: Prion disease; ko05022: Pathways of neurodegeneration - multiple diseases; ko05208: Chemical carcinogenesis - reactive oxygen species; ko05415: Diabetic cardiomyopathy	ATP synthase F0 subunit 8 [Ovis vignei]	ATP8_SHEEP RecName: Full=ATP synthase protein 8; AltName: Full=A6L; AltName: Full=F-ATPase subunit 8;	A0A7G9UID4_9CETA RecName: Full=ATP synthase protein 8 {ECO:0000256|ARBA:ARBA00019651, ECO:0000256|RuleBase:RU003661};	--	GO:0016021,integral component of membrane; GO:0005753,mitochondrial proton-transporting ATP synthase complex; GO:0000276,mitochondrial proton-transporting ATP synthase complex, coupling factor F(o); GO:0015078,proton transmembrane transporter activity; GO:0015986,proton motive force-driven ATP synthesis; GO:0003674,molecular_function; GO:0005215,transporter activity; GO:0008324,cation transmembra…	PF00895.23:ATP synthase protein 8	--
ENSOARG00000020693.1	1.2536	1.3474	0.5448	2.0012	2.0737	1.4773	0.4198	0.4163	0.6986	0.4481	0.6396	0.4979	0.6496	0.3843	69	71	27	106	113	74	24	21	35	22	31	24	31	19	-1.29327	7.40428e-05	0.0278274	down	2	232040718	232226295	+	ENSOARG00000020693	armadillo repeat containing 9 [Source:NCBI gene (formerly Entrezgene)%3BAcc:101107335]	K22864 LisH domain-containing protein ARMC9 | (RefSeq) ARMC9; lisH domain-containing protein ARMC9 isoform X1 (A)	--	hypothetical protein JEQ12_009938 [Ovis aries]	ARMC9_HUMAN RecName: Full=LisH domain-containing protein ARMC9; AltName: Full=Armadillo repeat-containing protein 9; AltName: Full=Melanoma/melanocyte-specific tumor antigen KU-MEL-1; AltName: Full=NS21;	W5QHP2_SHEEP RecName: Full=LisH domain-containing protein ARMC9 {ECO:0000256|ARBA:ARBA00021146};	--	GO:0005814,centriole; GO:0036064,ciliary basal body; GO:0097542,ciliary tip; GO:0005737,cytoplasm; GO:0070062,extracellular exosome; GO:0060271,cilium assembly; GO:0045880,positive regulation of smoothened signaling pathway; GO:0006996,organelle organization; GO:0008150,biological_process; GO:0009987,cellular process; GO:0016043,cellular component organization; GO:0022607,cellular component assem…	--	--
ENSOARG00000001543.1	2.6653	8.1978	2.1379	16.4641	6.2821	1.4644	1.2831	0.1616	0.3254	0.6641	1.6816	0	1.1956	1.9784	18	53	13	107	42	9	9	1	2	4	10	0	7	12	-2.67572	7.81665e-05	0.0286778	down	10	71664259	71671017	-	ENSOARG00000001543	--	K05673 ATP-binding cassette, subfamily C (CFTR/MRP), member 4 | (RefSeq) LOW QUALITY PROTEIN: multidrug resistance-associated protein 4-like (A)	ko01523: Antifolate resistance; ko02010: ABC transporters; ko04024: cAMP signaling pathway; ko04976: Bile secretion	PREDICTED: multidrug resistance-associated protein 4-like [Capra hircus]	MRP4_RAT RecName: Full=ATP-binding cassette subfamily C member 4; EC=7.6.2.- {ECO:0000250|UniProtKB:O15439}; EC=7.6.2.2 {ECO:0000250|UniProtKB:O15439}; EC=7.6.2.3 {ECO:0000250|UniProtKB:O15439}; AltName: Full=Multidrug resistance-associated protein 4;	W5NTW6_SHEEP SubName: Full=Uncharacterized protein {ECO:0000313|Ensembl:ENSOARP00000001610};	Multidrug resistance-associated protein/mitoxantrone resistance protein, ABC superfamily	GO:0016324,apical plasma membrane; GO:0016323,basolateral plasma membrane; GO:0098591,external side of apical plasma membrane; GO:0016021,integral component of membrane; GO:0016020,membrane; GO:0005886,plasma membrane; GO:0031088,platelet dense granule membrane; GO:0015432,ABC-type bile acid transporter activity; GO:0015431,ABC-type glutathione S-conjugate transporter activity; GO:0008559,ABC-typ…	--	--
novel.3011	2.6828	2.9063	3.09	2.4781	3.7137	0.8735	3.1572	0.1084	0	0	0.2257	0	0.5731	1.8808	27	28	28	24	37	8	33	1	0	0	2	0	5	17	-2.79101	8.17827e-05	0.0293067	down	JH923188.1	2628	3083	.	--	--	--	--	--	--	--	--	--	--	--
ENSOARG00000002907.1	12.193	2.0475	19.1114	3.9413	3.7284	10.4895	10.196	40.8536	12.7247	24.4297	24.5437	28.6924	46.5384	43.6753	479	77	676	149	145	375	416	1471	455	856	849	987	1585	1541	1.80561	8.98072e-05	0.0314509	up	8	73866471	73871682	+	ENSOARG00000002907	--	K07986 UL16 binding protein | (RefSeq) UL16-binding protein 3-like isoform X1 (A)	ko04650: Natural killer cell mediated cytotoxicity	PREDICTED: NKG2D ligand 3 [Capra hircus]	ULBP3_HUMAN RecName: Full=UL16-binding protein 3; AltName: Full=ALCAN-gamma; AltName: Full=NKG2D ligand 3; Short=N2DL-3; Short=NKG2DL3; AltName: Full=Retinoic acid early transcript 1N; Flags: Precursor;	W5NY41_SHEEP RecName: Full=MHC_I-like_Ag-recog domain-containing protein {ECO:0000259|Pfam:PF00129};	--	GO:0046658,anchored component of plasma membrane; GO:0009897,external side of plasma membrane; GO:0005615,extracellular space; GO:0005886,plasma membrane; GO:0046703,natural killer cell lectin-like receptor binding; GO:0030101,natural killer cell activation; GO:0042267,natural killer cell mediated cytotoxicity; GO:0003674,molecular_function; GO:0005102,signaling receptor binding; GO:0005488,bindi…	PF00129.21:Class I Histocompatibility antigen, domains alpha 1 and 2	--
ENSOARG00000009497.1	15.2853	14.8266	7.0735	11.1565	20.2194	6.7986	14.1919	2.1839	4.998	7.1406	7.853	2.4937	5.0375	7.0912	84	78	35	59	110	34	81	11	25	35	38	12	24	35	-1.28121	9.97226e-05	0.0320554	down	X	93502883	93503131	-	ENSOARG00000009497	--	K03948 NADH dehydrogenase (ubiquinone) 1 alpha subcomplex subunit 4 | (RefSeq) NDUFA4; cytochrome c oxidase subunit NDUFA4 (A)	ko00190: Oxidative phosphorylation; ko01100: Metabolic pathways; ko04714: Thermogenesis; ko04723: Retrograde endocannabinoid signaling; ko04932: Non-alcoholic fatty liver disease; ko05010: Alzheimer disease; ko05012: Parkinson disease; ko05014: Amyotrophic lateral sclerosis; ko05016: Huntington disease; ko05020: Prion disease; ko05022: Pathways of neurodegeneration - multiple diseases; ko05208: C…	cytochrome c oxidase subunit NDUFA4-like [Ovis aries]	NDUA4_BOVIN RecName: Full=Cytochrome c oxidase subunit NDUFA4; AltName: Full=Complex I-MLRQ; Short=CI-MLRQ; AltName: Full=NADH-ubiquinone oxidoreductase MLRQ subunit;	W5PIC8_SHEEP SubName: Full=Uncharacterized protein {ECO:0000313|Ensembl:ENSOARP00000010196};	--	GO:0016021,integral component of membrane; GO:0005751,mitochondrial respiratory chain complex IV; GO:1904960,positive regulation of cytochrome-c oxidase activity; GO:0006091,generation of precursor metabolites and energy; GO:0006810,transport; GO:0006811,ion transport; GO:0006812,cation transport; GO:0008150,biological_process; GO:0008152,metabolic process; GO:0009987,cellular process; GO:0010155…	PF06522.14:NADH-ubiquinone reductase complex 1 MLRQ subunit	--
novel.375	0.0835	0.6543	0.5682	0.5099	1.0968	0.2983	0.6132	1.458	1.709	0.5384	2.3239	0.9181	4.8651	5.0333	8	60	49	47	104	26	61	128	149	46	196	77	404	433	2.10542	0.000105531	0.0325225	up	11	41420465	41429540	-	--	--	K09228 KRAB domain-containing zinc finger protein | (RefSeq) KRAB domain containing protein isoform 1 (A)	ko05168: Herpes simplex virus 1 infection	PREDICTED: LOW QUALITY PROTEIN: huntingtin-associated protein 1 [Capra hircus]	HAP1_HUMAN RecName: Full=Huntingtin-associated protein 1; Short=HAP-1; AltName: Full=Neuroan 1;	A0A8C2R0H1_CAPHI SubName: Full=Uncharacterized protein {ECO:0000313|Ensembl:ENSCHIP00010021647};	--	GO:0015629,actin cytoskeleton; GO:0070161,anchoring junction; GO:0005776,autophagosome; GO:1904115,axon cytoplasm; GO:0005814,centriole; GO:0005813,centrosome; GO:0031410,cytoplasmic vesicle; GO:0005856,cytoskeleton; GO:0005829,cytosol; GO:0030425,dendrite; GO:0043197,dendritic spine; GO:0005769,early endosome; GO:0005783,endoplasmic reticulum; GO:0030426,growth cone; GO:0016234,inclusion body; G…	--	--
novel.2163	0.1829	0.2867	0.0677	1.4258	0.0924	2.2114	0.2055	0.1331	0	0	0.0346	0.0696	0.0703	0.1358	6	9	2	45	3	66	7	4	0	0	1	2	2	4	-3.30739	0.000114349	0.0338847	down	6	115343361	115344846	.	--	--	--	--	--	--	--	--	--	--	--
novel.3042	2.1486	5.6771	1.4037	5.1221	3.3832	4.0276	3.2249	6.2053	4.3046	4.5345	10.0476	5.6292	14.8701	17.7311	34	86	20	78	53	58	53	90	62	64	140	78	204	252	1.33195	0.000120373	0.0339111	up	JH923304.1	1100	6695	-	--	--	K08220 MFS transporter, FLVCR family, feline leukemia virus subgroup C receptor-related protein | (RefSeq) feline leukemia virus subgroup C receptor-related protein 2-like isoform X1 (A)	--	hypothetical protein MJG53_008681 [Ovis ammon polii x Ovis aries]	FLVC2_HUMAN RecName: Full=Feline leukemia virus subgroup C receptor-related protein 2; AltName: Full=Calcium-chelate transporter; Short=CCT;	A0A836A3B6_SHEEP SubName: Full=Uncharacterized protein {ECO:0000313|EMBL:KAG5206915.1};	Permease of the major facilitator superfamily	GO:0016021,integral component of membrane; GO:0005886,plasma membrane; GO:0020037,heme binding; GO:0015232,heme transmembrane transporter activity; GO:0097037,heme export; GO:0003674,molecular_function; GO:0005488,binding; GO:0046906,tetrapyrrole binding; GO:0097159,organic cyclic compound binding; GO:1901363,heterocyclic compound binding; GO:0005215,transporter activity; GO:0022857,transmembrane…	--	--
ENSOARG00000003423.1	2.8736	1.3613	1.9298	1.3195	0.6413	0.4406	0.74	0.1094	0.1836	0.5994	0.8349	0.1908	0.1156	0.2604	86	39	52	38	19	12	23	3	5	16	22	5	3	7	-2.0206	0.000124353	0.0342171	down	18	32844396	32846884	+	CYP1A1	cytochrome P4501A1 [Source:NCBI gene (formerly Entrezgene)%3BAcc:100170113]	K07409 cytochrome P450 family 1 subfamily A2 [EC:1.14.14.1] | (RefSeq) cytochrome P450 1A2 (A)	ko00140: Steroid hormone biosynthesis; ko00232: Caffeine metabolism; ko00380: Tryptophan metabolism; ko00591: Linoleic acid metabolism; ko00830: Retinol metabolism; ko00980: Metabolism of xenobiotics by cytochrome P450; ko00982: Drug metabolism - cytochrome P450; ko01100: Metabolic pathways; ko05204: Chemical carcinogenesis - DNA adducts; ko05207: Chemical carcinogenesis - receptor activation; ko…	cytochrome P450 1A1 isoform X1 [Ovis aries]	CP1A1_SHEEP RecName: Full=Cytochrome P450 1A1; EC=1.14.14.1 {ECO:0000250|UniProtKB:P04798}; AltName: Full=CYPIA1; AltName: Full=Cytochrome P450 form 6; AltName: Full=Cytochrome P450-C; AltName: Full=Cytochrome P450-P1; AltName: Full=Cytochrome P4501A1; AltName: Full=Hydroperoxy icosatetraenoate dehydratase; EC=4.2.1.152 {ECO:0000250|UniProtKB:P04798};	W5NZQ6_SHEEP RecName: Full=Cytochrome P450 1A {ECO:0000256|RuleBase:RU368045}; EC=1.14.14.1 {ECO:0000256|RuleBase:RU368045};	Cytochrome P450 CYP2 subfamily	GO:0005789,endoplasmic reticulum membrane; GO:0005743,mitochondrial inner membrane; GO:0070330,aromatase activity; GO:0101020,estrogen 16-alpha-hydroxylase activity; GO:0101021,estrogen 2-hydroxylase activity; GO:0020037,heme binding; GO:0030544,Hsp70 protein binding; GO:0051879,Hsp90 protein binding; GO:0106256,hydroperoxy icosatetraenoate dehydratase activity; GO:0005506,iron ion binding; GO:00…	PF00067.25:Cytochrome P450	--
novel.1080	0.5212	0.3267	0.4399	1.0832	0.6809	0.4353	0.4282	0.8113	1.0002	0.6623	2.4861	1.2936	0.8577	2.182	75	45	57	150	97	57	64	107	131	85	315	163	107	282	1.24496	0.000131234	0.0354769	up	2	26012367	26042780	-	--	--	K09228 KRAB domain-containing zinc finger protein | (RefSeq) KRAB domain containing protein isoform 1 (A)	ko05168: Herpes simplex virus 1 infection	LINE-1 retrotransposable element ORF2 protein [Varanus komodoensis]	YSM6_CAEEL RecName: Full=Putative uncharacterized transposon-derived protein F52C9.6;	A0A4W2GBS8_BOBOX RecName: Full=RNA-directed DNA polymerase {ECO:0000256|ARBA:ARBA00012493}; EC=2.7.7.49 {ECO:0000256|ARBA:ARBA00012493};	FOG: Reverse transcriptase	--	PF00078.30:Reverse transcriptase (RNA-dependent DNA polymerase)	THAP
novel.2476	1.6121	2.2931	2.2095	4.5979	2.1828	1.9599	1.4531	6.0625	3.4292	2.4996	2.8436	5.4056	8.5458	6.836	47	64	58	129	63	52	44	162	91	65	73	138	216	179	1.10074	0.000137364	0.0364489	up	AMGL01123520.1	1	2278	+	--	--	K03989 complement component 4 | (RefSeq) complement C4-like isoform X1 (A)	ko04610: Complement and coagulation cascades; ko04936: Alcoholic liver disease; ko05133: Pertussis; ko05150: Staphylococcus aureus infection; ko05171: Coronavirus disease - COVID-19; ko05322: Systemic lupus erythematosus	hypothetical protein [Bos mutus]	CO4_BOVIN RecName: Full=Complement C4; Contains: RecName: Full=Complement C4 alpha chain; Contains: RecName: Full=C4a anaphylatoxin; Contains: RecName: Full=Complement C4 gamma chain; Flags: Precursor; Fragments;	W5NV76_SHEEP RecName: Full=A2M_recep domain-containing protein {ECO:0000259|SMART:SM01361};	Alpha-macroglobulin	GO:0070161,anchoring junction; GO:0030424,axon; GO:0030425,dendrite; GO:0005615,extracellular space; GO:0045202,synapse; GO:0006956,complement activation; GO:0006958,complement activation, classical pathway; GO:0006954,inflammatory response; GO:0045087,innate immune response; GO:0002252,immune effector process; GO:0002253,activation of immune response; GO:0002376,immune system process; GO:0002682…	--	--
ENSOARG00000020574.1	0.6828	0.389	1.6545	0.6772	0.8778	0.4092	1.1355	1.7607	1.6707	1.357	1.0926	3.1898	2.2552	3.2135	22	12	48	21	28	12	38	52	49	39	31	90	63	93	1.2855	0.00013956	0.0364489	up	2	228925071	228933633	-	ENSOARG00000020574	thiamine transporter 2-like [Source:NCBI gene (formerly Entrezgene)%3BAcc:101104046]	K14610 solute carrier family 19 (thiamine transporter), member 2/3 | (RefSeq) thiamine transporter 2-like (A)	ko04977: Vitamin digestion and absorption	thiamine transporter 2-like [Ovis aries]	S19A3_HUMAN RecName: Full=Thiamine transporter 2; Short=ThTr-2; Short=ThTr2; AltName: Full=Solute carrier family 19 member 3;	A0A6P3TD04_SHEEP SubName: Full=Thiamine transporter 2-like {ECO:0000313|Ensembl:ENSOARP00000022110, ECO:0000313|RefSeq:XP_004005033.1};	Micronutrient transporters (folate transporter family)	GO:0016021,integral component of membrane; GO:0005886,plasma membrane; GO:0015234,thiamine transmembrane transporter activity; GO:0071934,thiamine transmembrane transport; GO:0015888,thiamine transport; GO:0042723,thiamine-containing compound metabolic process; GO:0055085,transmembrane transport; GO:0003674,molecular_function; GO:0005215,transporter activity; GO:0008324,cation transmembrane trans…	PF01770.21:Reduced folate carrier	--
ENSOARG00000008379.1	1.1924	0.7381	1.03	1.1014	1.4052	1.4558	2.3599	0.7709	0.8248	0.3466	0.3511	0.6052	0.2547	0.9097	54	32	42	48	63	60	111	32	34	14	14	24	10	37	-1.19023	0.000152425	0.0379467	down	21	24097205	24102191	+	ENSOARG00000008379	developing brain homeobox 1 [Source:NCBI gene (formerly Entrezgene)%3BAcc:101115239]	K24875 homeobox protein DBX | (RefSeq) DBX1; homeobox protein DBX1 (A)	--	homeobox protein DBX1 [Ovis aries]	DBX1_BOVIN RecName: Full=Homeobox protein DBX1; AltName: Full=Developing brain homeobox protein 1;	W5PEX0_SHEEP SubName: Full=Developing brain homeobox 1 {ECO:0000313|Ensembl:ENSOARP00000008985};	Transcription factor BarH and related HOX domain proteins	GO:0005634,nucleus; GO:0003677,DNA binding; GO:0000981,DNA-binding transcription factor activity, RNA polymerase II-specific; GO:0021515,cell differentiation in spinal cord; GO:0006357,regulation of transcription by RNA polymerase II; GO:0021521,ventral spinal cord interneuron specification; GO:0003674,molecular_function; GO:0003676,nucleic acid binding; GO:0005488,binding; GO:0097159,organic cyc…	PF00046.32:Homeodomain	Homeobox
ENSOARG00000012379.1	0.2111	0.229	0.2796	0.6244	0.2871	0.1874	0.344	0.9037	0.3925	0.3824	0.4519	0.8346	0.9647	0.7775	26	27	31	74	35	21	44	102	44	42	49	90	103	86	1.10014	0.000152683	0.0379467	up	10	32221924	32276062	+	ENSOARG00000012379	fms related receptor tyrosine kinase 3 [Source:NCBI gene (formerly Entrezgene)%3BAcc:101112331]	K05092 fms-related tyrosine kinase 3 [EC:2.7.10.1] | (RefSeq) FLT3; receptor-type tyrosine-protein kinase FLT3 (A)	ko04010: MAPK signaling pathway; ko04014: Ras signaling pathway; ko04151: PI3K-Akt signaling pathway; ko04640: Hematopoietic cell lineage; ko05200: Pathways in cancer; ko05202: Transcriptional misregulation in cancer; ko05221: Acute myeloid leukemia; ko05230: Central carbon metabolism in cancer	receptor-type tyrosine-protein kinase FLT3 isoform X1 [Ovis aries]	FLT3_HUMAN RecName: Full=Receptor-type tyrosine-protein kinase FLT3; EC=2.7.10.1; AltName: Full=FL cytokine receptor; AltName: Full=Fetal liver kinase-2; Short=FLK-2; AltName: Full=Fms-like tyrosine kinase 3; Short=FLT-3; AltName: Full=Stem cell tyrosine kinase 1; Short=STK-1; AltName: CD_antigen=CD135; Flags: Precursor;	W5PS37_SHEEP RecName: Full=Receptor protein-tyrosine kinase {ECO:0000256|ARBA:ARBA00011902}; EC=2.7.10.1 {ECO:0000256|ARBA:ARBA00011902};	Fibroblast/platelet-derived growth factor receptor and related receptor tyrosine kinases	GO:0005829,cytosol; GO:0005783,endoplasmic reticulum; GO:0005788,endoplasmic reticulum lumen; GO:0010008,endosome membrane; GO:0005887,integral component of plasma membrane; GO:0005634,nucleus; GO:0005886,plasma membrane; GO:0043235,receptor complex; GO:0005524,ATP binding; GO:0004896,cytokine receptor activity; GO:0019838,growth factor binding; GO:0035259,nuclear glucocorticoid receptor binding;…	PF07714.20:Protein tyrosine and serine/threonine kinase	zf-C2H2
novel.2183	0.1147	0.0798	0.658	0.3177	0.193	0.21	0.2208	0.3127	0.9658	0.8356	0.1085	1.7678	2.6011	1.149	6	4	31	16	10	10	12	15	46	39	5	81	118	54	2.04976	0.000155919	0.0381357	up	7	15474203	15476573	.	--	--	K09228 KRAB domain-containing zinc finger protein | (RefSeq) KRAB domain containing protein isoform 1 (A)	ko05168: Herpes simplex virus 1 infection	hypothetical protein FD754_020647 [Muntiacus muntjak]	YSM6_CAEEL RecName: Full=Putative uncharacterized transposon-derived protein F52C9.6;	A0A4W2IM28_BOBOX RecName: Full=RNA-directed DNA polymerase {ECO:0000256|ARBA:ARBA00012493}; EC=2.7.7.49 {ECO:0000256|ARBA:ARBA00012493};	FOG: Reverse transcriptase	--	PF00078.30:Reverse transcriptase (RNA-dependent DNA polymerase)	THAP
novel.2644	1.5973	0.0681	1.3033	0.542	0.6586	0.3224	0.973	2.0983	1.1102	1.9004	2.4063	3.6854	3.2712	2.7584	49	2	36	16	20	9	31	59	31	52	65	99	87	76	1.61045	0.000169908	0.0402787	up	JH921768.1	404	1793	+	--	--	--	--	hypothetical protein FD754_023520 [Muntiacus muntjak]	--	A0A5N3UTV3_MUNMU RecName: Full=Homeobox domain-containing protein {ECO:0000259|PROSITE:PS50071};	--	GO:0005634,nucleus; GO:0003691,double-stranded telomeric DNA binding; GO:0003674,molecular_function; GO:0003676,nucleic acid binding; GO:0003677,DNA binding; GO:0003690,double-stranded DNA binding; GO:0005488,binding; GO:0042162,telomeric DNA binding; GO:0043565,sequence-specific DNA binding; GO:0097159,organic cyclic compound binding; GO:1901363,heterocyclic compound binding; GO:0005575,cellular…	--	--
ENSOARG00000001169.1	2.5605	0	0	12.2627	18.7238	10.0926	0	0	0	0	0	0	0	0.062	46	0	0	212	333	165	0	0	0	0	0	0	0	1	-8.66156	0.000186136	0.0428084	down	10	70992196	71034209	-	ENSOARG00000001169	--	K05673 ATP-binding cassette, subfamily C (CFTR/MRP), member 4 | (RefSeq) multidrug resistance-associated protein 4 (A)	ko01523: Antifolate resistance; ko02010: ABC transporters; ko04024: cAMP signaling pathway; ko04976: Bile secretion	ATP-binding cassette sub-family C member 4-like [Bubalus bubalis]	MRP4_HUMAN RecName: Full=ATP-binding cassette sub-family C member 4; EC=7.6.2.- {ECO:0000269|PubMed:11856762, ECO:0000269|PubMed:12523936, ECO:0000269|PubMed:12835412, ECO:0000269|PubMed:12883481, ECO:0000269|PubMed:15364914, ECO:0000269|PubMed:15454390, ECO:0000269|PubMed:16282361}; EC=7.6.2.2 {ECO:0000269|PubMed:11856762, ECO:0000269|PubMed:12105214, ECO:0000269|PubMed:15454390, ECO:0000269|Pub…	W5NSR6_SHEEP RecName: Full=ABC transporter domain-containing protein {ECO:0000259|Pfam:PF00005};	Multidrug resistance-associated protein/mitoxantrone resistance protein, ABC superfamily	GO:0016324,apical plasma membrane; GO:0016323,basolateral plasma membrane; GO:0098591,external side of apical plasma membrane; GO:0005794,Golgi apparatus; GO:0016021,integral component of membrane; GO:0016020,membrane; GO:0005730,nucleolus; GO:0005886,plasma membrane; GO:0031088,platelet dense granule membrane; GO:0016404,15-hydroxyprostaglandin dehydrogenase (NAD+) activity; GO:0015432,ABC-type …	PF00005.30:ABC transporter	--

## Sheet: HH vs SH
Supplementary Table S4. Differentially expressed genes in longissimus dorsi
ID	HH1_fpkm	HH2_fpkm	HH3_fpkm	HH4_fpkm	HH5_fpkm	HH6_fpkm	HH7_fpkm	SH1_fpkm	SH2_fpkm	SH3_fpkm	SH4_fpkm	SH5_fpkm	SH6_fpkm	SH7_fpkm	HH1_count	HH2_count	HH3_count	HH4_count	HH5_count	HH6_count	HH7_count	SH1_count	SH2_count	SH3_count	SH4_count	SH5_count	SH6_count	SH7_count	log2FoldChange	pvalue	padj	regulated	chr	start	end	strand	gene_name	gene_description	KEGG	KEGG pathway	NR	Swissprot	Tremble	KOG	GO	Pfam	TF-Family
novel.858	3.1341	5.2281	2.9569	5.1816	8.5794	4.8542	2.8907	0.4063	0	0.1392	0	0.7088	0.1432	0	26	40	22	38	64	44	21	3	0	1	0	5	1	0	-4.53983	2.23729e-15	3.46534e-11	down	17	32921393	32921757	.	--	--	--	--	--	--	--	--	--	--	--
novel.2971	0	0	0	0	0.7892	0	0.4052	9.7675	20.0726	14.3388	3.5274	12.9363	3.3719	4.0685	0	0	0	0	4	0	2	49	100	70	17	62	16	20	5.94089	4.00827e-14	3.10421e-10	up	JH923009.1	15480	15727	.	--	--	K06751 MHC class I antigen | (RefSeq) OVAR; MHC class I antigen precursor (A)	ko04144: Endocytosis; ko04145: Phagosome; ko04218: Cellular senescence; ko04514: Cell adhesion molecules; ko04612: Antigen processing and presentation; ko04940: Type I diabetes mellitus; ko05163: Human cytomegalovirus infection; ko05165: Human papillomavirus infection; ko05166: Human T-cell leukemia virus 1 infection; ko05167: Kaposi sarcoma-associated herpesvirus infection; ko05168: Herpes simpl…	hypothetical protein G4228_005210 [Cervus hanglu yarkandensis]	HA1A_BOVIN RecName: Full=BOLA class I histocompatibility antigen, alpha chain BL3-6; Flags: Precursor;	A0A8D8AU06_CULPI SubName: Full=BOLA class I histocompatibility antigen, alpha chain BL3-6 {ECO:0000313|EMBL:CAG6463187.1};	--	GO:0009897,external side of plasma membrane; GO:0005615,extracellular space; GO:0071556,integral component of lumenal side of endoplasmic reticulum membrane; GO:0042612,MHC class I protein complex; GO:0030670,phagocytic vesicle membrane; GO:0002476,antigen processing and presentation of endogenous peptide antigen via MHC class Ib; GO:0002474,antigen processing and presentation of peptide antigen …	PF00129.21:Class I Histocompatibility antigen, domains alpha 1 and 2	--
novel.3038	0	0	0	0	0	0	0	7.8985	13.2872	0	11.8972	10.6019	11.2977	9.4829	0	0	0	0	0	0	0	85	142	0	123	109	115	100	9.13708	1.43738e-12	5.56591e-09	up	JH923283.1	6679	7345	+	--	--	K06817 podocalyxin-like | (RefSeq) PODXL; podocalyxin (A)	ko05132: Salmonella infection	PREDICTED: podocalyxin [Capra hircus]	--	W5NTA5_SHEEP RecName: Full=Podocalyxin {ECO:0000256|ARBA:ARBA00017371}; AltName: Full=Podocalyxin-like protein 1 {ECO:0000256|ARBA:ARBA00031141};	--	GO:0030175,filopodium; GO:0016021,integral component of membrane; GO:0030027,lamellipodium; GO:0045121,membrane raft; GO:0005902,microvillus; GO:0005886,plasma membrane; GO:0001726,ruffle; GO:0016477,cell migration; GO:0022407,regulation of cell-cell adhesion; GO:0008150,biological_process; GO:0009987,cellular process; GO:0048870,cell motility; GO:0007155,cell adhesion; GO:0030155,regulation of c…	--	--
novel.2210	0.2209	0.3422	0.4223	0.3927	1.9656	0.5777	0.5406	2.8016	2.3926	2.4052	2.8055	3.7491	2.8494	3.04	7	10	12	11	56	20	15	79	67	66	76	101	76	84	2.21538	1.13856e-10	3.52703e-07	up	7	35921357	35922750	.	--	--	K03238 translation initiation factor 2 subunit 2 | (RefSeq) EIF2S2; eukaryotic translation initiation factor 2 subunit 2 (A)	--	eukaryotic translation initiation factor 2 subunit 2 [Ovis aries]	IF2B_BOVIN RecName: Full=Eukaryotic translation initiation factor 2 subunit 2; AltName: Full=Eukaryotic translation initiation factor 2 subunit beta; Short=eIF-2-beta;	A0A836CTH8_SHEEP SubName: Full=eukaryotic translation initiation factor 2 subunit 2 {ECO:0000313|RefSeq:XP_014952449.2};	Translation initiation factor 2, beta subunit (eIF-2beta)	GO:0005850,eukaryotic translation initiation factor 2 complex; GO:0046872,metal ion binding; GO:0003729,mRNA binding; GO:0003743,translation initiation factor activity; GO:0031369,translation initiation factor binding; GO:0001732,formation of cytoplasmic translation initiation complex; GO:0001731,formation of translation preinitiation complex; GO:0003674,molecular_function; GO:0005488,binding; GO…	PF01873.20:Domain found in IF2B/IF5	--
novel.2555	36.1858	64.8073	49.6331	37.7659	62.0431	45.1917	51.0001	36.2691	25.432	18.6352	25.1687	23.6623	19.5224	21.0416	491	811	604	453	757	670	606	438	305	219	292	273	223	249	-1.00449	6.48731e-10	1.47032e-06	down	AMGL01127481.1	1	1885	+	--	--	K05309 microsomal prostaglandin-E synthase 2 [EC:5.3.99.3] | (RefSeq) PTGES2; prostaglandin E synthase 2 (A)	ko00590: Arachidonic acid metabolism; ko01100: Metabolic pathways	prostaglandin E synthase 2 isoform X2 [Marmota flaviventris]	PGES2_BOVIN RecName: Full=Prostaglandin E synthase 2; EC=5.3.99.3 {ECO:0000269|PubMed:10446427, ECO:0000269|PubMed:11866447}; AltName: Full=Membrane-associated prostaglandin E synthase-2 {ECO:0000303|PubMed:10446427}; Short=mPGE synthase-2 {ECO:0000303|PubMed:10446427}; AltName: Full=Microsomal prostaglandin E synthase 2; Short=mPGES-2; Contains: RecName: Full=Prostaglandin E synthase 2 truncated…	A0A2Y9NNB1_DELLE SubName: Full=prostaglandin E synthase 2 isoform X2 {ECO:0000313|RefSeq:XP_022434341.1};	Glutathione S-transferase-related protein	GO:0005783,endoplasmic reticulum; GO:0016021,integral component of membrane; GO:0005739,mitochondrion; GO:0036134,12-hydroxyheptadecatrienoic acid synthase activity; GO:0043295,glutathione binding; GO:0020037,heme binding; GO:0016829,lyase activity; GO:0050220,prostaglandin-E synthase activity; GO:0006749,glutathione metabolic process; GO:0001516,prostaglandin biosynthetic process; GO:0003674,mol…	--	--
novel.743	0.1138	0.0823	0.0846	0.0858	0	0.1389	0	0	1.6307	1.3576	2.2624	1.0706	2.1626	2.6964	3	2	2	2	0	4	0	0	38	31	51	24	48	62	4.43263	6.64487e-10	1.47032e-06	up	15	36487869	36492474	+	--	--	K09228 KRAB domain-containing zinc finger protein | (RefSeq) KRAB domain containing protein isoform 1 (A)	ko05168: Herpes simplex virus 1 infection	LINE-1 retrotransposable element ORF2 protein [Varanus komodoensis]	SETMR_HUMAN RecName: Full=Histone-lysine N-methyltransferase SETMAR {ECO:0000305}; AltName: Full=SET domain and mariner transposase fusion protein {ECO:0000305}; Short=Metnase {ECO:0000303|PubMed:16332963}; Includes: RecName: Full=Histone-lysine N-methyltransferase {ECO:0000305}; EC=2.1.1.357 {ECO:0000269|PubMed:16332963}; Includes: RecName: Full=Transposon Hsmar1 transposase {ECO:0000303|PubMed:…	A0A4W2C2W4_BOBOX RecName: Full=Reverse transcriptase domain-containing protein {ECO:0000259|PROSITE:PS50878};	--	GO:0005730,nucleolus; GO:0005634,nucleus; GO:0035861,site of double-strand break; GO:0003677,DNA binding; GO:0044547,DNA topoisomerase binding; GO:0003690,double-stranded DNA binding; GO:0004519,endonuclease activity; GO:0046975,histone methyltransferase activity (H3-K36 specific); GO:0042800,histone methyltransferase activity (H3-K4 specific); GO:0042803,protein homodimerization activity; GO:000…	PF00078.30:Reverse transcriptase (RNA-dependent DNA polymerase)	TF_others
novel.399	0.3061	0.2489	0.4266	0.3462	0.6808	0.2101	0.4369	1.2036	3.463	1.5903	1.9688	1.1699	1.9088	1.0529	4	3	5	4	8	3	5	14	40	18	22	13	21	12	2.25608	5.77189e-08	7.25054e-05	up	11	53266189	53283031	+	--	--	K12025 tripartite motif-containing protein 52 | (RefSeq) TRIM52; tripartite motif-containing protein 52 isoform X1 (A)	--	hypothetical protein FD754_025234 [Muntiacus muntjak]	--	A0A5N3UL51_MUNMU SubName: Full=Uncharacterized protein {ECO:0000313|EMBL:KAB0337357.1};	--	--	--	ETS
ENSOARG00000003676.1	19.3636	17.1445	19.8659	15.359	21.789	11.2205	13.2149	9.9772	9.9819	9.7896	8.3083	7.2767	6.533	5.8463	338	276	311	237	342	214	202	155	154	148	124	108	96	89	-1.0058	6.08541e-08	7.25054e-05	down	5	14632050	14636416	-	ENSOARG00000003676	CD320 molecule [Source:NCBI gene (formerly Entrezgene)%3BAcc:101102807]	K06734 CD320 antigen | (RefSeq) CD320; CD320 antigen (A)	--	hypothetical protein MG293_008745 [Ovis ammon polii]	CD320_BOVIN RecName: Full=CD320 antigen; AltName: Full=Transcobalamin receptor; Short=TCblR; AltName: CD_antigen=CD320; Flags: Precursor;	W5P0H1_SHEEP SubName: Full=CD320 molecule {ECO:0000313|Ensembl:ENSOARP00000003919};	Low-density lipoprotein receptors containing Ca2+-binding EGF-like domains	GO:0005887,integral component of plasma membrane; GO:0005886,plasma membrane; GO:0005509,calcium ion binding; GO:0008083,growth factor activity; GO:0031296,B cell costimulation; GO:0015889,cobalamin transport; GO:0030890,positive regulation of B cell proliferation; GO:0003674,molecular_function; GO:0005488,binding; GO:0043167,ion binding; GO:0043169,cation binding; GO:0046872,metal ion binding; G…	PF00057.21:Low-density lipoprotein receptor domain class A	--
ENSOARG00000020570.1	12.035	17.1161	14.7298	13.6775	4.9179	9.5803	6.7118	3.2705	5.5733	3.6193	4.3209	2.5675	4.6545	1.3479	215	282	236	216	79	187	105	52	88	56	66	39	70	21	-1.63357	1.23875e-07	0.000127914	down	3	57492464	57505460	+	ENSOARG00000020570	atonal bHLH transcription factor 8 [Source:HGNC Symbol%3BAcc:HGNC:24126]	K09084 atonal protein 8 | (RefSeq) ATOH8; protein atonal homolog 8 (A)	--	protein atonal homolog 8 [Sus scrofa]	ATOH8_HUMAN RecName: Full=Transcription factor ATOH8 {ECO:0000305}; AltName: Full=Class A basic helix-loop-helix protein 21 {ECO:0000312|HGNC:HGNC:24126}; Short=bHLHa21 {ECO:0000312|HGNC:HGNC:24126}; AltName: Full=Helix-loop-helix protein hATH-6 {ECO:0000312|EMBL:AAO85773.1}; Short=hATH6 {ECO:0000303|PubMed:24463812}; AltName: Full=Protein atonal homolog 8 {ECO:0000312|HGNC:HGNC:24126};	W5QHA5_SHEEP SubName: Full=Atonal bHLH transcription factor 8 {ECO:0000313|Ensembl:ENSOARP00000022105};	Transcription factor NeuroD and related HTH proteins	GO:0000785,chromatin; GO:0005737,cytoplasm; GO:0016607,nuclear speck; GO:0005654,nucleoplasm; GO:0005634,nucleus; GO:0003700,DNA-binding transcription factor activity; GO:0000981,DNA-binding transcription factor activity, RNA polymerase II-specific; GO:0140297,DNA-binding transcription factor binding; GO:0070888,E-box binding; GO:0046983,protein dimerization activity; GO:0000978,RNA polymerase II…	PF00010.29:Helix-loop-helix DNA-binding domain	bHLH
ENSOARG00000019721.1	1.4131	1.7044	2.6556	3.5563	5.8094	3.1389	3.3362	8.7239	8.7667	4.0149	6.4067	7.1521	11.3732	6.4814	89	99	150	198	329	216	184	489	488	219	345	383	603	356	1.31063	1.6056e-07	0.000155432	up	7	23458785	23461851	+	ENSOARG00000019721	brain ribonuclease-like [Source:NCBI gene (formerly Entrezgene)%3BAcc:101112822]	K01168 pancreatic ribonuclease [EC:4.6.1.18] | (RefSeq) brain ribonuclease isoform X2 (A)	--	brain ribonuclease isoform X1 [Ovis aries]	RNBR_SHEEP RecName: Full=Brain ribonuclease; Short=BRB; EC=3.1.27.-;	W5QEN4_SHEEP SubName: Full=Brain ribonuclease-like {ECO:0000313|Ensembl:ENSOARP00000021182}; SubName: Full=brain ribonuclease isoform X1 {ECO:0000313|RefSeq:XP_027826493.1};	--	GO:0005576,extracellular region; GO:0004519,endonuclease activity; GO:0003676,nucleic acid binding; GO:0003674,molecular_function; GO:0003824,catalytic activity; GO:0004518,nuclease activity; GO:0016787,hydrolase activity; GO:0016788,hydrolase activity, acting on ester bonds; GO:0005488,binding; GO:0097159,organic cyclic compound binding; GO:1901363,heterocyclic compound binding; GO:0005575,cellu…	PF00074.23:Pancreatic ribonuclease	zf-C2H2
ENSOARG00000021156.1	3.3149	8.4957	18.0327	6.0225	26.3639	3.1258	3.3266	0.9029	2.2731	1.2758	1.7623	0.1181	1.4319	2.4188	33	78	161	53	236	34	29	8	20	11	15	1	12	21	-2.68111	2.94297e-07	0.000213901	down	7	73975782	73978551	-	ENSOARG00000021156	glutathione peroxidase 2 [Source:NCBI gene (formerly Entrezgene)%3BAcc:101110596]	K00432 glutathione peroxidase [EC:1.11.1.9] | (RefSeq) GPX2; glutathione peroxidase 2 (A)	ko00480: Glutathione metabolism; ko00590: Arachidonic acid metabolism; ko01100: Metabolic pathways; ko04918: Thyroid hormone synthesis; ko05014: Amyotrophic lateral sclerosis; ko05016: Huntington disease; ko05022: Pathways of neurodegeneration - multiple diseases	hypothetical protein FD754_020485 [Muntiacus muntjak]	GPX2_HUMAN RecName: Full=Glutathione peroxidase 2; Short=GPx-2; Short=GSHPx-2; EC=1.11.1.9 {ECO:0000269|PubMed:8428933}; AltName: Full=Gastrointestinal glutathione peroxidase; AltName: Full=Glutathione peroxidase-gastrointestinal {ECO:0000303|PubMed:8428933}; Short=GPx-GI {ECO:0000303|PubMed:8428933}; Short=GSHPx-GI {ECO:0000303|PubMed:8428933}; AltName: Full=Glutathione peroxidase-related protei…	W5QJ38_SHEEP RecName: Full=Glutathione peroxidase {ECO:0000256|RuleBase:RU000499};	Glutathione peroxidase	GO:0005737,cytoplasm; GO:0005829,cytosol; GO:0009055,electron transfer activity; GO:0004602,glutathione peroxidase activity; GO:0004601,peroxidase activity; GO:0006979,response to oxidative stress; GO:0003674,molecular_function; GO:0003824,catalytic activity; GO:0016491,oxidoreductase activity; GO:0016209,antioxidant activity; GO:0016684,oxidoreductase activity, acting on peroxide as acceptor; GO…	PF00255.22:Glutathione peroxidase	--
ENSOARG00000007786.1	93.7109	36.7153	20.9819	61.9087	57.5643	37.1096	30.4781	23.2031	17.7524	17.8672	10.5312	11.0339	24.1464	12.2413	1738	628	349	1015	960	752	495	383	291	287	167	174	377	198	-1.55161	3.10369e-07	0.000213901	down	2	24276167	24277452	+	ENSOARG00000007786	growth arrest and DNA damage inducible gamma [Source:NCBI gene (formerly Entrezgene)%3BAcc:100885762]	K04402 growth arrest and DNA-damage-inducible protein | (RefSeq) GADD45G; growth arrest and DNA damage-inducible protein GADD45 gamma (A)	ko04010: MAPK signaling pathway; ko04064: NF-kappa B signaling pathway; ko04068: FoxO signaling pathway; ko04110: Cell cycle; ko04115: p53 signaling pathway; ko04210: Apoptosis; ko04218: Cellular senescence; ko05169: Epstein-Barr virus infection; ko05200: Pathways in cancer; ko05202: Transcriptional misregulation in cancer; ko05210: Colorectal cancer; ko05212: Pancreatic cancer; ko05213: Endometr…	hypothetical protein MJG53_003635 [Ovis ammon polii x Ovis aries]	GA45G_BOVIN RecName: Full=Growth arrest and DNA damage-inducible protein GADD45 gamma;	A0A8C2S075_CAPHI SubName: Full=Growth arrest and DNA damage inducible gamma {ECO:0000313|Ensembl:ENSCHIP00010036413};	--	GO:0005737,cytoplasm; GO:0005634,nucleus; GO:0006915,apoptotic process; GO:0030154,cell differentiation; GO:0051726,regulation of cell cycle; GO:0008150,biological_process; GO:0008219,cell death; GO:0009987,cellular process; GO:0012501,programmed cell death; GO:0032502,developmental process; GO:0048869,cellular developmental process; GO:0007049,cell cycle; GO:0050789,regulation of biological proc…	PF01248.29:Ribosomal protein L7Ae/L30e/S12e/Gadd45 family	--
novel.1732	9.0438	12.2945	7.8278	8.8488	2.1268	5.6122	5.0017	1.6636	3.1968	3.2053	2.5108	1.6252	3.0045	1.3864	733	919	569	634	155	497	355	120	229	225	174	112	205	98	-1.61217	3.60492e-07	0.000232652	down	3	57531207	57535108	+	--	--	K00750 glycogenin [EC:2.4.1.186] | (RefSeq) GYG2; glycogenin-2 isoform X3 (A)	ko00500: Starch and sucrose metabolism; ko01100: Metabolic pathways	hypothetical protein G4228_012297 [Cervus hanglu yarkandensis]	--	A0A4W2DM58_BOBOX RecName: Full=P-type domain-containing protein {ECO:0000259|PROSITE:PS51448};	--	GO:0005576,extracellular region; GO:0005575,cellular_component; GO:0110165,cellular anatomical entity	--	ETS
ENSOARG00000005581.1	13.1278	41.908	26.8622	12.9688	9.1494	9.9196	7.0871	7.7569	5.9493	4.4812	4.4555	5.5952	3.6967	5.7217	734	2161	1347	641	460	606	347	386	294	217	213	266	174	279	-1.66573	5.73617e-07	0.000341721	down	6	43226818	43331352	-	ENSOARG00000005581	PPARG coactivator 1 alpha [Source:NCBI gene (formerly Entrezgene)%3BAcc:443270]	K07202 alpha peroxisome proliferator-activated receptor gamma coactivator 1-alpha | (RefSeq) PPARGC1A; peroxisome proliferator-activated receptor gamma coactivator 1-alpha isoform X1 (A)	ko04152: AMPK signaling pathway; ko04211: Longevity regulating pathway; ko04371: Apelin signaling pathway; ko04714: Thermogenesis; ko04910: Insulin signaling pathway; ko04920: Adipocytokine signaling pathway; ko04922: Glucagon signaling pathway; ko04931: Insulin resistance; ko04936: Alcoholic liver disease; ko05016: Huntington disease	peroxisome proliferator-activated receptor gamma coactivator 1-alpha [Bubalus bubalis]	PRGC1_BOVIN RecName: Full=Peroxisome proliferator-activated receptor gamma coactivator 1-alpha; Short=PGC-1-alpha; Short=PPAR-gamma coactivator 1-alpha; Short=PPARGC-1-alpha;	W5P6D6_SHEEP RecName: Full=Peroxisome proliferator-activated receptor gamma coactivator 1-alpha {ECO:0000256|ARBA:ARBA00014533};	--	GO:0005634,nucleus; GO:0016605,PML body; GO:0031490,chromatin DNA binding; GO:0003677,DNA binding; GO:0030374,nuclear receptor coactivator activity; GO:0003723,RNA binding; GO:0043565,sequence-specific DNA binding; GO:0005102,signaling receptor binding; GO:0003713,transcription coactivator activity; GO:0034599,cellular response to oxidative stress; GO:0032922,circadian regulation of gene expressi…	PF00076.25:RNA recognition motif. (a.k.a. RRM, RBD, or RNP domain)	AF-4
ENSOARG00000016806.1	1.2546	0.5629	1.833	1.615	1.732	1.9401	3.2112	3.2082	8.9575	1.4486	6.7801	8.0391	6.7321	5.5062	29	12	38	33	36	49	65	66	183	29	134	158	131	111	1.74531	7.50682e-07	0.000415261	up	11	23822972	23843632	+	ENSOARG00000016806	aspartoacylase [Source:NCBI gene (formerly Entrezgene)%3BAcc:101121435]	K01437 aspartoacylase [EC:3.5.1.15] | (RefSeq) ASPA; aspartoacylase (A)	ko00250: Alanine, aspartate and glutamate metabolism; ko00340: Histidine metabolism; ko01100: Metabolic pathways	aspartoacylase isoform X1 [Ovis aries]	ACY2_BOVIN RecName: Full=Aspartoacylase; EC=3.5.1.15; AltName: Full=Aminoacylase-2; Short=ACY-2;	W5Q5Q7_SHEEP SubName: Full=aspartoacylase {ECO:0000313|Ensembl:ENSOARP00000018047, ECO:0000313|RefSeq:XP_004012613.1};	--	GO:0005829,cytosol; GO:0005634,nucleus; GO:0019807,aspartoacylase activity; GO:0016811,hydrolase activity, acting on carbon-nitrogen (but not peptide) bonds, in linear amides; GO:0016788,hydrolase activity, acting on ester bonds; GO:0046872,metal ion binding; GO:0003674,molecular_function; GO:0003824,catalytic activity; GO:0016787,hydrolase activity; GO:0016810,hydrolase activity, acting on carbo…	PF04952.17:Succinylglutamate desuccinylase / Aspartoacylase family	--
ENSOARG00000009395.1	9.613	15.0622	19.258	16.5505	10.2206	10.3449	6.4537	23.7978	29.3421	16.1609	25.0185	23.1083	31.4336	43.6055	182	263	327	277	174	214	107	401	491	265	405	372	501	720	1.1453	9.69995e-07	0.000518078	up	20	26989277	26991381	+	ENSOARG00000009395	--	K06751 MHC class I antigen | (RefSeq) LOW QUALITY PROTEIN: BOLA class I histocompatibility antigen, alpha chain BL3-6 (A)	ko04144: Endocytosis; ko04145: Phagosome; ko04218: Cellular senescence; ko04514: Cell adhesion molecules; ko04612: Antigen processing and presentation; ko04940: Type I diabetes mellitus; ko05163: Human cytomegalovirus infection; ko05165: Human papillomavirus infection; ko05166: Human T-cell leukemia virus 1 infection; ko05167: Kaposi sarcoma-associated herpesvirus infection; ko05168: Herpes simpl…	hypothetical protein MJG53_017426 [Ovis ammon polii x Ovis aries]	HA1B_BOVIN RecName: Full=BOLA class I histocompatibility antigen, alpha chain BL3-7; Flags: Precursor;	W5PI17_SHEEP RecName: Full=Ig-like domain-containing protein {ECO:0000259|PROSITE:PS50835};	--	GO:0009897,external side of plasma membrane; GO:0005615,extracellular space; GO:0071556,integral component of lumenal side of endoplasmic reticulum membrane; GO:0042612,MHC class I protein complex; GO:0030670,phagocytic vesicle membrane; GO:0002476,antigen processing and presentation of endogenous peptide antigen via MHC class Ib; GO:0002474,antigen processing and presentation of peptide antigen …	PF00129.21:Class I Histocompatibility antigen, domains alpha 1 and 2	--
ENSOARG00000011323.1	524.83	1219.68	1189.82	600.721	564.521	369.464	303.678	302.245	242.635	221.862	90.7514	145.907	185.146	70.6116	7014	15033	14261	7097	6784	5395	3554	3595	2866	2568	1037	1658	2083	823	-1.89634	1.22366e-06	0.000592289	down	5	17629206	17633291	-	ENSOARG00000011323	nicotinamide riboside kinase 2 [Source:NCBI gene (formerly Entrezgene)%3BAcc:101114607]	K10524 nicotinamide/nicotinate riboside kinase [EC:2.7.1.22 2.7.1.173] | (RefSeq) NMRK2; nicotinamide riboside kinase 2 isoform X1 (A)	ko00760: Nicotinate and nicotinamide metabolism; ko01100: Metabolic pathways	nicotinamide riboside kinase 2 isoform X1 [Ovis aries]	NRK2_HUMAN RecName: Full=Nicotinamide riboside kinase 2; Short=NRK 2; Short=NmR-K 2; EC=2.7.1.22 {ECO:0000269|PubMed:17914902}; AltName: Full=Integrin beta-1-binding protein 3; AltName: Full=Muscle integrin-binding protein; Short=MIBP; AltName: Full=Nicotinic acid riboside kinase 2; EC=2.7.1.173 {ECO:0000269|PubMed:17914902}; AltName: Full=Ribosylnicotinamide kinase 2; Short=RNK 2; AltName: Full=…	W5PNV8_SHEEP SubName: Full=Nicotinamide riboside kinase 2 {ECO:0000313|Ensembl:ENSOARP00000012134}; SubName: Full=nicotinamide riboside kinase 2 isoform X1 {ECO:0000313|RefSeq:XP_004008655.1};	Uncharacterized protein of the uridine kinase family	GO:0005737,cytoplasm; GO:0005829,cytosol; GO:0043231,intracellular membrane-bounded organelle; GO:0005654,nucleoplasm; GO:0005886,plasma membrane; GO:0005524,ATP binding; GO:0046872,metal ion binding; GO:0050262,ribosylnicotinamide kinase activity; GO:0061769,ribosylnicotinate kinase activity; GO:0009435,NAD biosynthetic process; GO:0019674,NAD metabolic process; GO:0045662,negative regulation of…	PF13238.9:AAA domain	--
ENSOARG00000000581.1	0	0.0526	0.018	0.0366	0.0719	0.1183	0.0369	0.3268	0.2742	0.0746	0.4346	0.3801	0.2495	0.2409	0	3	1	2	4	8	2	18	15	4	23	20	13	13	2.55551	1.28164e-06	0.000601556	up	1	215538932	215567707	+	ENSOARG00000000581	leucine rich repeat containing 31 [Source:NCBI gene (formerly Entrezgene)%3BAcc:101113905]	K16634 ribonuclease inhibitor | (RefSeq) RNH1; ribonuclease inhibitor isoform X1 (A)	--	hypothetical protein MJT46_000342 [Ovis ammon polii x Ovis aries]	LRC31_HUMAN RecName: Full=Leucine-rich repeat-containing protein 31;	W5NR10_SHEEP SubName: Full=Leucine rich repeat containing 31 {ECO:0000313|Ensembl:ENSOARP00000000600};	LRR-containing protein	--	PF12799.10:Leucine Rich repeats (2 copies)	--
novel.2001	2.0951	1.2495	1.9857	1.5405	0.932	2.5886	2.3925	6.1206	2.3705	3.8705	4.9008	3.4497	7.5907	8.4082	20	11	17	13	8	27	20	52	20	32	40	28	61	70	1.51377	2.45132e-06	0.00102618	up	5	7446647	7447066	.	--	--	--	--	hypothetical protein M91_02473, partial [Bos mutus]	LORF2_HUMAN RecName: Full=LINE-1 retrotransposable element ORF2 protein; Short=ORF2p; Includes: RecName: Full=Reverse transcriptase; EC=2.7.7.49; Includes: RecName: Full=Endonuclease; EC=3.1.21.-;	L8IJF2_9CETA SubName: Full=Uncharacterized protein {ECO:0000313|EMBL:ELR55227.1}; Flags: Fragment;	--	GO:0046872,metal ion binding; GO:0003964,RNA-directed DNA polymerase activity; GO:0009036,type II site-specific deoxyribonuclease activity; GO:0006310,DNA recombination; GO:0090305,nucleic acid phosphodiester bond hydrolysis; GO:0032199,reverse transcription involved in RNA-mediated transposition; GO:0032197,transposition, RNA-mediated; GO:0003674,molecular_function; GO:0005488,binding; GO:004316…	--	zf-C2H2
novel.363	34.1176	49.8217	47.227	26.8303	25.1125	26.203	15.9302	11.2905	15.323	17.1602	19.7132	15.9444	15.5708	10.6531	2431	3274	3018	1690	1609	2040	994	716	965	1059	1201	966	934	662	-1.0776	2.56501e-06	0.00102955	down	11	34376053	34379187	.	--	--	--	--	hypothetical protein [Bos mutus]	--	A0A4W2HTW4_BOBOX RecName: Full=Superoxide dismutase [Mn], mitochondrial {ECO:0000256|ARBA:ARBA00014518}; EC=1.15.1.1 {ECO:0000256|ARBA:ARBA00012682};	--	GO:0005759,mitochondrial matrix; GO:0046872,metal ion binding; GO:0004784,superoxide dismutase activity; GO:0003674,molecular_function; GO:0005488,binding; GO:0043167,ion binding; GO:0043169,cation binding; GO:0003824,catalytic activity; GO:0016209,antioxidant activity; GO:0016491,oxidoreductase activity; GO:0016721,oxidoreductase activity, acting on superoxide radicals as acceptor; GO:0005575,ce…	--	--
ENSOARG00000000021.1	20.5761	65.7447	29.2883	27.2378	22.8825	28.4479	45.7433	17.2163	21.0513	2081.29	22.5288	1804.64	19.7615	1883.68	94	277	120	110	94	142	183	70	85	8235	88	7010	76	7505	4.6575	3.93892e-06	0.00138659	up	MT	7775	7975	+	ATP8	ATP synthase F0 subunit 8 [Source:NCBI gene (formerly Entrezgene)%3BAcc:808253]	K02125 F-type H+-transporting ATPase subunit 8 | (RefSeq) ATP8; ATP synthase F0 subunit 8 (A)	ko00190: Oxidative phosphorylation; ko01100: Metabolic pathways; ko04714: Thermogenesis; ko05010: Alzheimer disease; ko05012: Parkinson disease; ko05014: Amyotrophic lateral sclerosis; ko05016: Huntington disease; ko05020: Prion disease; ko05022: Pathways of neurodegeneration - multiple diseases; ko05208: Chemical carcinogenesis - reactive oxygen species; ko05415: Diabetic cardiomyopathy	ATP synthase F0 subunit 8 [Ovis vignei]	ATP8_SHEEP RecName: Full=ATP synthase protein 8; AltName: Full=A6L; AltName: Full=F-ATPase subunit 8;	A0A7G9UID4_9CETA RecName: Full=ATP synthase protein 8 {ECO:0000256|ARBA:ARBA00019651, ECO:0000256|RuleBase:RU003661};	--	GO:0016021,integral component of membrane; GO:0005753,mitochondrial proton-transporting ATP synthase complex; GO:0000276,mitochondrial proton-transporting ATP synthase complex, coupling factor F(o); GO:0015078,proton transmembrane transporter activity; GO:0015986,proton motive force-driven ATP synthesis; GO:0003674,molecular_function; GO:0005215,transporter activity; GO:0008324,cation transmembra…	PF00895.23:ATP synthase protein 8	--
ENSOARG00000017349.1	0.4737	0.6454	1.07	0.4397	0.3783	0.5003	0.5271	0.0682	0.3024	0.2384	0.0284	0.2429	0.101	0.1811	39	49	79	32	28	45	38	5	22	17	2	17	7	13	-1.77046	4.90599e-06	0.00161678	down	6	91172099	91276012	+	ENSOARG00000017349	--	K18625 protein Shroom | (RefSeq) SHROOM3; protein Shroom3 (A)	--	protein Shroom3 isoform X1 [Ovis aries]	SHRM3_HUMAN RecName: Full=Protein Shroom3; AltName: Full=Shroom-related protein; Short=hShrmL;	A0A6P7E8K9_SHEEP SubName: Full=protein Shroom3 {ECO:0000313|RefSeq:XP_027826561.1};	--	GO:0005912,adherens junction; GO:0043296,apical junction complex; GO:0016324,apical plasma membrane; GO:0030864,cortical actin cytoskeleton; GO:0005856,cytoskeleton; GO:0005874,microtubule; GO:0051015,actin filament binding; GO:0007015,actin filament organization; GO:0045176,apical protein localization; GO:0000902,cell morphogenesis; GO:0043482,cellular pigment accumulation; GO:0002064,epithelial…	PF08688.13:Apx/Shroom domain ASD1	--
novel.2984	88.2945	56.8371	64.9475	94.6944	58.5161	75.1545	51.4945	31.296	30.4431	29.6862	31.1195	8.3214	37.1707	43.5931	1772	1052	1169	1680	1056	1648	905	559	540	516	534	142	628	763	-1.20598	5.77941e-06	0.00186494	down	JH923052.1	1757	2639	.	--	--	--	--	hypothetical protein FD754_023947 [Muntiacus muntjak]	--	A0A5N3URI5_MUNMU SubName: Full=Uncharacterized protein {ECO:0000313|EMBL:KAB0339381.1};	--	GO:0005576,extracellular region; GO:0008289,lipid binding; GO:0006869,lipid transport; GO:0042157,lipoprotein metabolic process; GO:0003674,molecular_function; GO:0005488,binding; GO:0006810,transport; GO:0008150,biological_process; GO:0010876,lipid localization; GO:0033036,macromolecule localization; GO:0051179,localization; GO:0051234,establishment of localization; GO:0071702,organic substance …	--	--
ENSOARG00000017094.1	1.1764	2.6362	1.9238	0.7985	1.1338	2.2969	1.0747	0.6168	0.1775	0.4528	0.2752	0.0922	0.7453	0.2698	15	31	22	9	13	32	12	7	2	5	3	1	8	3	-2.0646	6.52705e-06	0.0019823	down	5	48051185	48053011	-	ENSOARG00000017094	marginal zone B and B1 cell specific protein [Source:NCBI gene (formerly Entrezgene)%3BAcc:101114700]	K25686 marginal zone B- and B1-cell-specific protein | (RefSeq) MZB1; marginal zone B- and B1-cell-specific protein (A)	--	marginal zone B- and B1-cell-specific protein [Ovis aries]	MZB1_BOVIN RecName: Full=Marginal zone B- and B1-cell-specific protein; AltName: Full=Plasma cell-induced resident endoplasmic reticulum protein; Short=Plasma cell-induced resident ER protein; Short=pERp1; AltName: Full=Proapoptotic caspase adapter protein; Flags: Precursor;	W5Q6K4_SHEEP SubName: Full=Marginal zone B and B1 cell specific protein {ECO:0000313|Ensembl:ENSOARP00000018345}; SubName: Full=marginal zone B- and B1-cell-specific protein {ECO:0000313|RefSeq:XP_004008900.1};	--	GO:0034663,endoplasmic reticulum chaperone complex; GO:0005788,endoplasmic reticulum lumen; GO:0005576,extracellular region; GO:0033622,integrin activation; GO:0008284,positive regulation of cell population proliferation; GO:0002639,positive regulation of immunoglobulin production; GO:0030888,regulation of B cell proliferation; GO:0042127,regulation of cell population proliferation; GO:0046626,re…	PF11938.11:TLR4 regulator and MIR-interacting MSAP	--
ENSOARG00000011995.1	1.7476	3.121	1.7193	2.0544	1.7529	1.913	0.9782	1.155	0.7366	0.5935	0.3607	0.6851	1.1804	0.7858	51	84	45	53	46	61	25	30	19	15	9	17	29	20	-1.2735	6.79703e-06	0.0020246	down	1	45794201	45816569	+	ENSOARG00000011995	cystathionine gamma-lyase [Source:NCBI gene (formerly Entrezgene)%3BAcc:101118487]	K01758 cystathionine gamma-lyase [EC:4.4.1.1] | (RefSeq) CTH; cystathionine gamma-lyase (A)	ko00260: Glycine, serine and threonine metabolism; ko00270: Cysteine and methionine metabolism; ko00450: Selenocompound metabolism; ko01100: Metabolic pathways; ko01230: Biosynthesis of amino acids	PREDICTED: cystathionine gamma-lyase isoform X1 [Capra hircus]	CGL_BOVIN RecName: Full=Cystathionine gamma-lyase; EC=4.4.1.1; AltName: Full=Cysteine-protein sulfhydrase; AltName: Full=Gamma-cystathionase;	W5PQY4_SHEEP RecName: Full=Cystathionine gamma-lyase {ECO:0000256|ARBA:ARBA00017343}; EC=4.4.1.1 {ECO:0000256|ARBA:ARBA00012085}; AltName: Full=Cysteine-protein sulfhydrase {ECO:0000256|ARBA:ARBA00031772}; AltName: Full=Gamma-cystathionase {ECO:0000256|ARBA:ARBA00029853};	Cystathionine beta-lyases/cystathionine gamma-synthases	GO:0005737,cytoplasm; GO:0005516,calmodulin binding; GO:0016846,carbon-sulfur lyase activity; GO:0004123,cystathionine gamma-lyase activity; GO:0080146,L-cysteine desulfhydrase activity; GO:0044540,L-cystine L-cysteine-lyase (deaminating); GO:0030170,pyridoxal phosphate binding; GO:0019344,cysteine biosynthetic process; GO:0019343,cysteine biosynthetic process via cystathionine; GO:0070814,hydrog…	PF01053.23:Cys/Met metabolism PLP-dependent enzyme	--
ENSOARG00000001140.1	0.955	2.4366	1.1902	0.7626	2.3012	1.4225	1.1334	3.4612	2.5213	1.9027	2.4311	3.2485	3.3367	4.8098	102	240	114	72	221	166	106	329	238	176	222	295	300	448	1.10956	7.29833e-06	0.0020934	up	4	112262485	112438114	-	ENSOARG00000001140	--	--	--	hypothetical protein MG293_005986 [Ovis ammon polii]	GIMA7_HUMAN RecName: Full=GTPase IMAP family member 7; AltName: Full=Immunity-associated nucleotide 7 protein; Short=IAN-7;	W5NSP0_SHEEP RecName: Full=AIG1-type G domain-containing protein {ECO:0000259|PROSITE:PS51720};	--	GO:0005829,cytosol; GO:0005783,endoplasmic reticulum; GO:0005794,Golgi apparatus; GO:0005811,lipid droplet; GO:0005525,GTP binding; GO:0003924,GTPase activity; GO:0042802,identical protein binding; GO:0042803,protein homodimerization activity; GO:0046039,GTP metabolic process; GO:0000166,nucleotide binding; GO:0003674,molecular_function; GO:0005488,binding; GO:0017076,purine nucleotide binding; G…	PF04548.19:AIG1 family	CBF
ENSOARG00000017769.1	1.057	2.2206	1.3259	2.7651	1.7632	1.6325	2.4141	1.0392	0.5232	0.6865	0.3091	0.4662	0.3139	0.9847	16	31	18	37	24	27	32	14	7	9	4	6	4	13	-1.57634	7.81588e-06	0.00213412	down	X	61515337	61516580	-	ENSOARG00000017769	Cbp/p300 interacting transactivator with Glu/Asp rich carboxy-terminal domain 1 [Source:NCBI gene (formerly Entrezgene)%3BAcc:101109515]	K22527 Cbp/p300-interacting transactivator 1 | (RefSeq) CITED1; cbp/p300-interacting transactivator 1 isoform X1 (A)	--	hypothetical protein G4228_019553 [Cervus hanglu yarkandensis]	CITE1_BOVIN RecName: Full=Cbp/p300-interacting transactivator 1; AltName: Full=Melanocyte-specific protein 1;	W5Q8M4_SHEEP SubName: Full=Cbp/p300 interacting transactivator with Glu/Asp rich carboxy-terminal domain 1 {ECO:0000313|Ensembl:ENSOARP00000019066};	--	GO:0005737,cytoplasm; GO:0005634,nucleus; GO:0003682,chromatin binding; GO:0042803,protein homodimerization activity; GO:0003713,transcription coactivator activity; GO:0006915,apoptotic process; GO:0001658,branching involved in ureteric bud morphogenesis; GO:0030318,melanocyte differentiation; GO:0043524,negative regulation of neuron apoptotic process; GO:0045892,negative regulation of DNA-templa…	PF04487.15:CITED	--
novel.2793	105.463	44.6533	78.7543	101.483	67.5229	80.039	60.4419	35.4616	29.9178	32.6137	34.3567	9.8143	43.7449	46.43	7191	2808	4816	6117	4140	5963	3609	2152	1803	1926	2003	569	2511	2761	-1.20995	8.49255e-06	0.00223776	down	JH922351.1	3620	9102	-	--	--	K14480 apolipoprotein L | (RefSeq) apolipoprotein L3-like (A)	--	hypothetical protein JEQ12_014790 [Ovis aries]	APOL3_HUMAN RecName: Full=Apolipoprotein L3; AltName: Full=Apolipoprotein L-III; Short=ApoL-III; AltName: Full=TNF-inducible protein CG12-1; Short=CG12_1;	A0A6P7DY11_SHEEP SubName: Full=apolipoprotein L3-like {ECO:0000313|RefSeq:XP_027823545.1};	--	GO:0005737,cytoplasm; GO:0005576,extracellular region; GO:0016020,membrane; GO:0008289,lipid binding; GO:0005319,lipid transporter activity; GO:0006954,inflammatory response; GO:0042157,lipoprotein metabolic process; GO:0043123,positive regulation of I-kappaB kinase/NF-kappaB signaling; GO:0003674,molecular_function; GO:0005488,binding; GO:0005215,transporter activity; GO:0006950,response to stre…	PF05461.14:Apolipoprotein L	LRRFIP
novel.2936	4.6181	9.6505	7.3961	20.1363	6.2563	3.1507	7.0953	3.9624	3.42	3.2962	1.0802	1.975	1.4961	1.9255	55	106	79	212	67	41	74	42	36	34	11	20	15	20	-1.73665	8.52398e-06	0.00223776	down	JH922898.1	1	524	.	--	--	K04596 adhesion G protein-coupled receptor B1 | (RefSeq) ADGRB1; adhesion G protein-coupled receptor B1 (A)	ko04115: p53 signaling pathway	PREDICTED: brain-specific angiogenesis inhibitor 1-like [Bison bison bison]	AGRB1_HUMAN RecName: Full=Adhesion G protein-coupled receptor B1 {ECO:0000312|HGNC:HGNC:943}; AltName: Full=Brain-specific angiogenesis inhibitor 1 {ECO:0000303|PubMed:9393972}; Contains: RecName: Full=Vasculostatin-40 {ECO:0000303|PubMed:22330140}; Short=Vstat40 {ECO:0000303|PubMed:22330140}; Contains: RecName: Full=Vasculostatin-120 {ECO:0000303|PubMed:15782143}; Short=Vstat120 {ECO:0000303|Pub…	A0A6P3IS60_BISBI SubName: Full=brain-specific angiogenesis inhibitor 1-like {ECO:0000313|RefSeq:XP_010857116.1};	--	GO:0005911,cell-cell junction; GO:0030425,dendrite; GO:0043197,dendritic spine; GO:0005615,extracellular space; GO:0005925,focal adhesion; GO:0016021,integral component of membrane; GO:0005887,integral component of plasma membrane; GO:0048471,perinuclear region of cytoplasm; GO:0001891,phagocytic cup; GO:0005886,plasma membrane; GO:0014069,postsynaptic density; GO:0004930,G protein-coupled recept…	--	--
novel.951	0.9302	5.043	1.8669	1.2627	0.7241	4.0864	4.9924	0.1045	0.7367	0	0.9791	0.2188	0	0.1067	10	50	18	12	7	48	47	1	7	0	9	2	0	1	-3.11135	9.84479e-06	0.00245945	down	18	54864599	54865071	.	--	--	--	--	LOW QUALITY PROTEIN: MLV-related proviral Env polyprotein-like [Ovis aries]	ENV1_MOUSE RecName: Full=MLV-related proviral Env polyprotein; Contains: RecName: Full=Surface protein; Short=SU; Contains: RecName: Full=Transmembrane protein; Short=TM; Flags: Precursor;	A0A6P7D9L4_SHEEP SubName: Full=LOW QUALITY PROTEIN: MLV-related proviral Env polyprotein-like {ECO:0000313|RefSeq:XP_027815445.1};	--	GO:0016021,integral component of membrane; GO:0005886,plasma membrane; GO:0046872,metal ion binding; GO:0003674,molecular_function; GO:0005488,binding; GO:0043167,ion binding; GO:0043169,cation binding; GO:0005575,cellular_component; GO:0016020,membrane; GO:0031224,intrinsic component of membrane; GO:0110165,cellular anatomical entity; GO:0071944,cell periphery	PF00429.22:ENV polyprotein (coat polyprotein)	--
ENSOARG00000011479.1	5.7074	4.7785	5.1824	4.7673	1.9283	2.0938	11.22	2.5976	2.5885	1.9186	0.9013	1.4728	1.2301	1.0217	237	183	193	175	72	95	408	96	95	69	32	52	43	37	-1.58898	1.1668e-05	0.00282384	down	22	18239819	18367698	-	ENSOARG00000011479	cartilage acidic protein 1 [Source:NCBI gene (formerly Entrezgene)%3BAcc:101110105]	K24335 protein disulfide-isomerase [EC:5.3.4.1] | (RefSeq) CRELD2; cysteine-rich with EGF-like domain protein 2 (A)	--	hypothetical protein JEQ12_011563 [Ovis aries]	CRAC1_HUMAN RecName: Full=Cartilage acidic protein 1; AltName: Full=68 kDa chondrocyte-expressed protein; Short=CEP-68; AltName: Full=ASPIC; Flags: Precursor;	A0A836CR68_SHEEP RecName: Full=EGF_CA domain-containing protein {ECO:0000259|SMART:SM00179};	--	GO:0070062,extracellular exosome; GO:0005509,calcium ion binding; GO:0007413,axonal fasciculation; GO:0003674,molecular_function; GO:0005488,binding; GO:0043167,ion binding; GO:0043169,cation binding; GO:0046872,metal ion binding; GO:0007275,multicellular organism development; GO:0007399,nervous system development; GO:0008037,cell recognition; GO:0008038,neuron recognition; GO:0008150,biological_…	PF13517.9:FG-GAP-like repeat	--
novel.3021	0.0881	0.4775	0.0982	0.1993	0.098	0.1612	0.0503	1.534	3.2888	0.9153	1.1332	0.2072	0.3139	0.5555	2	10	2	4	2	4	1	31	66	18	22	4	6	11	2.79394	1.2544e-05	0.00289992	up	JH923241.1	6432	7583	-	--	--	K06716 ADP-ribosyltransferase 1 [EC:2.4.2.31] | (RefSeq) LOW QUALITY PROTEIN: GPI-linked NAD(P)(+)--arginine ADP-ribosyltransferase 1-like (A)	--	hypothetical protein G4228_020265 [Cervus hanglu yarkandensis]	NAR1_HUMAN RecName: Full=GPI-linked NAD(P)(+)--arginine ADP-ribosyltransferase 1; EC=2.4.2.31; AltName: Full=ADP-ribosyltransferase C2 and C3 toxin-like 1; Short=ARTC1; AltName: Full=Mono(ADP-ribosyl)transferase 1; AltName: CD_antigen=CD296; Flags: Precursor;	A0A8B9X452_BOSMU RecName: Full=NAD(P)(+)--arginine ADP-ribosyltransferase {ECO:0000256|RuleBase:RU361228}; EC=2.4.2.31 {ECO:0000256|RuleBase:RU361228}; AltName: Full=Mono(ADP-ribosyl)transferase {ECO:0000256|RuleBase:RU361228};	--	GO:0031225,anchored component of membrane; GO:0009986,cell surface; GO:0005886,plasma membrane; GO:0033017,sarcoplasmic reticulum membrane; GO:0003950,NAD+ ADP-ribosyltransferase activity; GO:0106274,NAD+-protein-arginine ADP-ribosyltransferase activity; GO:0018120,peptidyl-arginine ADP-ribosylation; GO:0006471,protein ADP-ribosylation; GO:0003674,molecular_function; GO:0003824,catalytic activity…	PF01129.21:NAD:arginine ADP-ribosyltransferase	--
novel.908	0.9432	1.4891	0.738	1.3851	3.1835	2.105	1.7384	0.911	3.5009	5.5787	5.0897	4.1645	6.6632	6.337	57	83	40	74	173	139	92	49	187	292	263	214	339	334	1.50649	1.52867e-05	0.00328855	up	18	6750421	6753079	.	--	--	--	--	hypothetical protein FD754_022907 [Muntiacus muntjak]	--	A0A5N3UVC3_MUNMU SubName: Full=Uncharacterized protein {ECO:0000313|EMBL:KAB0340697.1};	--	--	--	zf-C2H2
novel.270	0.3583	0.3108	0.5593	0.5269	0.7172	0.1312	0.3273	0.5636	1.135	0.5792	1.6342	1.4748	1.1917	1.8898	10	8	14	13	18	4	8	14	28	14	39	35	28	46	1.55717	2.16352e-05	0.00409846	up	10	30295736	30297165	-	--	--	--	--	LINE-1 retrotransposable element ORF2 protein [Camelus dromedarius]	LORF2_HUMAN RecName: Full=LINE-1 retrotransposable element ORF2 protein; Short=ORF2p; Includes: RecName: Full=Reverse transcriptase; EC=2.7.7.49; Includes: RecName: Full=Endonuclease; EC=3.1.21.-;	A0A8D0NJR0_PIG SubName: Full=Uncharacterized protein {ECO:0000313|Ensembl:ENSSSCP00015017869};	--	GO:0046872,metal ion binding; GO:0003964,RNA-directed DNA polymerase activity; GO:0009036,type II site-specific deoxyribonuclease activity; GO:0006310,DNA recombination; GO:0090305,nucleic acid phosphodiester bond hydrolysis; GO:0032199,reverse transcription involved in RNA-mediated transposition; GO:0032197,transposition, RNA-mediated; GO:0003674,molecular_function; GO:0005488,binding; GO:004316…	--	--
ENSOARG00000002948.1	41.9354	27.3318	34.2383	40.9573	23.7003	54.7391	68.037	44.0284	75.1886	82.2857	89.5153	100.795	126.305	77.2502	183	110	134	158	93	261	260	171	290	311	334	374	464	294	1.02675	2.18199e-05	0.00409846	up	8	74032780	74051641	+	ENSOARG00000002948	--	K17556 protein phosphatase 1 regulatory subunit 14C | (RefSeq) PPP1R14C; protein phosphatase 1 regulatory subunit 14C (A)	--	hypothetical protein [Bos mutus]	PP14C_RAT RecName: Full=Protein phosphatase 1 regulatory subunit 14C; AltName: Full=Kinase-enhanced PP1 inhibitor; AltName: Full=PKC-potentiated PP1 inhibitory protein;	W5NY86_SHEEP SubName: Full=Uncharacterized protein {ECO:0000313|Ensembl:ENSOARP00000003134};	--	GO:0005737,cytoplasm; GO:0012505,endomembrane system; GO:0016020,membrane; GO:0004865,protein serine/threonine phosphatase inhibitor activity; GO:0042325,regulation of phosphorylation; GO:0003674,molecular_function; GO:0004857,enzyme inhibitor activity; GO:0004864,protein phosphatase inhibitor activity; GO:0019208,phosphatase regulator activity; GO:0019212,phosphatase inhibitor activity; GO:00198…	PF05361.15:PKC-activated protein phosphatase-1 inhibitor	--
ENSOARG00000007495.1	70.4315	93.6037	127.981	58.9105	80.6704	52.6456	32.0911	56.9345	42.626	26.3634	24.1369	30.7785	27.4359	19.4345	802	983	1307	593	826	655	320	577	429	260	235	298	263	193	-1.16008	2.23823e-05	0.00412714	down	17	68962296	68964862	+	ENSOARG00000007495	mitochondrial fission process 1 [Source:NCBI gene (formerly Entrezgene)%3BAcc:101111663]	K17981 mitochondrial fission process protein 1 | (RefSeq) MTFP1; mitochondrial fission process protein 1 isoform X1 (A)	--	PREDICTED: mitochondrial fission process protein 1 isoform X2 [Capra hircus]	MTFP1_HUMAN RecName: Full=Mitochondrial fission process protein 1; AltName: Full=Mitochondrial 18 kDa protein; Short=MTP18;	W5PC75_SHEEP RecName: Full=Mitochondrial fission process protein 1 {ECO:0000256|ARBA:ARBA00017835}; AltName: Full=Mitochondrial 18 kDa protein {ECO:0000256|ARBA:ARBA00029631};	Uncharacterized conserved protein	GO:0016021,integral component of membrane; GO:0005743,mitochondrial inner membrane; GO:0005739,mitochondrion; GO:0006915,apoptotic process; GO:0000266,mitochondrial fission; GO:0014850,response to muscle activity; GO:0008150,biological_process; GO:0008219,cell death; GO:0009987,cellular process; GO:0012501,programmed cell death; GO:0006996,organelle organization; GO:0007005,mitochondrion organiza…	PF10558.12:Mitochondrial 18 KDa protein (MTP18)	--
ENSOARG00000009868.1	11.476	4.9773	2.4724	9.1973	6.4461	7.0495	10.6172	10.7962	19.1462	11.1392	16.3337	24.8431	18.4841	20.6525	295	118	57	209	149	198	239	247	435	248	359	543	400	463	1.19799	2.3433e-05	0.00427004	up	20	27025994	27032602	-	ENSOARG00000009868	--	K07985 MHC class I-related protein | (RefSeq) MHC class I polypeptide-related sequence B isoform X1 (A)	ko04650: Natural killer cell mediated cytotoxicity; ko05167: Kaposi sarcoma-associated herpesvirus infection	MHC class I polypeptide-related sequence B isoform X2 [Ovis aries]	MICB_HUMAN RecName: Full=MHC class I polypeptide-related sequence B; Short=MIC-B; Flags: Precursor;	W5PJG5_SHEEP RecName: Full=Ig-like domain-containing protein {ECO:0000259|PROSITE:PS50835};	--	GO:0009986,cell surface; GO:0009897,external side of plasma membrane; GO:0005615,extracellular space; GO:0016021,integral component of membrane; GO:0005886,plasma membrane; GO:0046703,natural killer cell lectin-like receptor binding; GO:0002250,adaptive immune response; GO:0019835,cytolysis; GO:0046629,gamma-delta T cell activation; GO:0002429,immune response-activating cell surface receptor sign…	PF00129.21:Class I Histocompatibility antigen, domains alpha 1 and 2	--
ENSOARG00000003423.1	2.8878	0.774	1.8451	0.5139	3.2115	1.8709	0.4817	0.1094	0.1836	0.5994	0.8349	0.1908	0.1156	0.2604	89	22	51	14	89	63	13	3	5	16	22	5	3	7	-2.29341	2.52744e-05	0.00455204	down	18	32844396	32846884	+	CYP1A1	cytochrome P4501A1 [Source:NCBI gene (formerly Entrezgene)%3BAcc:100170113]	K07409 cytochrome P450 family 1 subfamily A2 [EC:1.14.14.1] | (RefSeq) cytochrome P450 1A2 (A)	ko00140: Steroid hormone biosynthesis; ko00232: Caffeine metabolism; ko00380: Tryptophan metabolism; ko00591: Linoleic acid metabolism; ko00830: Retinol metabolism; ko00980: Metabolism of xenobiotics by cytochrome P450; ko00982: Drug metabolism - cytochrome P450; ko01100: Metabolic pathways; ko05204: Chemical carcinogenesis - DNA adducts; ko05207: Chemical carcinogenesis - receptor activation; ko…	cytochrome P450 1A1 isoform X1 [Ovis aries]	CP1A1_SHEEP RecName: Full=Cytochrome P450 1A1; EC=1.14.14.1 {ECO:0000250|UniProtKB:P04798}; AltName: Full=CYPIA1; AltName: Full=Cytochrome P450 form 6; AltName: Full=Cytochrome P450-C; AltName: Full=Cytochrome P450-P1; AltName: Full=Cytochrome P4501A1; AltName: Full=Hydroperoxy icosatetraenoate dehydratase; EC=4.2.1.152 {ECO:0000250|UniProtKB:P04798};	W5NZQ6_SHEEP RecName: Full=Cytochrome P450 1A {ECO:0000256|RuleBase:RU368045}; EC=1.14.14.1 {ECO:0000256|RuleBase:RU368045};	Cytochrome P450 CYP2 subfamily	GO:0005789,endoplasmic reticulum membrane; GO:0005743,mitochondrial inner membrane; GO:0070330,aromatase activity; GO:0101020,estrogen 16-alpha-hydroxylase activity; GO:0101021,estrogen 2-hydroxylase activity; GO:0020037,heme binding; GO:0030544,Hsp70 protein binding; GO:0051879,Hsp90 protein binding; GO:0106256,hydroperoxy icosatetraenoate dehydratase activity; GO:0005506,iron ion binding; GO:00…	PF00067.25:Cytochrome P450	--
novel.2758	0.3906	0.7563	0.2489	0.4734	0.5895	0.5873	0.8602	0.8464	0.947	1.8039	1.1747	1.2797	1.2925	1.2156	14	25	8	15	19	23	27	27	30	56	36	39	39	38	1.15535	2.57949e-05	0.00459238	up	JH922222.1	4794	6370	.	--	--	--	--	PREDICTED: bcl-2-binding component 3 [Bos indicus]	--	A0A6P5D7Y6_BOSIN SubName: Full=bcl-2-binding component 3 {ECO:0000313|RefSeq:XP_019833845.1};	--	GO:0005739,mitochondrion; GO:0097193,intrinsic apoptotic signaling pathway; GO:0043065,positive regulation of apoptotic process; GO:0090200,positive regulation of release of cytochrome c from mitochondria; GO:0006915,apoptotic process; GO:0007154,cell communication; GO:0007165,signal transduction; GO:0008150,biological_process; GO:0008219,cell death; GO:0009987,cellular process; GO:0012501,progra…	--	--
ENSOARG00000020741.1	7.855	5.2827	14.9114	11.4164	7.298	13.6956	15.6121	13.3503	17.8871	18.9424	16.4549	30.0531	26.3977	30.6115	158	98	269	203	132	301	275	239	318	330	283	514	447	537	1.01997	3.21727e-05	0.00535831	up	1	213052924	213071058	+	ENSOARG00000020741	TNF superfamily member 10 [Source:NCBI gene (formerly Entrezgene)%3BAcc:101114153]	K04721 tumor necrosis factor ligand superfamily member 10 | (RefSeq) TNFSF10; tumor necrosis factor ligand superfamily member 10 isoform X1 (A)	ko04060: Cytokine-cytokine receptor interaction; ko04061: Viral protein interaction with cytokine and cytokine receptor; ko04068: FoxO signaling pathway; ko04210: Apoptosis; ko04217: Necroptosis; ko04650: Natural killer cell mediated cytotoxicity; ko05132: Salmonella infection; ko05164: Influenza A; ko05417: Lipid and atherosclerosis	tumor necrosis factor ligand superfamily member 10 isoform X1 [Ovis aries]	TNF10_HUMAN RecName: Full=Tumor necrosis factor ligand superfamily member 10; AltName: Full=Apo-2 ligand; Short=Apo-2L; AltName: Full=TNF-related apoptosis-inducing ligand; Short=Protein TRAIL; AltName: CD_antigen=CD253;	W5QHU1_SHEEP RecName: Full=Tumor necrosis factor ligand superfamily member {ECO:0000256|PIRNR:PIRNR038013};	--	GO:0070062,extracellular exosome; GO:0005576,extracellular region; GO:0005887,integral component of plasma membrane; GO:0005125,cytokine activity; GO:0042802,identical protein binding; GO:0005102,signaling receptor binding; GO:0045569,TRAIL binding; GO:0005164,tumor necrosis factor receptor binding; GO:0008270,zinc ion binding; GO:0006915,apoptotic process; GO:0007267,cell-cell signaling; GO:0006…	PF00229.21:TNF(Tumour Necrosis Factor) family	--
novel.131	0.1746	0.7572	0.7787	0.1975	0.1942	0.3196	0.5981	1.5694	1.5803	0.6048	0.8168	1.6427	8.0885	7.8076	1	4	4	1	1	2	3	8	8	3	4	8	39	39	2.86061	3.62703e-05	0.00579972	up	1	153764537	153764788	.	--	--	--	--	hypothetical protein JEQ12_020054 [Ovis aries]	--	A0A452G8D4_CAPHI RecName: Full=RRM domain-containing protein {ECO:0000259|PROSITE:PS50102};	--	GO:0005737,cytoplasm; GO:0005634,nucleus; GO:0003677,DNA binding; GO:0003723,RNA binding; GO:0003674,molecular_function; GO:0003676,nucleic acid binding; GO:0005488,binding; GO:0097159,organic cyclic compound binding; GO:1901363,heterocyclic compound binding; GO:0005575,cellular_component; GO:0005622,intracellular anatomical structure; GO:0110165,cellular anatomical entity; GO:0043226,organelle; …	--	--
ENSOARG00000015526.1	0.6118	0.6368	0.7367	0.3599	1.1157	0.7839	0.8104	1.2098	0.969	0.8476	1.431	1.6404	2.4417	1.908	25	24	27	13	41	35	29	44	35	30	50	57	84	68	1.05083	3.69053e-05	0.00583292	up	24	35649479	35653376	+	ENSOARG00000015526	acetylcholinesterase (Cartwright blood group) [Source:NCBI gene (formerly Entrezgene)%3BAcc:101123006]	K01049 acetylcholinesterase [EC:3.1.1.7] | (RefSeq) ACHE; acetylcholinesterase (A)	ko00564: Glycerophospholipid metabolism; ko04725: Cholinergic synapse	acetylcholinesterase isoform X3 [Ovis aries]	ACES_BOVIN RecName: Full=Acetylcholinesterase; Short=AChE; EC=3.1.1.7; Flags: Precursor;	W5Q1R6_SHEEP SubName: Full=Acetylcholinesterase (Cartwright blood group) {ECO:0000313|Ensembl:ENSOARP00000016654};	Acetylcholinesterase/Butyrylcholinesterase	GO:0031225,anchored component of membrane; GO:0070161,anchoring junction; GO:0005615,extracellular space; GO:0005886,plasma membrane; GO:0045202,synapse; GO:0003990,acetylcholinesterase activity; GO:0001540,amyloid-beta binding; GO:0052689,carboxylic ester hydrolase activity; GO:0006581,acetylcholine catabolic process; GO:0019695,choline metabolic process; GO:0003674,molecular_function; GO:000382…	PF00135.31:Carboxylesterase family	--
novel.84	0.3396	0.2104	0.4327	0.0823	0.998	0.333	0.3878	1.3626	0.6037	0.6721	1.9857	0.7987	2.2761	1.1681	14	8	16	3	37	15	14	50	22	24	70	28	79	42	1.69495	3.90594e-05	0.00599001	up	1	94924470	94926283	.	--	--	K09228 KRAB domain-containing zinc finger protein | (RefSeq) KRAB domain containing protein isoform 1 (A)	ko05168: Herpes simplex virus 1 infection	hypothetical protein FD755_014064 [Muntiacus reevesi]	--	A0A4W2F9K1_BOBOX RecName: Full=Reverse transcriptase domain-containing protein {ECO:0000259|PROSITE:PS50878};	--	--	--	THAP
ENSOARG00000001683.1	3.768	6.3141	5.5381	1.6145	2.1375	0.8883	0.9996	1.0691	1.2488	1.0766	0.4897	1.3876	0.6782	0.6546	198	306	261	75	101	51	46	50	58	49	22	62	30	30	-1.67377	4.99485e-05	0.00712015	down	15	34311892	34354633	-	ENSOARG00000001683	potassium voltage-gated channel subfamily C member 1 [Source:NCBI gene (formerly Entrezgene)%3BAcc:101113880]	K04887 potassium voltage-gated channel Shaw-related subfamily C member 1 | (RefSeq) KCNC1; potassium voltage-gated channel subfamily C member 1 isoform X2 (A)	--	potassium voltage-gated channel subfamily C member 1 isoform X2 [Ovis aries]	KCNC1_RAT RecName: Full=Potassium voltage-gated channel subfamily C member 1; AltName: Full=NGK2; AltName: Full=RAW2; AltName: Full=Voltage-gated potassium channel subunit Kv3.1; AltName: Full=Voltage-gated potassium channel subunit Kv4;	A0A2K5TZ90_MACFA SubName: Full=Potassium voltage-gated channel subfamily C member 1 {ECO:0000313|Ensembl:ENSMFAP00000005402};	Voltage-gated K+ channel KCNB/KCNC	GO:0070161,anchoring junction; GO:0030673,axolemma; GO:0030424,axon; GO:0044305,calyx of Held; GO:0009986,cell surface; GO:0030425,dendrite; GO:0032590,dendrite membrane; GO:0016021,integral component of membrane; GO:0099055,integral component of postsynaptic membrane; GO:0099056,integral component of presynaptic membrane; GO:0016020,membrane; GO:0032589,neuron projection membrane; GO:0043025,neu…	PF00520.34:Ion transport protein	MYB
ENSOARG00000012585.1	17.4839	124.312	53.6041	16.6772	20.7759	121.858	46.3495	4.2965	16.2893	7.9791	12.1775	21.8088	22.0548	5.2826	759	4977	2087	640	811	5780	1762	166	625	300	452	805	806	200	-2.17056	5.48e-05	0.00756396	down	17	70387677	70430854	+	ENSOARG00000012585	--	K06554 immunoglobulin lambda-like polypeptide 1 | (RefSeq) LOW QUALITY PROTEIN: immunoglobulin lambda-like polypeptide 5 (A)	ko05340: Primary immunodeficiency	immunoglobulin lambda-1 light chain isoform X34 [Ovis aries]	IGL1_HUMAN RecName: Full=Immunoglobulin lambda-1 light chain {ECO:0000305}; AltName: Full=Immunoglobulin lambda-1 light chain MCG {ECO:0000305|PubMed:4415202};	W5PSQ7_SHEEP SubName: Full=Uncharacterized protein {ECO:0000313|Ensembl:ENSOARP00000013486};	--	GO:0005576,extracellular region; GO:0019814,immunoglobulin complex; GO:0005886,plasma membrane; GO:0002250,adaptive immune response; GO:0002376,immune system process; GO:0006955,immune response; GO:0008150,biological_process; GO:0050896,response to stimulus; GO:0005575,cellular_component; GO:0110165,cellular anatomical entity; GO:0032991,protein-containing complex; GO:0016020,membrane; GO:0071944…	PF07654.18:Immunoglobulin C1-set domain	--
ENSOARG00000019181.1	1.1471	5.1527	3.8369	6.7659	7.836	8.7734	7.7656	2.3015	0.2781	1.7028	2.2998	2.1199	1.6545	2.9123	14	58	42	73	86	117	83	25	3	18	24	22	17	31	-1.60526	6.99596e-05	0.0089554	down	X	35704702	35705238	+	ENSOARG00000019181	--	K02871 large subunit ribosomal protein L13 | (RefSeq) MRPL13; 39S ribosomal protein L13, mitochondrial isoform X3 (A)	ko03010: Ribosome	39S ribosomal protein L13, mitochondrial-like [Ovis aries]	RM13_BOVIN RecName: Full=39S ribosomal protein L13, mitochondrial; Short=L13mt; Short=MRP-L13;	W5QD05_SHEEP SubName: Full=Uncharacterized protein {ECO:0000313|Ensembl:ENSOARP00000020603};	Mitochondrial/chloroplast ribosomal protein L13	GO:0005743,mitochondrial inner membrane; GO:0005762,mitochondrial large ribosomal subunit; GO:0005761,mitochondrial ribosome; GO:0005840,ribosome; GO:0003729,mRNA binding; GO:0003735,structural constituent of ribosome; GO:0017148,negative regulation of translation; GO:0006412,translation; GO:0003674,molecular_function; GO:0003676,nucleic acid binding; GO:0003723,RNA binding; GO:0005488,binding; G…	PF00572.21:Ribosomal protein L13	--
ENSOARG00000019551.1	1.5025	1.15	2.5032	0.8798	1.3564	0.9869	0.868	0.9335	0.6	0.5511	0.5169	0.4158	0.7349	0.6486	85	60	127	44	69	61	43	47	30	27	25	20	35	32	-1.0543	7.62807e-05	0.00960579	down	1	176983259	176995422	+	ENSOARG00000019551	zinc finger DHHC-type palmitoyltransferase 23 [Source:NCBI gene (formerly Entrezgene)%3BAcc:101102277]	K18932 palmitoyltransferase [EC:2.3.1.225] | (RefSeq) ZDHHC23; palmitoyltransferase ZDHHC23 (A)	--	hypothetical protein JEQ12_001372 [Ovis aries]	ZDH23_RAT RecName: Full=Palmitoyltransferase ZDHHC23 {ECO:0000305}; EC=2.3.1.225 {ECO:0000250|UniProtKB:Q8IYP9}; AltName: Full=NNOS-interacting DHHC domain-containing protein with dendritic mRNA {ECO:0000303|PubMed:15105416}; AltName: Full=Zinc finger DHHC domain-containing protein 23 {ECO:0000312|RGD:1303254}; Short=DHHC-23; Short=zDHHC23;	A0A836D7E9_SHEEP RecName: Full=Protein S-acyltransferase {ECO:0000256|ARBA:ARBA00012210}; EC=2.3.1.225 {ECO:0000256|ARBA:ARBA00012210};	DHHC-type Zn-finger proteins	GO:0005783,endoplasmic reticulum; GO:0005794,Golgi apparatus; GO:0000139,Golgi membrane; GO:0016021,integral component of membrane; GO:0019706,protein-cysteine S-palmitoyltransferase activity; GO:0018230,peptidyl-L-cysteine S-palmitoylation; GO:0072659,protein localization to plasma membrane; GO:0018345,protein palmitoylation; GO:0006612,protein targeting to membrane; GO:0003674,molecular_functio…	PF01529.23:DHHC palmitoyltransferase	--
ENSOARG00000010374.1	0.7678	0.8991	0.8675	1.8991	2.2085	2.8107	2.1626	2.2199	4.378	1.6075	5.1242	3.4433	4.9978	4.9416	75	81	76	164	194	300	185	193	378	136	428	286	411	421	1.21145	9.05795e-05	0.0105488	up	12	43655052	43723214	-	ENSOARG00000010374	period circadian regulator 3 [Source:NCBI gene (formerly Entrezgene)%3BAcc:100125623]	K21945 period circadian protein 3 | (RefSeq) PER3; LOW QUALITY PROTEIN: period circadian protein homolog 3 (A)	ko04710: Circadian rhythm; ko04713: Circadian entrainment	period circadian protein homolog 3 isoform X2 [Ovis aries]	PER3_HUMAN RecName: Full=Period circadian protein homolog 3; Short=hPER3; AltName: Full=Cell growth-inhibiting gene 13 protein; AltName: Full=Circadian clock protein PERIOD 3;	W5PL09_SHEEP SubName: Full=Period circadian regulator 3 {ECO:0000313|Ensembl:ENSOARP00000011132};	Circadian clock protein period	GO:0005737,cytoplasm; GO:0005634,nucleus; GO:0019900,kinase binding; GO:0000976,transcription cis-regulatory region binding; GO:0001222,transcription corepressor binding; GO:0031625,ubiquitin protein ligase binding; GO:0032922,circadian regulation of gene expression; GO:0043153,entrainment of circadian clock by photoperiod; GO:0000122,negative regulation of transcription by RNA polymerase II; GO:…	PF12114.11:Period protein 2/3C-terminal region	bHLH
ENSOARG00000026674.1	0.8526	0.7704	0.5347	0.4621	0.9087	0.4877	0.7708	0.3992	0.3818	0.3692	0.187	0.4596	0.1899	0.1629	48	40	27	23	46	30	38	20	19	18	9	22	9	8	-1.13711	0.0001176	0.0125371	down	19	59758460	59761062	-	ENSOARG00000026674	--	--	--	--	--	--	--	--	--	--
novel.375	0.1825	0.1539	0.6104	0.6193	1.1387	0.6495	0.0695	1.458	1.709	0.5384	2.3239	0.9181	4.8651	5.0333	18	14	54	54	101	70	6	128	149	46	196	77	404	433	2.3141	0.000120299	0.0125371	up	11	41420465	41429540	-	--	--	K09228 KRAB domain-containing zinc finger protein | (RefSeq) KRAB domain containing protein isoform 1 (A)	ko05168: Herpes simplex virus 1 infection	PREDICTED: LOW QUALITY PROTEIN: huntingtin-associated protein 1 [Capra hircus]	HAP1_HUMAN RecName: Full=Huntingtin-associated protein 1; Short=HAP-1; AltName: Full=Neuroan 1;	A0A8C2R0H1_CAPHI SubName: Full=Uncharacterized protein {ECO:0000313|Ensembl:ENSCHIP00010021647};	--	GO:0015629,actin cytoskeleton; GO:0070161,anchoring junction; GO:0005776,autophagosome; GO:1904115,axon cytoplasm; GO:0005814,centriole; GO:0005813,centrosome; GO:0031410,cytoplasmic vesicle; GO:0005856,cytoskeleton; GO:0005829,cytosol; GO:0030425,dendrite; GO:0043197,dendritic spine; GO:0005769,early endosome; GO:0005783,endoplasmic reticulum; GO:0030426,growth cone; GO:0016234,inclusion body; G…	--	--
novel.2426	0.4874	0.164	0.6933	0.6274	0.1682	0.3999	0.4798	0.9441	0.7796	0.6209	0.4717	0.8499	3.4736	4.2202	29	9	37	33	9	26	25	50	41	32	24	43	174	219	1.8833	0.000120604	0.0125371	up	AMGL01120507.1	300	2917	+	--	--	K14216 2'-5'-oligoadenylate synthetase [EC:2.7.7.84] | (RefSeq) 2'-5'-oligoadenylate synthase 1 (A)	ko04621: NOD-like receptor signaling pathway; ko05160: Hepatitis C; ko05162: Measles; ko05164: Influenza A; ko05168: Herpes simplex virus 1 infection; ko05169: Epstein-Barr virus infection; ko05171: Coronavirus disease - COVID-19	hypothetical protein MJG53_014468 [Ovis ammon polii x Ovis aries]	OAS1_PIG RecName: Full=2'-5'-oligoadenylate synthase 1; Short=(2-5')oligo(A) synthase 1; Short=2-5A synthase 1; EC=2.7.7.84; AltName: Full=p42 OAS;	A0A4W2GSW3_BOBOX RecName: Full=Vesicle transport protein {ECO:0000256|RuleBase:RU363111};	--	GO:0005737,cytoplasm; GO:0005829,cytosol; GO:0005783,endoplasmic reticulum; GO:0005576,extracellular region; GO:0016020,membrane; GO:0005739,mitochondrion; GO:0005654,nucleoplasm; GO:0001730,2'-5'-oligoadenylate synthetase activity; GO:0005524,ATP binding; GO:0003725,double-stranded RNA binding; GO:0046872,metal ion binding; GO:0051607,defense response to virus; GO:0045087,innate immune response;…	--	--
ENSOARG00000007675.1	3.6022	16.4253	9.8618	4.5842	6.9746	4.327	2.4974	2.8187	2.8019	2.9336	2.8588	3.4421	3.171	1.6226	112	471	275	126	195	147	68	78	77	79	76	91	83	44	-1.27256	0.000137075	0.0132697	down	15	51071739	51077198	+	ENSOARG00000007675	RELT TNF receptor [Source:NCBI gene (formerly Entrezgene)%3BAcc:101104340]	K05156 tumor necrosis factor receptor superfamily member 19-like | (RefSeq) RELT; tumor necrosis factor receptor superfamily member 19L (A)	ko04060: Cytokine-cytokine receptor interaction	tumor necrosis factor receptor superfamily member 19L isoform X1 [Ovis aries]	TR19L_MACFA RecName: Full=Tumor necrosis factor receptor superfamily member 19L; AltName: Full=Receptor expressed in lymphoid tissues; Flags: Precursor;	W5PCR7_SHEEP SubName: Full=RELT TNF receptor {ECO:0000313|Ensembl:ENSOARP00000008229};	--	GO:0016021,integral component of membrane; GO:0048471,perinuclear region of cytoplasm; GO:0005886,plasma membrane; GO:0097186,amelogenesis; GO:0006915,apoptotic process; GO:0008150,biological_process; GO:0009653,anatomical structure morphogenesis; GO:0009887,animal organ morphogenesis; GO:0032502,developmental process; GO:0042475,odontogenesis of dentin-containing tooth; GO:0042476,odontogenesis;…	PF12606.11:Tumour necrosis factor receptor superfamily member 19	--
ENSOARG00000002124.1	0.8153	1.8533	1.161	3.6781	0.863	0.6563	1.1105	0.7174	0.489	0.8166	0.1149	0.5314	0.28	0.3379	83	174	106	331	79	73	99	65	44	72	10	46	24	30	-1.59847	0.000146418	0.0139992	down	9	14648230	14719519	-	ENSOARG00000002124	adhesion G protein-coupled receptor B1 [Source:HGNC Symbol%3BAcc:HGNC:943]	K04596 adhesion G protein-coupled receptor B1 | (RefSeq) ADGRB1; adhesion G protein-coupled receptor B1 (A)	ko04115: p53 signaling pathway	adhesion G protein-coupled receptor B1 [Ovis aries]	AGRB1_HUMAN RecName: Full=Adhesion G protein-coupled receptor B1 {ECO:0000312|HGNC:HGNC:943}; AltName: Full=Brain-specific angiogenesis inhibitor 1 {ECO:0000303|PubMed:9393972}; Contains: RecName: Full=Vasculostatin-40 {ECO:0000303|PubMed:22330140}; Short=Vstat40 {ECO:0000303|PubMed:22330140}; Contains: RecName: Full=Vasculostatin-120 {ECO:0000303|PubMed:15782143}; Short=Vstat120 {ECO:0000303|Pub…	W5NVP4_SHEEP SubName: Full=Adhesion G protein-coupled receptor B1 {ECO:0000313|Ensembl:ENSOARP00000002240};	--	GO:0005911,cell-cell junction; GO:0030425,dendrite; GO:0043197,dendritic spine; GO:0005615,extracellular space; GO:0005925,focal adhesion; GO:0016021,integral component of membrane; GO:0005887,integral component of plasma membrane; GO:0048471,perinuclear region of cytoplasm; GO:0001891,phagocytic cup; GO:0005886,plasma membrane; GO:0014069,postsynaptic density; GO:0004930,G protein-coupled recept…	PF19188.3:Adhesion GPCR B N-terminal region	--
novel.533	0.1588	0	0.1771	0	0	0.5088	0	0.9816	1.0783	2.4758	2.2292	1.0274	0	1.0017	2	0	2	0	0	7	0	11	12	27	24	11	0	11	3.36429	0.000171114	0.0159662	up	13	30951988	30952541	.	--	--	--	--	--	--	--	--	--	--	--
ENSOARG00000002007.1	0.1519	0.0915	0.3106	0.0955	0.4131	0.255	0.3278	0.3225	0.4393	0.3119	0.2271	0.5758	2.3264	1.8391	18	10	33	10	44	33	34	34	46	32	23	58	232	190	1.86808	0.00017379	0.0161188	up	13	50815756	50832664	+	ENSOARG00000002007	sialic acid binding Ig like lectin 1 [Source:NCBI gene (formerly Entrezgene)%3BAcc:101110959]	K06548 sialoadhesin | (RefSeq) SIGLEC1; sialoadhesin (A)	ko04514: Cell adhesion molecules	sialoadhesin isoform X1 [Ovis aries]	SN_PIG RecName: Full=Sialoadhesin; Short=pSn; AltName: Full=Sialic acid-binding Ig-like lectin 1; Short=Siglec-1; AltName: Full=p210; Flags: Precursor;	W5NVB8_SHEEP SubName: Full=Sialic acid binding Ig like lectin 1 {ECO:0000313|Ensembl:ENSOARP00000002114};	FOG: Immunoglobin and related proteins	GO:0005769,early endosome; GO:0030139,endocytic vesicle; GO:0016021,integral component of membrane; GO:0005770,late endosome; GO:0005886,plasma membrane; GO:0030246,carbohydrate binding; GO:0046790,virion binding; GO:0001618,virus receptor activity; GO:0007155,cell adhesion; GO:0072583,clathrin-dependent endocytosis; GO:0075512,clathrin-dependent endocytosis of virus by host cell; GO:0050765,nega…	PF13895.9:Immunoglobulin domain	CSL
ENSOARG00000002907.1	7.712	10.0773	20.0366	11.9954	5.9925	23.482	20.5205	40.8536	12.7247	24.4297	24.5437	28.6924	46.5384	43.6753	312	376	727	429	218	1038	727	1471	455	856	849	987	1585	1541	1.15359	0.000175543	0.0161277	up	8	73866471	73871682	+	ENSOARG00000002907	--	K07986 UL16 binding protein | (RefSeq) UL16-binding protein 3-like isoform X1 (A)	ko04650: Natural killer cell mediated cytotoxicity	PREDICTED: NKG2D ligand 3 [Capra hircus]	ULBP3_HUMAN RecName: Full=UL16-binding protein 3; AltName: Full=ALCAN-gamma; AltName: Full=NKG2D ligand 3; Short=N2DL-3; Short=NKG2DL3; AltName: Full=Retinoic acid early transcript 1N; Flags: Precursor;	W5NY41_SHEEP RecName: Full=MHC_I-like_Ag-recog domain-containing protein {ECO:0000259|Pfam:PF00129};	--	GO:0046658,anchored component of plasma membrane; GO:0009897,external side of plasma membrane; GO:0005615,extracellular space; GO:0005886,plasma membrane; GO:0046703,natural killer cell lectin-like receptor binding; GO:0030101,natural killer cell activation; GO:0042267,natural killer cell mediated cytotoxicity; GO:0003674,molecular_function; GO:0005102,signaling receptor binding; GO:0005488,bindi…	PF00129.21:Class I Histocompatibility antigen, domains alpha 1 and 2	--
ENSOARG00000020643.1	0.2532	0.3432	0.3176	0.0716	0.2112	0.2318	0.506	0.3201	0.4656	1.0599	0.9255	0.8934	0.8648	0.617	8	10	9	2	6	8	14	9	13	29	25	24	23	17	1.43272	0.000182025	0.0163918	up	7	40308578	40364942	-	ENSOARG00000020643	cyclin dependent kinase like 1 [Source:NCBI gene (formerly Entrezgene)%3BAcc:101103157]	K08824 cyclin-dependent kinase-like [EC:2.7.11.22] | (RefSeq) CDKL1; cyclin-dependent kinase-like 1 (A)	--	cyclin-dependent kinase-like 1 [Ovis aries]	CDKL1_HUMAN RecName: Full=Cyclin-dependent kinase-like 1 {ECO:0000305}; EC=2.7.11.22; AltName: Full=Protein kinase p42 KKIALRE; AltName: Full=Serine/threonine-protein kinase KKIALRE {ECO:0000303|Ref.2};	W5QHI4_SHEEP SubName: Full=Cyclin dependent kinase like 1 {ECO:0000313|Ensembl:ENSOARP00000022184};	Predicted protein kinase KKIAMRE	GO:0035869,ciliary transition zone; GO:0005737,cytoplasm; GO:0070062,extracellular exosome; GO:0043231,intracellular membrane-bounded organelle; GO:0005654,nucleoplasm; GO:0005634,nucleus; GO:0005524,ATP binding; GO:0004693,cyclin-dependent protein serine/threonine kinase activity; GO:0106310,protein serine kinase activity; GO:0006468,protein phosphorylation; GO:1902017,regulation of cilium assem…	PF00069.28:Protein kinase domain	bHLH
novel.83	0.1816	0.1969	0.4724	0.0685	0.9422	0.1108	0.4147	2.108	1.301	0.2795	2.3358	0.4271	2.8037	1.0409	3	3	7	1	14	2	6	31	19	4	33	6	39	15	2.14707	0.00018601	0.0165581	up	1	94906610	94924170	+	--	--	K02991 small subunit ribosomal protein S6e | (RefSeq) RPS6; 40S ribosomal protein S6 (A)	ko01521: EGFR tyrosine kinase inhibitor resistance; ko03010: Ribosome; ko04066: HIF-1 signaling pathway; ko04150: mTOR signaling pathway; ko04151: PI3K-Akt signaling pathway; ko04371: Apelin signaling pathway; ko04714: Thermogenesis; ko04910: Insulin signaling pathway; ko05171: Coronavirus disease - COVID-19; ko05205: Proteoglycans in cancer	hypothetical protein MG293_004812 [Ovis ammon polii]	RS6_HUMAN RecName: Full=40S ribosomal protein S6 {ECO:0000303|PubMed:29563586}; AltName: Full=Phosphoprotein NP33; AltName: Full=Small ribosomal subunit protein eS6 {ECO:0000303|PubMed:24524803};	A0A4W2CFN2_BOBOX RecName: Full=RNA-directed DNA polymerase {ECO:0000256|ARBA:ARBA00012493}; EC=2.7.7.49 {ECO:0000256|ARBA:ARBA00012493};	40S ribosomal protein S6	GO:0044297,cell body; GO:0005737,cytoplasm; GO:0036464,cytoplasmic ribonucleoprotein granule; GO:0005829,cytosol; GO:0022626,cytosolic ribosome; GO:0022627,cytosolic small ribosomal subunit; GO:0030425,dendrite; GO:0005783,endoplasmic reticulum; GO:0016020,membrane; GO:0005730,nucleolus; GO:0005654,nucleoplasm; GO:0005634,nucleus; GO:0048471,perinuclear region of cytoplasm; GO:0005844,polysome; G…	--	THAP
novel.2806	9.0857	63.8462	22.3735	9.5343	10.0181	56.7217	23.7968	2.6064	9.7985	3.7051	5.8331	11.413	11.7571	1.8176	235	1523	519	218	233	1603	539	60	224	83	129	251	256	41	-2.07436	0.000188195	0.0166022	down	JH922390.1	32883	34103	+	--	--	K06856 immunoglobulin heavy chain | (RefSeq) Ig mu chain C region membrane-bound form (A)	ko04020: Calcium signaling pathway; ko04064: NF-kappa B signaling pathway; ko04072: Phospholipase D signaling pathway; ko04145: Phagosome; ko04151: PI3K-Akt signaling pathway; ko04613: Neutrophil extracellular trap formation; ko04640: Hematopoietic cell lineage; ko04650: Natural killer cell mediated cytotoxicity; ko04662: B cell receptor signaling pathway; ko04664: Fc epsilon RI signaling pathway…	immunoglobulin gamma 2 heavy chain constant region, partial [Capra hircus]	IGG2B_RAT RecName: Full=Ig gamma-2B chain C region; AltName: Full=Immunoglobulin heavy chain 1a;	W5Q7I2_SHEEP RecName: Full=Ig-like domain-containing protein {ECO:0000259|PROSITE:PS50835};	--	GO:0009897,external side of plasma membrane; GO:0042571,immunoglobulin complex, circulating; GO:0003823,antigen binding; GO:0034987,immunoglobulin receptor binding; GO:0050853,B cell receptor signaling pathway; GO:0006958,complement activation, classical pathway; GO:0042742,defense response to bacterium; GO:0045087,innate immune response; GO:0006911,phagocytosis, engulfment; GO:0006910,phagocytos…	PF07654.18:Immunoglobulin C1-set domain	--
ENSOARG00000006012.1	66.2268	14.9038	39.7083	54.8298	22.6364	31.2392	26.2854	15.7395	18.8628	20.3884	11.1915	23.5135	17.7338	15.836	2014	418	1083	1474	619	1038	700	426	507	537	291	608	454	420	-1.06952	0.000191118	0.0166305	down	10	22237525	22238862	+	ENSOARG00000006012	--	K07201 forkhead box protein O1 | (RefSeq) FOXO1; forkhead box protein O1 (A)	ko04068: FoxO signaling pathway; ko04152: AMPK signaling pathway; ko04211: Longevity regulating pathway; ko04213: Longevity regulating pathway - multiple species; ko04218: Cellular senescence; ko04910: Insulin signaling pathway; ko04919: Thyroid hormone signaling pathway; ko04922: Glucagon signaling pathway; ko04931: Insulin resistance; ko04933: AGE-RAGE signaling pathway in diabetic complication…	hypothetical protein MG293_011003 [Ovis ammon polii]	FOXO1_BOVIN RecName: Full=Forkhead box protein O1; AltName: Full=Forkhead box protein O1A; AltName: Full=Forkhead in rhabdomyosarcoma;	W5P7M9_SHEEP RecName: Full=Fork-head domain-containing protein {ECO:0000259|PROSITE:PS50039};	Transcription factor of the Forkhead/HNF3 family	GO:0005737,cytoplasm; GO:0005634,nucleus; GO:0001228,DNA-binding transcription activator activity, RNA polymerase II-specific; GO:0003700,DNA-binding transcription factor activity; GO:0000981,DNA-binding transcription factor activity, RNA polymerase II-specific; GO:0051721,protein phosphatase 2A binding; GO:0000978,RNA polymerase II cis-regulatory region sequence-specific DNA binding; GO:0043565,…	PF16675.8:KIX-binding domain of forkhead box O, CR2	Fork_head
ENSOARG00000003341.1	13.7163	20.2495	22.1172	17.7839	9.739	22.0169	10.4823	27.8592	26.7404	9.9895	27.765	36.234	246.53	257.69	130	177	188	149	83	228	87	235	224	82	225	292	1967	2130	2.40627	0.000207068	0.0173366	up	2	238537980	238539929	+	ENSOARG00000003341	interferon alpha inducible protein 6 [Source:NCBI gene (formerly Entrezgene)%3BAcc:101106828]	--	--	TPA: putative 6-16 protein, partial [Ovis aries]	IFI6_BOVIN RecName: Full=Interferon alpha-inducible protein 6 {ECO:0000305}; AltName: Full=Interferon-induced protein 6-16 {ECO:0000303|PubMed:14728724}; Short=Ifi-6-16 {ECO:0000303|PubMed:14728724};	W5NZG3_SHEEP SubName: Full=Interferon alpha inducible protein 6 {ECO:0000313|Ensembl:ENSOARP00000003561};	--	GO:0016021,integral component of membrane; GO:0005743,mitochondrial inner membrane; GO:0005739,mitochondrion; GO:0006915,apoptotic process; GO:0097190,apoptotic signaling pathway; GO:0098586,cellular response to virus; GO:0051607,defense response to virus; GO:0045087,innate immune response; GO:0097193,intrinsic apoptotic signaling pathway; GO:0043066,negative regulation of apoptotic process; GO:0…	PF06140.16:Interferon-induced 6-16 family	--
ENSOARG00000016164.1	18.7145	34.3335	43.5273	11.1006	24.0026	7.2389	9.7056	10.8752	9.4949	6.8724	6.5851	14.5996	7.0704	7.1324	698	1181	1456	366	805	295	317	361	313	222	210	463	222	232	-1.22644	0.000219657	0.0181439	down	3	172528705	172590303	-	ENSOARG00000016164	5'-nucleotidase domain containing 3 [Source:NCBI gene (formerly Entrezgene)%3BAcc:101111442]	K01081 5'-nucleotidase [EC:3.1.3.5] | (RefSeq) NT5C2; cytosolic purine 5'-nucleotidase isoform X1 (A)	ko00230: Purine metabolism; ko00240: Pyrimidine metabolism; ko00760: Nicotinate and nicotinamide metabolism; ko01100: Metabolic pathways; ko01232: Nucleotide metabolism	5'-nucleotidase domain-containing protein 3 [Ovis aries]	NT5D3_HUMAN RecName: Full=5'-nucleotidase domain-containing protein 3; EC=3.1.3.-; AltName: Full=GRP94-neighboring nucleotidase;	W5Q3R6_SHEEP SubName: Full=5'-nucleotidase domain containing 3 {ECO:0000313|Ensembl:ENSOARP00000017355};	Similar to IMP-GMP specific 5'-nucleotidase	GO:0005829,cytosol; GO:0043235,receptor complex; GO:0008253,5'-nucleotidase activity; GO:0046872,metal ion binding; GO:0003674,molecular_function; GO:0003824,catalytic activity; GO:0008252,nucleotidase activity; GO:0016787,hydrolase activity; GO:0016788,hydrolase activity, acting on ester bonds; GO:0016791,phosphatase activity; GO:0042578,phosphoric ester hydrolase activity; GO:0005488,binding; G…	PF05761.17:5' nucleotidase family	--
novel.2363	0.0493	0.0669	0.11	0.0976	0.6994	0.1693	0.169	0.0416	0.1814	0.6265	1.7595	0.9862	1.582	1.4281	4	5	8	7	51	15	12	3	13	44	122	68	108	101	2.32985	0.000220224	0.0181439	up	9	29122302	29140256	-	--	--	K09228 KRAB domain-containing zinc finger protein | (RefSeq) KRAB domain containing protein isoform 1 (A)	ko05168: Herpes simplex virus 1 infection	reverse transcriptase-like [Bos taurus]	LORF2_HUMAN RecName: Full=LINE-1 retrotransposable element ORF2 protein; Short=ORF2p; Includes: RecName: Full=Reverse transcriptase; EC=2.7.7.49; Includes: RecName: Full=Endonuclease; EC=3.1.21.-;	A0A4W2FSC4_BOBOX RecName: Full=RNA-directed DNA polymerase {ECO:0000256|ARBA:ARBA00012493}; EC=2.7.7.49 {ECO:0000256|ARBA:ARBA00012493};	--	GO:0046872,metal ion binding; GO:0003964,RNA-directed DNA polymerase activity; GO:0009036,type II site-specific deoxyribonuclease activity; GO:0006310,DNA recombination; GO:0090305,nucleic acid phosphodiester bond hydrolysis; GO:0032199,reverse transcription involved in RNA-mediated transposition; GO:0032197,transposition, RNA-mediated; GO:0003674,molecular_function; GO:0005488,binding; GO:004316…	PF00078.30:Reverse transcriptase (RNA-dependent DNA polymerase)	THAP
novel.388	2.3935	1.145	3.2574	1.9908	1.5266	3.0926	4.3812	1.2655	1.1549	0.3658	1.482	0.414	1.6306	0.9283	68	30	83	50	39	96	109	32	29	9	36	10	39	23	-1.29635	0.00022845	0.0186235	down	11	47660965	47676352	-	--	--	K06523 intercellular adhesion molecule 2 | (RefSeq) uncharacterized protein LOC101102254 (A)	ko04514: Cell adhesion molecules; ko04650: Natural killer cell mediated cytotoxicity	hypothetical protein MG293_004812 [Ovis ammon polii]	LORF2_HUMAN RecName: Full=LINE-1 retrotransposable element ORF2 protein; Short=ORF2p; Includes: RecName: Full=Reverse transcriptase; EC=2.7.7.49; Includes: RecName: Full=Endonuclease; EC=3.1.21.-;	A0A4W2FJL9_BOBOX SubName: Full=Uncharacterized protein {ECO:0000313|Ensembl:ENSBIXP00005005285};	--	GO:0046872,metal ion binding; GO:0003964,RNA-directed DNA polymerase activity; GO:0009036,type II site-specific deoxyribonuclease activity; GO:0006310,DNA recombination; GO:0090305,nucleic acid phosphodiester bond hydrolysis; GO:0032199,reverse transcription involved in RNA-mediated transposition; GO:0032197,transposition, RNA-mediated; GO:0003674,molecular_function; GO:0005488,binding; GO:004316…	--	THAP
novel.2748	2.4809	1.0508	2.5501	5.4375	1.6813	3.8317	2.3019	0.9147	1.0965	0.9847	0.8614	0	1.3354	0.9334	64	25	59	124	39	108	52	21	25	22	19	0	29	21	-1.65297	0.000244055	0.0195864	down	JH922194.1	4443	5577	.	--	--	K14480 apolipoprotein L | (RefSeq) apolipoprotein L3-like (A)	--	hypothetical protein JEQ12_014790 [Ovis aries]	APOL3_HUMAN RecName: Full=Apolipoprotein L3; AltName: Full=Apolipoprotein L-III; Short=ApoL-III; AltName: Full=TNF-inducible protein CG12-1; Short=CG12_1;	A0A8C2N5L9_CAPHI SubName: Full=Uncharacterized protein {ECO:0000313|Ensembl:ENSCHIP00010000486};	--	GO:0005737,cytoplasm; GO:0005576,extracellular region; GO:0016020,membrane; GO:0008289,lipid binding; GO:0005319,lipid transporter activity; GO:0006954,inflammatory response; GO:0042157,lipoprotein metabolic process; GO:0043123,positive regulation of I-kappaB kinase/NF-kappaB signaling; GO:0003674,molecular_function; GO:0005488,binding; GO:0005215,transporter activity; GO:0006950,response to stre…	PF05461.14:Apolipoprotein L	LRRFIP
ENSOARG00000010939.1	1.2647	3.4811	18.1153	1.2381	0.3787	0.512	0.4166	0.4919	0.8531	0.3931	0.1991	0.3719	0.6067	0.3904	52	132	668	45	14	23	15	18	31	14	7	13	21	14	-2.9033	0.000286094	0.0215252	down	2	47656070	47688715	-	ENSOARG00000010939	nuclear receptor subfamily 4 group A member 3 [Source:NCBI gene (formerly Entrezgene)%3BAcc:101122759]	K08559 nuclear receptor subfamily 4 group A member 3 | (RefSeq) NR4A3; nuclear receptor subfamily 4 group A member 3 (A)	ko05202: Transcriptional misregulation in cancer	Nuclear receptor subfamily 4 group A member 3 [Bos mutus]	NR4A3_RAT RecName: Full=Nuclear receptor subfamily 4 group A member 3; AltName: Full=Neuron-derived orphan receptor 1/2; AltName: Full=Nuclear hormone receptor NOR-1/NOR-2;	W5PMQ6_SHEEP SubName: Full=Nuclear receptor subfamily 4 group A member 3 {ECO:0000313|Ensembl:ENSOARP00000011731};	Nuclear receptors of the nerve growth factor-induced protein B type	GO:0005634,nucleus; GO:0005667,transcription regulator complex; GO:0035497,cAMP response element binding; GO:0003677,DNA binding; GO:0001228,DNA-binding transcription activator activity, RNA polymerase II-specific; GO:0000981,DNA-binding transcription factor activity, RNA polymerase II-specific; GO:0035035,histone acetyltransferase binding; GO:0035259,nuclear glucocorticoid receptor binding; GO:0…	PF00105.21:Zinc finger, C4 type (two domains)	NGFIB-like
ENSOARG00000012643.1	7.36	11.7772	10.0502	6.2351	4.1826	2.8784	3.3693	4.2623	3.1181	3.5189	2.5407	3.1268	1.9257	2.6396	227	335	278	170	116	97	91	117	85	94	67	82	50	71	-1.09858	0.000331385	0.023331	down	15	53761539	53778246	-	ENSOARG00000012643	Wnt family member 11 [Source:NCBI gene (formerly Entrezgene)%3BAcc:101111048]	K01384 wingless-type MMTV integration site family, member 11 | (RefSeq) WNT11; protein Wnt-11 (A)	ko04150: mTOR signaling pathway; ko04310: Wnt signaling pathway; ko04390: Hippo signaling pathway; ko04550: Signaling pathways regulating pluripotency of stem cells; ko04916: Melanogenesis; ko04934: Cushing syndrome; ko05010: Alzheimer disease; ko05022: Pathways of neurodegeneration - multiple diseases; ko05165: Human papillomavirus infection; ko05200: Pathways in cancer; ko05205: Proteoglycans i…	unnamed protein product [Nyctereutes procyonoides]	WNT11_HUMAN RecName: Full=Protein Wnt-11; Flags: Precursor;	A0A811YC67_NYCPR RecName: Full=Protein Wnt {ECO:0000256|RuleBase:RU003500};	Wnt family of developmental regulators	GO:0005737,cytoplasm; GO:0031012,extracellular matrix; GO:0005576,extracellular region; GO:0005615,extracellular space; GO:0005125,cytokine activity; GO:0005109,frizzled binding; GO:0005096,GTPase activator activity; GO:0030295,protein kinase activator activity; GO:0030325,adrenal gland development; GO:0048844,artery morphogenesis; GO:0003283,atrial septum development; GO:0070830,bicellular tight…	PF00110.22:wnt family	--
ENSOARG00000026670.1	0.3399	0.5897	1.8096	0.519	0.1984	0.4122	0.359	0.2196	0.173	0.2845	0.1988	0.1299	0.0908	0.302	40	64	191	54	21	53	37	23	18	29	20	13	9	31	-1.54689	0.000354399	0.0241819	down	19	59014409	59020528	+	ENSOARG00000026670	--	--	--	--	--	--	--	--	--	--
novel.2913	0.7206	0.4435	1.2161	0.3745	0.4982	1.1943	0.5783	1.0504	1.3663	1.0794	0.7062	1.6492	6.6863	9.1117	37	21	56	17	23	67	26	48	62	48	31	72	289	408	2.08374	0.000377423	0.0250897	up	JH922747.1	11358	13616	.	--	--	K09228 KRAB domain-containing zinc finger protein | (RefSeq) KRAB domain containing protein isoform 1 (A)	ko05168: Herpes simplex virus 1 infection	Testican-1 [Varanus komodoensis]	YSM6_CAEEL RecName: Full=Putative uncharacterized transposon-derived protein F52C9.6;	A0A8B9XS91_BOSMU RecName: Full=Reverse transcriptase domain-containing protein {ECO:0000259|PROSITE:PS50878};	FOG: Reverse transcriptase	--	PF00078.30:Reverse transcriptase (RNA-dependent DNA polymerase)	THAP
novel.347	1.2995	2.2142	2.5431	2.7901	0.8258	0.534	1.696	0.4768	0.8702	1.0105	0.2481	0.9669	0.5041	0.3041	49	77	86	93	28	22	56	16	29	33	8	31	16	10	-1.42171	0.00038822	0.0255878	down	11	22428791	22433586	-	--	--	--	--	hypothetical protein Celaphus_00000836, partial [Cervus elaphus hippelaphus]	--	A0A212DAW4_CEREH SubName: Full=Uncharacterized protein {ECO:0000313|EMBL:OWK15389.1}; Flags: Fragment;	--	--	--	--
ENSOARG00000011562.1	11.4938	8.4424	12.4941	5.5922	4.3524	9.9161	6.7272	8.7484	2.4237	3.2345	2.3609	3.9729	3.1319	3.7317	279	189	272	120	95	263	143	189	52	68	49	82	64	79	-1.09516	0.00039364	0.0257471	down	11	26622054	26629148	-	ENSOARG00000011562	Y-box binding protein 2 [Source:NCBI gene (formerly Entrezgene)%3BAcc:101118116]	K09277 Y-box-binding protein 2 | (RefSeq) YBX2; Y-box-binding protein 2 (A)	--	Y-box-binding protein 2 isoform X2 [Ovis aries]	YBOX2_MOUSE RecName: Full=Y-box-binding protein 2; AltName: Full=FRGY2 homolog; AltName: Full=Germ cell-specific Y-box-binding protein;	W5PPL7_SHEEP SubName: Full=Y-box binding protein 2 {ECO:0000313|Ensembl:ENSOARP00000012394};	Predicted RNA-binding protein containing PIN domain and invovled in translation or RNA processing	GO:0005737,cytoplasm; GO:0005634,nucleus; GO:0005844,polysome; GO:1990904,ribonucleoprotein complex; GO:0003682,chromatin binding; GO:0003677,DNA binding; GO:0008289,lipid binding; GO:0003730,mRNA 3'-UTR binding; GO:0003729,mRNA binding; GO:0003676,nucleic acid binding; GO:0043021,ribonucleoprotein complex binding; GO:0045182,translation regulator activity; GO:0048255,mRNA stabilization; GO:00511…	PF00313.25:'Cold-shock' DNA-binding domain	CSD
novel.3329	1.7151	2.1457	0.2942	1.3431	0.8803	0.6641	0.6779	0	0	0.2285	0.4629	0.2327	0.5485	0.3025	26	30	4	18	12	11	9	0	0	3	6	3	7	4	-2.14942	0.000396405	0.025798	down	X	17687310	17687976	.	--	--	--	--	--	--	--	--	--	--	--
ENSOARG00000016129.1	1.8061	3.8776	4.3097	1.3893	2.2898	1.8183	2.2688	2.1917	1.2261	1.2512	0.4647	0.7647	1.0298	0.5385	50	99	107	34	57	55	55	54	30	30	11	18	24	13	-1.21809	0.000403175	0.0259305	down	3	20454258	20461398	-	ENSOARG00000016129	neurotensin receptor 2 [Source:NCBI gene (formerly Entrezgene)%3BAcc:101104053]	K04212 neurotensin receptor 2 | (RefSeq) NTSR2; LOW QUALITY PROTEIN: neurotensin receptor type 2 (A)	ko04080: Neuroactive ligand-receptor interaction	hypothetical protein JEQ12_013652 [Ovis aries]	NTR2_RAT RecName: Full=Neurotensin receptor type 2; Short=NT-R-2; Short=NTR2; AltName: Full=High-affinity levocabastine-sensitive neurotensin receptor;	W5Q3N2_SHEEP SubName: Full=Neurotensin receptor 2 {ECO:0000313|Ensembl:ENSOARP00000017321};	FOG: 7 transmembrane receptor	GO:0009986,cell surface; GO:0043198,dendritic shaft; GO:0016021,integral component of membrane; GO:0016020,membrane; GO:0043204,perikaryon; GO:0005886,plasma membrane; GO:0005802,trans-Golgi network; GO:0016492,G protein-coupled neurotensin receptor activity; GO:0004930,G protein-coupled receptor activity; GO:0042802,identical protein binding; GO:0044877,protein-containing complex binding; GO:000…	PF00001.24:7 transmembrane receptor (rhodopsin family)	--
novel.2736	61.4712	409.049	164.694	58.8719	54.941	340.666	161.207	16.243	72.3944	27.4321	45.2829	84.1227	62.4181	11.8195	489	3001	1175	414	393	2961	1123	115	509	189	308	569	418	82	-1.97656	0.00040785	0.0259305	down	JH922122.1	15010	15359	.	--	--	--	--	hypothetical protein JEQ12_008124 [Ovis aries]	IGHG3_HUMAN RecName: Full=Immunoglobulin heavy constant gamma 3 {ECO:0000303|PubMed:11340299, ECO:0000303|Ref.9}; AltName: Full=HDC; AltName: Full=Heavy chain disease protein; AltName: Full=Ig gamma-3 chain C region {ECO:0000305};	A0A835ZS64_SHEEP RecName: Full=Ig-like domain-containing protein {ECO:0000259|PROSITE:PS50835};	--	GO:0072562,blood microparticle; GO:0009897,external side of plasma membrane; GO:0070062,extracellular exosome; GO:0005576,extracellular region; GO:0005615,extracellular space; GO:0071735,IgG immunoglobulin complex; GO:0042571,immunoglobulin complex, circulating; GO:0005886,plasma membrane; GO:0003823,antigen binding; GO:0034987,immunoglobulin receptor binding; GO:0002250,adaptive immune response;…	PF07654.18:Immunoglobulin C1-set domain	--
ENSOARG00000011235.1	69.5793	66.9708	29.9954	33.3939	18.6865	19.4436	7.7278	13.1592	10.0034	17.1269	12.0068	13.7248	14.0366	5.8377	3321	2948	1284	1409	802	1014	323	559	422	708	490	557	564	243	-1.53182	0.000413422	0.0259305	down	1	261595932	261604202	-	ENSOARG00000011235	salt inducible kinase 1 [Source:NCBI gene (formerly Entrezgene)%3BAcc:101122497]	K19008 serine/threonine-protein kinase SIK1 [EC:2.7.11.1] | (RefSeq) SIK1; serine/threonine-protein kinase SIK1 (A)	ko04922: Glucagon signaling pathway	serine/threonine-protein kinase SIK1 isoform X1 [Ovis aries]	SIK1_HUMAN RecName: Full=Serine/threonine-protein kinase SIK1; EC=2.7.11.1 {ECO:0000269|PubMed:14976552, ECO:0000269|PubMed:18348280, ECO:0000269|PubMed:29211348}; AltName: Full=Salt-inducible kinase 1; Short=SIK-1; AltName: Full=Serine/threonine-protein kinase SNF1-like kinase 1; Short=Serine/threonine-protein kinase SNF1LK;	W5PNM3_SHEEP SubName: Full=Salt inducible kinase 1 {ECO:0000313|Ensembl:ENSOARP00000012049};	Serine/threonine protein kinase	GO:0005737,cytoplasm; GO:0005634,nucleus; GO:0071889,14-3-3 protein binding; GO:0005524,ATP binding; GO:0008140,cAMP response element binding protein binding; GO:0042826,histone deacetylase binding; GO:0000287,magnesium ion binding; GO:0019901,protein kinase binding; GO:0106310,protein serine kinase activity; GO:0004674,protein serine/threonine kinase activity; GO:0043276,anoikis; GO:0055007,card…	PF00069.28:Protein kinase domain	bHLH
novel.530	4.4884	3.8421	4.2144	4.0752	1.7733	2.108	1.8883	1.1281	1.7373	1.7729	0.967	1.0418	2.3852	1.6252	76	60	64	61	27	39	28	17	26	26	14	15	34	24	-1.07709	0.000420848	0.0261246	down	13	28494313	28495100	+	--	--	--	--	LINE-1 retrotransposable element ORF2 protein [Camelus dromedarius]	LORF2_MOUSE RecName: Full=LINE-1 retrotransposable element ORF2 protein; Short=ORF2p; AltName: Full=Long interspersed element-1; Short=L1; AltName: Full=Retrovirus-related Pol polyprotein LINE-1; Includes: RecName: Full=Reverse transcriptase; EC=2.7.7.49; Includes: RecName: Full=Endonuclease; EC=3.1.21.-;	A0A5G2QNH9_PIG SubName: Full=Uncharacterized protein {ECO:0000313|Ensembl:ENSSSCP00000059871};	--	GO:0004519,endonuclease activity; GO:0046872,metal ion binding; GO:0003964,RNA-directed DNA polymerase activity; GO:0006310,DNA recombination; GO:0003674,molecular_function; GO:0003824,catalytic activity; GO:0004518,nuclease activity; GO:0016787,hydrolase activity; GO:0016788,hydrolase activity, acting on ester bonds; GO:0005488,binding; GO:0043167,ion binding; GO:0043169,cation binding; GO:00167…	--	--
novel.2536	1.0405	4.3516	2.486	1.8496	4.6285	1.0883	1.0184	0.501	1.5136	0.1716	0.1738	0.8741	0.3531	0.5113	7	27	15	11	28	8	6	3	9	1	1	5	2	3	-1.96871	0.000447334	0.0269601	down	AMGL01126676.1	1	296	.	--	--	K07414 cytochrome P450 family 2 subfamily D [EC:1.14.14.1] | (RefSeq) CYP2D6; cytochrome P450 2D6 (A)	ko00140: Steroid hormone biosynthesis; ko04726: Serotonergic synapse	hypothetical protein MJG53_003883 [Ovis ammon polii x Ovis aries]	CP2DE_BOVIN RecName: Full=Cytochrome P450 2D14; EC=1.14.14.1; AltName: Full=CYPIID14;	A0A7J7EDP5_DICBM SubName: Full=Uncharacterized protein {ECO:0000313|EMBL:KAF5913848.1};	Cytochrome P450 CYP2 subfamily	GO:0005737,cytoplasm; GO:0005789,endoplasmic reticulum membrane; GO:0043231,intracellular membrane-bounded organelle; GO:0070330,aromatase activity; GO:0020037,heme binding; GO:0005506,iron ion binding; GO:0016712,oxidoreductase activity, acting on paired donors, with incorporation or reduction of molecular oxygen, reduced flavin or flavoprotein as one donor, and incorporation of one atom of oxyg…	PF00067.25:Cytochrome P450	--
ENSOARG00000026482.1	0.1096	0.6205	0.1222	0.0689	0.1083	0.507	0.0973	0.0068	0.062	0.0141	0.0285	0.1002	0.1302	0.007	18	94	18	10	16	91	14	1	9	2	4	14	18	1	-2.27355	0.000499948	0.0286603	down	18	68448607	68597128	+	ENSOARG00000026482	--	--	--	--	--	--	--	--	--	--
ENSOARG00000001172.1	0.0561	0.1976	0.1173	0.4758	0.2573	0.3144	0.3362	0.835	0.8804	1.1737	0.123	1.0306	0.2831	0.7797	8	26	15	60	33	49	42	106	111	145	15	125	34	97	1.58038	0.000501449	0.0286603	up	15	24567161	24585961	-	ENSOARG00000001172	neurexophilin and PC-esterase domain family member 4 [Source:HGNC Symbol%3BAcc:HGNC:23117]	K12025 tripartite motif-containing protein 52 | (RefSeq) TRIM52; tripartite motif-containing protein 52 isoform X1 (A)	--	hypothetical protein JEQ12_005940 [Ovis aries]	NXPE4_HUMAN RecName: Full=NXPE family member 4; AltName: Full=Protein FAM55D; Flags: Precursor;	W5NSS3_SHEEP SubName: Full=Neurexophilin and PC-esterase domain family member 4 {ECO:0000313|Ensembl:ENSOARP00000001213};	--	GO:0070062,extracellular exosome; GO:0005575,cellular_component; GO:0005576,extracellular region; GO:0005615,extracellular space; GO:0031982,vesicle; GO:0043226,organelle; GO:0043227,membrane-bounded organelle; GO:0043230,extracellular organelle; GO:0065010,extracellular membrane-bounded organelle; GO:0110165,cellular anatomical entity; GO:1903561,extracellular vesicle	PF06312.15:Neurexophilin	zf-C2H2
novel.2915	1.2048	0.73	1.5145	0.962	0.6962	1.6864	0.8902	1.9509	1.764	1.3092	1.3538	1.792	8.4183	9.8325	102	57	115	72	53	156	66	147	132	96	98	129	600	726	1.75228	0.000511578	0.028814	up	JH922747.1	38	9947	+	--	--	K14216 2'-5'-oligoadenylate synthetase [EC:2.7.7.84] | (RefSeq) 2'-5'-oligoadenylate synthase 1 (A)	ko04621: NOD-like receptor signaling pathway; ko05160: Hepatitis C; ko05162: Measles; ko05164: Influenza A; ko05168: Herpes simplex virus 1 infection; ko05169: Epstein-Barr virus infection; ko05171: Coronavirus disease - COVID-19	LOW QUALITY PROTEIN: 2'-5'-oligoadenylate synthase 1 [Ovis aries]	OAS1_HUMAN RecName: Full=2'-5'-oligoadenylate synthase 1; Short=(2-5')oligo(A) synthase 1; Short=2-5A synthase 1; EC=2.7.7.84 {ECO:0000269|PubMed:10464285, ECO:0000269|PubMed:12799444, ECO:0000269|PubMed:23319625, ECO:0000269|PubMed:25775560, ECO:0000269|PubMed:3753689, ECO:0000269|PubMed:3754863, ECO:0000269|PubMed:9407111}; AltName: Full=E18/E16; AltName: Full=p46/p42 OAS;	A0A6P7D1Q7_SHEEP RecName: Full=2'-5' oligoadenylate synthase {ECO:0000256|ARBA:ARBA00012577}; EC=2.7.7.84 {ECO:0000256|ARBA:ARBA00012577};	--	GO:0005737,cytoplasm; GO:0005829,cytosol; GO:0005783,endoplasmic reticulum; GO:0005576,extracellular region; GO:0016020,membrane; GO:0005739,mitochondrion; GO:0005654,nucleoplasm; GO:0005634,nucleus; GO:0005840,ribosome; GO:0001730,2'-5'-oligoadenylate synthetase activity; GO:0005524,ATP binding; GO:0003725,double-stranded RNA binding; GO:0046872,metal ion binding; GO:0140374,antiviral innate imm…	PF10421.12:2'-5'-oligoadenylate synthetase 1, domain 2, C-terminus	THAP
novel.2162	1.4425	0.54	0.5553	0.4274	0.2483	0.3929	0.353	0.2315	0.1554	0.2776	0.241	0.2626	0.102	0.0394	84	29	29	22	13	25	18	12	8	14	12	13	5	2	-1.61368	0.000548543	0.0298119	down	6	114804504	114807065	.	--	--	--	--	hypothetical protein FD754_025234 [Muntiacus muntjak]	--	A0A5N3UL51_MUNMU SubName: Full=Uncharacterized protein {ECO:0000313|EMBL:KAB0337357.1};	--	--	--	THAP
ENSOARG00000014800.1	2.1559	2.568	4.6383	1.9579	1.5533	2.4733	2.5659	4.7081	3.3324	2.1035	4.155	3.464	11.7945	13.1258	71	78	137	57	46	89	74	138	97	60	117	97	327	377	1.24252	0.000564639	0.0304235	up	22	10793261	10794709	+	ENSOARG00000014800	interferon induced protein with tetratricopeptide repeats 3 [Source:HGNC Symbol%3BAcc:HGNC:5411]	K24849 interferon-induced protein with tetratricopeptide repeats 3 | (RefSeq) IFIT3; interferon-induced protein with tetratricopeptide repeats 3 isoform X1 (A)	--	hypothetical protein JEQ12_011481 [Ovis aries]	IFIT3_HUMAN RecName: Full=Interferon-induced protein with tetratricopeptide repeats 3; Short=IFIT-3; AltName: Full=CIG49; AltName: Full=ISG-60; AltName: Full=Interferon-induced 60 kDa protein; Short=IFI-60K; AltName: Full=Interferon-induced protein with tetratricopeptide repeats 4; Short=IFIT-4; AltName: Full=Retinoic acid-induced gene G protein; Short=P60; Short=RIG-G;	W5PZI8_SHEEP SubName: Full=Interferon induced protein with tetratricopeptide repeats 3 {ECO:0000313|Ensembl:ENSOARP00000015874};	FOG: TPR repeat	GO:0005737,cytoplasm; GO:0005829,cytosol; GO:0005739,mitochondrion; GO:0042802,identical protein binding; GO:0003723,RNA binding; GO:0035457,cellular response to interferon-alpha; GO:0051607,defense response to virus; GO:0045087,innate immune response; GO:0043066,negative regulation of apoptotic process; GO:0008285,negative regulation of cell population proliferation; GO:0009615,response to virus…	PF13181.9:Tetratricopeptide repeat	--
ENSOARG00000012303.1	0.5128	0.7043	0.4193	0.6961	0.2661	0.6883	0.7417	0.6146	0.6189	0.9473	0.4798	5.6288	22.8223	0.5096	15	19	11	18	7	22	19	16	16	24	12	140	562	13	2.8663	0.000567655	0.0304235	up	2	182535514	182542958	+	ENSOARG00000012303	--	K21122 ubiquitin carboxyl-terminal hydrolase 28 [EC:3.4.19.12] | (RefSeq) USP28; ubiquitin carboxyl-terminal hydrolase 28 isoform X5 (A)	--	ubiquitin carboxyl-terminal hydrolase 28 isoform X10 [Ovis aries]	UBP28_HUMAN RecName: Full=Ubiquitin carboxyl-terminal hydrolase 28; EC=3.4.19.12; AltName: Full=Deubiquitinating enzyme 28; AltName: Full=Ubiquitin thioesterase 28; AltName: Full=Ubiquitin-specific-processing protease 28;	W5PRV4_SHEEP SubName: Full=Uncharacterized protein {ECO:0000313|Ensembl:ENSOARP00000013183};	Ubiquitin carboxyl-terminal hydrolase	GO:0005829,cytosol; GO:0016604,nuclear body; GO:0005654,nucleoplasm; GO:0005634,nucleus; GO:0032991,protein-containing complex; GO:0004843,cysteine-type deubiquitinase activity; GO:0004197,cysteine-type endopeptidase activity; GO:0008283,cell population proliferation; GO:0006974,cellular response to DNA damage stimulus; GO:0034644,cellular response to UV; GO:0000077,DNA damage checkpoint signalin…	--	--
ENSOARG00000012239.1	13.3558	3.0384	8.7647	5.6399	16.1075	9.4924	5.444	3.5165	1.3588	3.5716	4.469	3.424	4.3229	6.593	367	77	216	137	398	285	131	86	33	85	105	80	100	158	-1.16928	0.000599806	0.0318164	down	2	53159612	53165463	-	ENSOARG00000012239	PHD finger protein 24 [Source:NCBI gene (formerly Entrezgene)%3BAcc:101119613]	--	--	PHD finger protein 24 isoform X1 [Ovis aries]	PHF24_HUMAN RecName: Full=PHD finger protein 24 {ECO:0000312|HGNC:HGNC:29180};	W5PRN9_SHEEP SubName: Full=PHD finger protein 24 {ECO:0000313|Ensembl:ENSOARP00000013118};	--	GO:0046872,metal ion binding; GO:0050966,detection of mechanical stimulus involved in sensory perception of pain; GO:0007214,gamma-aminobutyric acid signaling pathway; GO:0008277,regulation of G protein-coupled receptor signaling pathway; GO:0032228,regulation of synaptic transmission, GABAergic; GO:0003674,molecular_function; GO:0005488,binding; GO:0043167,ion binding; GO:0043169,cation binding;…	PF16744.8:KIAA1045 RING finger	--
novel.1448	9.6057	5.7657	1.1954	3.5412	1.5738	1.3344	2.3995	0.5782	0.2911	0.5942	1.0031	2.7739	1.2735	1.3768	224	124	25	73	33	34	49	12	6	12	20	55	25	28	-1.75197	0.000664539	0.0336374	down	22	49662440	49664011	+	--	--	K04354 serine/threonine-protein phosphatase 2A regulatory subunit B | (RefSeq) PPP2R2A; serine/threonine-protein phosphatase 2A 55 kDa regulatory subunit B alpha isoform isoform X1 (A)	ko03015: mRNA surveillance pathway; ko04071: Sphingolipid signaling pathway; ko04151: PI3K-Akt signaling pathway; ko04152: AMPK signaling pathway; ko04261: Adrenergic signaling in cardiomyocytes; ko04390: Hippo signaling pathway; ko04530: Tight junction; ko04728: Dopaminergic synapse; ko05142: Chagas disease; ko05160: Hepatitis C; ko05165: Human papillomavirus infection	PREDICTED: LOW QUALITY PROTEIN: serine/threonine-protein phosphatase 2A 55 kDa regulatory subunit B delta isoform [Bos mutus]	--	A0A6B0S4P0_9CETA SubName: Full=Uncharacterized protein {ECO:0000313|EMBL:MXQ94363.1};	Serine/threonine protein phosphatase 2A, regulatory subunit	GO:0000159,protein phosphatase type 2A complex; GO:0019888,protein phosphatase regulator activity; GO:0003674,molecular_function; GO:0019208,phosphatase regulator activity; GO:0030234,enzyme regulator activity; GO:0098772,molecular function regulator activity; GO:0005575,cellular_component; GO:0008287,protein serine/threonine phosphatase complex; GO:0032991,protein-containing complex; GO:1902494,…	--	--
ENSOARG00000009206.1	1.5277	0.3313	1.3627	1.7282	2.0387	0.9787	1.3956	3.2614	4.6669	1.0583	4.1095	1.9764	4.1739	3.8538	10	2	8	10	12	7	8	19	27	6	23	11	23	22	1.31514	0.000667026	0.0336533	up	21	49881442	49882792	-	ENSOARG00000009206	secretoglobin family 1C member 1 [Source:NCBI gene (formerly Entrezgene)%3BAcc:101105959]	K25465 secretoglobin family 1C | (RefSeq) SCGB1C1; secretoglobin family 1C member 1 (A)	--	secretoglobin family 1C member 1 isoform X2 [Ovis aries]	SG1C1_HUMAN RecName: Full=Secretoglobin family 1C member 1; AltName: Full=Secretoglobin RYD5; Flags: Precursor;	W5PHG2_SHEEP SubName: Full=Secretoglobin family 1C member 1 {ECO:0000313|Ensembl:ENSOARP00000009879};	--	GO:0005576,extracellular region; GO:0005575,cellular_component; GO:0110165,cellular anatomical entity	PF01099.20:Uteroglobin family	--
novel.1591	1.2499	10.0292	2.3693	2.2623	0.973	7.3214	5.2812	0.4213	2.4041	0	1.6081	0.588	0	0.2866	10	74	17	16	7	64	37	3	17	0	11	4	0	2	-2.45033	0.000693196	0.0339872	down	25	11128195	11128546	.	--	--	--	--	MLV-related proviral Env polyprotein-like [Ovis aries]	ENV1_MOUSE RecName: Full=MLV-related proviral Env polyprotein; Contains: RecName: Full=Surface protein; Short=SU; Contains: RecName: Full=Transmembrane protein; Short=TM; Flags: Precursor;	A0A6P7E7B8_SHEEP SubName: Full=MLV-related proviral Env polyprotein-like {ECO:0000313|RefSeq:XP_027826559.1};	--	GO:0016021,integral component of membrane; GO:0005886,plasma membrane; GO:0046872,metal ion binding; GO:0003674,molecular_function; GO:0005488,binding; GO:0043167,ion binding; GO:0043169,cation binding; GO:0005575,cellular_component; GO:0016020,membrane; GO:0031224,intrinsic component of membrane; GO:0110165,cellular anatomical entity; GO:0071944,cell periphery	PF00429.22:ENV polyprotein (coat polyprotein)	--
ENSOARG00000019232.1	0.2353	0.188	0.1795	0.4064	0.2755	0.2041	0.2546	0.334	0.3644	0.2145	0.6664	0.6993	0.515	0.7528	19	14	13	29	20	18	18	24	26	15	46	48	35	53	1.02764	0.000708097	0.0342741	up	2	212081308	212484401	-	ENSOARG00000019232	receptor tyrosine-protein kinase erbB-4 [Source:NCBI gene (formerly Entrezgene)%3BAcc:101103044]	K05085 receptor tyrosine-protein kinase erbB-4 [EC:2.7.10.1] | (RefSeq) receptor tyrosine-protein kinase erbB-4 (A)	ko04010: MAPK signaling pathway; ko04012: ErbB signaling pathway; ko04020: Calcium signaling pathway; ko04151: PI3K-Akt signaling pathway; ko05014: Amyotrophic lateral sclerosis; ko05205: Proteoglycans in cancer	receptor tyrosine-protein kinase erbB-4 isoform X7 [Canis lupus dingo]	ERBB4_HUMAN RecName: Full=Receptor tyrosine-protein kinase erbB-4; EC=2.7.10.1; AltName: Full=Proto-oncogene-like protein c-ErbB-4; AltName: Full=Tyrosine kinase-type cell surface receptor HER4; AltName: Full=p180erbB4; Contains: RecName: Full=ERBB4 intracellular domain; Short=4ICD; Short=E4ICD; AltName: Full=s80HER4; Flags: Precursor;	W5QD60_SHEEP RecName: Full=Receptor protein-tyrosine kinase {ECO:0000256|ARBA:ARBA00011902}; EC=2.7.10.1 {ECO:0000256|ARBA:ARBA00011902};	Epidermal growth factor receptor EGFR and related tyrosine kinases	GO:0009925,basal plasma membrane; GO:0016323,basolateral plasma membrane; GO:0005829,cytosol; GO:0005576,extracellular region; GO:0098982,GABA-ergic synapse; GO:0098978,glutamatergic synapse; GO:0005887,integral component of plasma membrane; GO:0099061,integral component of postsynaptic density membrane; GO:0099056,integral component of presynaptic membrane; GO:0005759,mitochondrial matrix; GO:00…	PF07714.20:Protein tyrosine and serine/threonine kinase	--
ENSOARG00000009443.1	0.146	0.1286	0.1323	0.1858	0.0913	0.2338	0.2084	0.082	0.4955	0.3898	0.2348	0.5151	0.401	0.4499	16	13	13	18	9	28	20	8	48	37	22	48	37	43	1.18695	0.000731536	0.0348639	up	11	38713890	38782542	-	ENSOARG00000009443	SRC kinase signaling inhibitor 1 [Source:NCBI gene (formerly Entrezgene)%3BAcc:101102076]	K19930 SRC kinase signaling inhibitor 1 | (RefSeq) SRCIN1; SRC kinase signaling inhibitor 1 (A)	--	SRC kinase signaling inhibitor 1 isoform X3 [Bos taurus]	SRCN1_MOUSE RecName: Full=SRC kinase signaling inhibitor 1; AltName: Full=SNAP-25-interacting protein; Short=SNIP; AltName: Full=p130Cas-associated protein; AltName: Full=p140Cap;	W5PI70_SHEEP SubName: Full=SRC kinase signaling inhibitor 1 {ECO:0000313|Ensembl:ENSOARP00000010138};	--	GO:0015629,actin cytoskeleton; GO:0070161,anchoring junction; GO:0030424,axon; GO:0005737,cytoplasm; GO:0030425,dendrite; GO:0030175,filopodium; GO:0030027,lamellipodium; GO:0043005,neuron projection; GO:0043025,neuronal cell body; GO:0014069,postsynaptic density; GO:0098793,presynapse; GO:0045202,synapse; GO:0019904,protein domain specific binding; GO:0019901,protein kinase binding; GO:0006887,e…	PF03915.16:Actin interacting protein 3	--
novel.1583	1.0255	0.3587	0.4057	0.262	0.2207	0.0606	0.9822	0.8921	0.4117	2.0626	3.9077	1.1672	2.6721	0.8724	31	10	11	7	6	2	26	24	11	54	101	30	68	23	1.84707	0.000751728	0.0353906	up	25	4396101	4401657	+	--	--	--	--	hypothetical protein HJG63_008163 [Rousettus aegyptiacus]	LORF2_HUMAN RecName: Full=LINE-1 retrotransposable element ORF2 protein; Short=ORF2p; Includes: RecName: Full=Reverse transcriptase; EC=2.7.7.49; Includes: RecName: Full=Endonuclease; EC=3.1.21.-;	A0A8D0ISE3_PIG SubName: Full=Uncharacterized protein {ECO:0000313|Ensembl:ENSSSCP00005015729};	--	GO:0046872,metal ion binding; GO:0003964,RNA-directed DNA polymerase activity; GO:0009036,type II site-specific deoxyribonuclease activity; GO:0006310,DNA recombination; GO:0090305,nucleic acid phosphodiester bond hydrolysis; GO:0032199,reverse transcription involved in RNA-mediated transposition; GO:0032197,transposition, RNA-mediated; GO:0003674,molecular_function; GO:0005488,binding; GO:004316…	--	zf-C2H2
ENSOARG00000007839.1	21.5133	13.9012	12.833	8.0754	7.3989	2.7112	9.2611	6.8206	5.6044	4.5978	3.6918	4.0551	6.1724	4.566	443	264	237	147	137	61	167	125	102	82	65	71	107	82	-1.1057	0.000767391	0.0357101	down	9	82665661	82676637	+	ENSOARG00000007839	GTP binding protein overexpressed in skeletal muscle [Source:NCBI gene (formerly Entrezgene)%3BAcc:101109979]	K07846 GTP binding protein overexpressed in skeletal muscle | (RefSeq) GEM; GTP-binding protein GEM isoform X1 (A)	--	GTP-binding protein GEM isoform X2 [Ovis aries]	GEM_HUMAN RecName: Full=GTP-binding protein GEM; AltName: Full=GTP-binding mitogen-induced T-cell protein; AltName: Full=RAS-like protein KIR;	W5PDA2_SHEEP RecName: Full=GTP-binding protein {ECO:0000256|PIRNR:PIRNR038017};	Ras-related GTPase	GO:0009898,cytoplasmic side of plasma membrane; GO:0030496,midbody; GO:0072686,mitotic spindle; GO:0005634,nucleus; GO:0005886,plasma membrane; GO:0051233,spindle midzone; GO:0005246,calcium channel regulator activity; GO:0005516,calmodulin binding; GO:0019003,GDP binding; GO:0005525,GTP binding; GO:0003924,GTPase activity; GO:0000287,magnesium ion binding; GO:0007166,cell surface receptor signal…	PF00071.25:Ras family	--
novel.3109	10.3486	17.1489	23.3678	15.0196	9.0476	33.2388	34.3375	46.6564	17.6734	32.3889	32.1231	42.4065	53.8102	60.5986	159	243	322	204	125	558	462	638	240	431	422	554	696	812	1.00974	0.000828054	0.0373054	up	JH923701.1	6	681	.	--	--	K07986 UL16 binding protein | (RefSeq) UL16-binding protein 3-like isoform X1 (A)	ko04650: Natural killer cell mediated cytotoxicity	hypothetical protein M91_04321, partial [Bos mutus]	LORF2_HUMAN RecName: Full=LINE-1 retrotransposable element ORF2 protein; Short=ORF2p; Includes: RecName: Full=Reverse transcriptase; EC=2.7.7.49; Includes: RecName: Full=Endonuclease; EC=3.1.21.-;	L8IZ29_9CETA SubName: Full=Uncharacterized protein {ECO:0000313|EMBL:ELR61686.1}; Flags: Fragment;	--	GO:0046872,metal ion binding; GO:0003964,RNA-directed DNA polymerase activity; GO:0009036,type II site-specific deoxyribonuclease activity; GO:0006310,DNA recombination; GO:0090305,nucleic acid phosphodiester bond hydrolysis; GO:0032199,reverse transcription involved in RNA-mediated transposition; GO:0032197,transposition, RNA-mediated; GO:0003674,molecular_function; GO:0005488,binding; GO:004316…	--	--
ENSOARG00000003473.1	0.2551	0.3687	0.0948	4.8088	6.0512	0	0.7282	0.0955	0.2886	0	0	0.15	0	0.0975	6	8	2	100	128	0	15	2	6	0	0	3	0	2	-4.23262	0.000910839	0.0395833	down	12	40588687	40593447	-	ENSOARG00000003473	angiopoietin like 7 [Source:NCBI gene (formerly Entrezgene)%3BAcc:101113349]	K25358 angiopoietin-related protein 7 | (RefSeq) ANGPTL7; angiopoietin-related protein 7 (A)	--	PREDICTED: angiopoietin-related protein 7 [Capra hircus]	ANGL7_BOVIN RecName: Full=Angiopoietin-related protein 7; AltName: Full=Angiopoietin-like protein 7; Flags: Precursor;	A0A452E596_CAPHI SubName: Full=Angiopoietin like 7 {ECO:0000313|Ensembl:ENSCHIP00000007154};	Ficolin and related extracellular proteins	GO:0062023,collagen-containing extracellular matrix; GO:0005576,extracellular region; GO:0005615,extracellular space; GO:0042802,identical protein binding; GO:0005102,signaling receptor binding; GO:1901346,negative regulation of vasculature development involved in avascular cornea development in camera-type eye; GO:1903053,regulation of extracellular matrix organization; GO:0003674,molecular_func…	PF00147.21:Fibrinogen beta and gamma chains, C-terminal globular domain	--
novel.1688	0.4078	0.026	0	0.0543	0.2935	0.0659	0.137	0.1078	2.3614	1.2742	0.3086	0.1693	0.342	0.9903	17	1	0	2	11	3	5	4	87	46	11	6	12	36	2.51153	0.000911665	0.0395833	up	3	17499260	17504849	-	--	--	--	--	hypothetical protein MJT46_006949 [Ovis ammon polii x Ovis aries]	--	A0A8B9WXQ1_BOSMU SubName: Full=Uncharacterized protein {ECO:0000313|Ensembl:ENSBGRP00000011266};	--	--	--	THAP
novel.2993	0.5349	0.725	0.8201	1.8154	0.6693	2.1419	1.6035	1.3523	4.8418	1.0037	3.3627	3.3815	3.892	2.6835	8	10	11	24	9	35	21	18	64	13	43	43	49	35	1.29486	0.000912339	0.0395833	up	JH923092.1	23509	26167	+	--	--	K02633 period circadian protein 2 | (RefSeq) PER2; LOW QUALITY PROTEIN: period circadian protein homolog 2 (A)	ko04710: Circadian rhythm; ko04713: Circadian entrainment; ko05202: Transcriptional misregulation in cancer; ko05221: Acute myeloid leukemia	period circadian protein homolog 2 [Ovis aries]	PER2_MOUSE RecName: Full=Period circadian protein homolog 2; Short=mPER2; AltName: Full=Circadian clock protein PERIOD 2;	A0A452FUV5_CAPHI SubName: Full=Period circadian regulator 2 {ECO:0000313|Ensembl:ENSCHIP00000028004};	Circadian clock protein period	GO:0005737,cytoplasm; GO:0005829,cytosol; GO:0005654,nucleoplasm; GO:0005634,nucleus; GO:0048471,perinuclear region of cytoplasm; GO:0140297,DNA-binding transcription factor binding; GO:0042826,histone deacetylase binding; GO:1990226,histone methyltransferase binding; GO:0042802,identical protein binding; GO:0019900,kinase binding; GO:0016922,nuclear receptor binding; GO:0036002,pre-mRNA binding;…	--	--
ENSOARG00000013219.1	0.8844	0.3196	0.6574	0.5002	0.3278	0.9443	0.7574	0.9109	1.1674	1.1062	1.8101	1.3001	1.5758	2.1126	12	4	8	6	4	14	9	11	14	13	21	15	18	25	1.1724	0.000926006	0.0397794	up	3	100126543	100143147	+	ENSOARG00000013219	cellular repressor of E1A stimulated genes 2 [Source:NCBI gene (formerly Entrezgene)%3BAcc:101110318]	K25476 protein CREG | (RefSeq) CREG2; protein CREG2 (A)	--	PREDICTED: protein CREG2 [Capra hircus]	CREG2_HUMAN RecName: Full=Protein CREG2; AltName: Full=Cellular repressor of E1A-stimulated genes 2 {ECO:0000303|PubMed:12408961}; Flags: Precursor;	W5PUN3_SHEEP SubName: Full=Cellular repressor of E1A stimulated genes 2 {ECO:0000313|Ensembl:ENSOARP00000014165};	Cellular repressor of transcription	GO:0005783,endoplasmic reticulum; GO:0005615,extracellular space; GO:0005794,Golgi apparatus; GO:0005575,cellular_component; GO:0005622,intracellular anatomical structure; GO:0005737,cytoplasm; GO:0012505,endomembrane system; GO:0043226,organelle; GO:0043227,membrane-bounded organelle; GO:0043229,intracellular organelle; GO:0043231,intracellular membrane-bounded organelle; GO:0110165,cellular ana…	PF13883.9:Pyridoxamine 5'-phosphate oxidase	--
novel.1308	2.0421	6.9782	3.4499	0.77	3.7162	8.4387	3.1093	4.4499	6.2313	6.7162	13.9682	10.7711	10.8056	17.8097	33	104	50	11	54	149	44	64	89	94	193	148	147	251	1.32421	0.000941705	0.0401117	up	20	24895644	24898784	-	--	--	K00799 glutathione S-transferase [EC:2.5.1.18] | (RefSeq) glutathione S-transferase A1-like (A)	ko00480: Glutathione metabolism; ko00980: Metabolism of xenobiotics by cytochrome P450; ko00982: Drug metabolism - cytochrome P450; ko00983: Drug metabolism - other enzymes; ko01100: Metabolic pathways; ko01524: Platinum drug resistance; ko05200: Pathways in cancer; ko05204: Chemical carcinogenesis - DNA adducts; ko05207: Chemical carcinogenesis - receptor activation; ko05208: Chemical carcinogen…	glutathione S-transferase A1 isoform X2 [Ovis aries]	GSTA1_BOVIN RecName: Full=Glutathione S-transferase A1 {ECO:0000305}; EC=2.5.1.18 {ECO:0000250|UniProtKB:P08263}; AltName: Full=13-hydroperoxyoctadecadienoate peroxidase {ECO:0000250|UniProtKB:P08263}; EC=1.11.1.- {ECO:0000250|UniProtKB:P08263}; AltName: Full=Androst-5-ene-3,17-dione isomerase {ECO:0000250|UniProtKB:P08263}; EC=5.3.3.- {ECO:0000250|UniProtKB:P08263}; AltName: Full=GST class-alpha…	A0A4W2GW57_BOBOX RecName: Full=Glutathione S-transferase {ECO:0000256|RuleBase:RU003494}; EC=2.5.1.18 {ECO:0000256|RuleBase:RU003494};	Glutathione S-transferase	GO:0005829,cytosol; GO:0004364,glutathione transferase activity; GO:0004601,peroxidase activity; GO:0004769,steroid delta-isomerase activity; GO:1901687,glutathione derivative biosynthetic process; GO:0006749,glutathione metabolic process; GO:0006693,prostaglandin metabolic process; GO:0006805,xenobiotic metabolic process; GO:0003674,molecular_function; GO:0003824,catalytic activity; GO:0016740,t…	PF00043.28:Glutathione S-transferase, C-terminal domain	THAP
novel.3439	0	2.9134	2.2469	0.9498	0.9338	3.2276	4.0271	6.4153	0.95	5.8168	6.4813	6.32	11.7694	9.8202	0	16	12	5	5	21	21	34	5	30	33	32	59	51	1.747	0.00107978	0.0432481	up	X	131743213	131743474	.	--	--	--	--	hypothetical protein M91_16983, partial [Bos mutus]	LORF2_HUMAN RecName: Full=LINE-1 retrotransposable element ORF2 protein; Short=ORF2p; Includes: RecName: Full=Reverse transcriptase; EC=2.7.7.49; Includes: RecName: Full=Endonuclease; EC=3.1.21.-;	W5P5C7_SHEEP SubName: Full=Uncharacterized protein {ECO:0000313|Ensembl:ENSOARP00000005630};	--	GO:0046872,metal ion binding; GO:0003964,RNA-directed DNA polymerase activity; GO:0009036,type II site-specific deoxyribonuclease activity; GO:0006310,DNA recombination; GO:0090305,nucleic acid phosphodiester bond hydrolysis; GO:0032199,reverse transcription involved in RNA-mediated transposition; GO:0032197,transposition, RNA-mediated; GO:0003674,molecular_function; GO:0005488,binding; GO:004316…	PF07952.15:Clostridium neurotoxin, Translocation domain	--
ENSOARG00000012621.1	0.876	2.6165	0.4976	0.7292	0.4228	0.242	0.2642	0.13	0.3179	0.3053	0.2126	0.1361	0.4908	0.2274	53	146	27	39	23	16	14	7	17	16	11	7	25	12	-1.64132	0.00114236	0.0449945	down	13	53984616	53996656	-	ENSOARG00000012621	solute carrier organic anion transporter family member 4A1 [Source:NCBI gene (formerly Entrezgene)%3BAcc:101111649]	K14354 solute carrier organic anion transporter family, member 4A | (RefSeq) SLCO4A1; solute carrier organic anion transporter family member 4A1 (A)	--	hypothetical protein MG293_011707 [Ovis ammon polii]	SO4A1_HUMAN RecName: Full=Solute carrier organic anion transporter family member 4A1; Short=OATP4A1; AltName: Full=Colon organic anion transporter; AltName: Full=Organic anion transporter polypeptide-related protein 1; Short=OATP-RP1; Short=OATPRP1; Short=POAT; AltName: Full=Organic anion-transporting polypeptide E; Short=OATP-E; AltName: Full=Sodium-independent organic anion transporter E; AltNa…	A0A836CXX5_SHEEP RecName: Full=Solute carrier organic anion transporter family member {ECO:0000256|RuleBase:RU362056};	Organic anion transporter	GO:0005887,integral component of plasma membrane; GO:0005886,plasma membrane; GO:0015347,sodium-independent organic anion transmembrane transporter activity; GO:0015349,thyroid hormone transmembrane transporter activity; GO:0043252,sodium-independent organic anion transport; GO:0003674,molecular_function; GO:0005215,transporter activity; GO:0008509,anion transmembrane transporter activity; GO:000…	PF03137.23:Organic Anion Transporter Polypeptide (OATP) family	--
ENSOARG00000000699.1	0.0838	0.1636	0.4112	0.019	0.5778	0.0153	0.1148	0	0.0379	0.0194	0.0588	0.0394	0	0.0384	5	9	22	1	31	1	6	0	2	1	3	2	0	2	-2.75949	0.00128821	0.0471389	down	14	25110648	25128704	+	ENSOARG00000000699	dynein regulatory complex subunit 7 [Source:NCBI gene (formerly Entrezgene)%3BAcc:101102834]	K25451 dynein regulatory complex subunit 7 | (RefSeq) DRC7; dynein regulatory complex subunit 7 isoform X1 (A)	--	hypothetical protein JEQ12_005017 [Ovis aries]	DRC7_BOVIN RecName: Full=Dynein regulatory complex subunit 7; AltName: Full=Coiled-coil domain-containing protein 135; AltName: Full=Coiled-coil domain-containing protein lobo homolog;	W5NRC9_SHEEP RecName: Full=Dynein regulatory complex subunit 7 {ECO:0000256|ARBA:ARBA00021303}; AltName: Full=Coiled-coil domain-containing protein 135 {ECO:0000256|ARBA:ARBA00031627}; AltName: Full=Coiled-coil domain-containing protein lobo homolog {ECO:0000256|ARBA:ARBA00031733};	--	GO:0005737,cytoplasm; GO:0005856,cytoskeleton; GO:0031514,motile cilium; GO:0048870,cell motility; GO:0030317,flagellated sperm motility; GO:0007288,sperm axoneme assembly; GO:0007283,spermatogenesis; GO:0008150,biological_process; GO:0009987,cellular process; GO:0000003,reproduction; GO:0001539,cilium or flagellum-dependent cell motility; GO:0003341,cilium movement; GO:0007017,microtubule-based …	PF01841.22:Transglutaminase-like superfamily	--
