# Supplementary material for: Transcriptome–Metabolome Analysis Reveals That Crossbreeding Improves Meat Quality in Hu Sheep and Their F1-Generation Sheep
Source: Foods. 2025 Apr 17;14(8):1384. doi: 10.3390/foods14081384 (PMC12026837; doi:10.3390/foods14081384)
Supplement: Supplementary file 1 [file foods-14-01384-s001.zip › Table S5.xlsx]

## Sheet: DH vs HH
Supplementary Table 5. GO enrichment analysis of differentially expressed genes in DH group and HH group
GO_level_1	GO	Description	DiffRatio(%)	BgRatio(%)	P-value	Adjusted P-value	All_index	Count_all	Up_index	Count_up	Down_index	Count_down
Biological process	GO:1904959	regulation of cytochrome-c oxidase activity	5.88	0.06	0.0100499	0.126531	ENSOARG00000009497.1	1	ENSOARG00000009497.1	1	--	0
Biological process	GO:1904732	regulation of electron transfer activity	5.88	0.06	0.0109588	0.126531	ENSOARG00000009497.1	1	ENSOARG00000009497.1	1	--	0
Biological process	GO:0019722	calcium-mediated signaling	11.76	0.97	0.0115995	0.126531	ENSOARG00000015695.1;ENSOARG00000015654.1	2	ENSOARG00000015695.1;ENSOARG00000015654.1	2	--	0
Biological process	GO:2001256	regulation of store-operated calcium entry	5.88	0.08	0.0127742	0.126531	ENSOARG00000015695.1	1	ENSOARG00000015695.1	1	--	0
Biological process	GO:0042492	gamma-delta T cell differentiation	5.88	0.08	0.0136808	0.126531	ENSOARG00000010199.1	1	ENSOARG00000010199.1	1	--	0
Biological process	GO:1901841	regulation of high voltage-gated calcium channel activity	5.88	0.08	0.0136808	0.126531	ENSOARG00000007839.1	1	--	0	ENSOARG00000007839.1	1
Biological process	GO:0007623	circadian rhythm	11.76	1.07	0.0139075	0.126531	novel.1052;ENSOARG00000010199.1	2	ENSOARG00000010199.1	1	novel.1052	1
Biological process	GO:0036159	inner dynein arm assembly	5.88	0.09	0.0145865	0.126531	ENSOARG00000019613.1	1	--	0	ENSOARG00000019613.1	1
Biological process	GO:0050870	positive regulation of T cell activation	11.76	1.13	0.0155483	0.126531	ENSOARG00000016098.1;ENSOARG00000010199.1	2	ENSOARG00000010199.1	1	ENSOARG00000016098.1	1
Biological process	GO:0001731	formation of translation preinitiation complex	5.88	0.1	0.0163957	0.126531	novel.2210	1	novel.2210	1	--	0
Biological process	GO:0033233	regulation of protein sumoylation	5.88	0.1	0.0163957	0.126531	novel.1052	1	--	0	novel.1052	1
Biological process	GO:1901386	negative regulation of voltage-gated calcium channel activity	5.88	0.1	0.0163957	0.126531	ENSOARG00000007839.1	1	--	0	ENSOARG00000007839.1	1
Biological process	GO:0051924	regulation of calcium ion transport	11.76	1.19	0.0169768	0.126531	ENSOARG00000015695.1;ENSOARG00000007839.1	2	ENSOARG00000015695.1	1	ENSOARG00000007839.1	1
Biological process	GO:0001732	formation of cytoplasmic translation initiation complex	5.88	0.1	0.0172991	0.126531	novel.2210	1	novel.2210	1	--	0
Biological process	GO:0002115	store-operated calcium entry	5.88	0.1	0.0172991	0.126531	ENSOARG00000015695.1	1	ENSOARG00000015695.1	1	--	0
Biological process	GO:1903039	positive regulation of leukocyte cell-cell adhesion	11.76	1.24	0.0183089	0.126531	ENSOARG00000016098.1;ENSOARG00000010199.1	2	ENSOARG00000010199.1	1	ENSOARG00000016098.1	1
Biological process	GO:0033081	regulation of T cell differentiation in thymus	5.88	0.11	0.0191036	0.126531	ENSOARG00000010199.1	1	ENSOARG00000010199.1	1	--	0
Biological process	GO:0046629	gamma-delta T cell activation	5.88	0.11	0.0191036	0.126531	ENSOARG00000010199.1	1	ENSOARG00000010199.1	1	--	0
Biological process	GO:0002399	MHC class II protein complex assembly	5.88	0.12	0.0200047	0.126531	ENSOARG00000016098.1	1	--	0	ENSOARG00000016098.1	1
Biological process	GO:0002503	peptide antigen assembly with MHC class II protein complex	5.88	0.12	0.0200047	0.126531	ENSOARG00000016098.1	1	--	0	ENSOARG00000016098.1	1
Biological process	GO:0032412	regulation of ion transmembrane transporter activity	11.76	1.31	0.0204669	0.126531	ENSOARG00000007839.1;ENSOARG00000009497.1	2	ENSOARG00000009497.1	1	ENSOARG00000007839.1	1
Biological process	GO:0002396	MHC protein complex assembly	5.88	0.13	0.0218045	0.126531	ENSOARG00000016098.1	1	--	0	ENSOARG00000016098.1	1
Biological process	GO:0002501	peptide antigen assembly with MHC protein complex	5.88	0.13	0.0218045	0.126531	ENSOARG00000016098.1	1	--	0	ENSOARG00000016098.1	1
Biological process	GO:0010155	regulation of proton transport	5.88	0.13	0.0218045	0.126531	ENSOARG00000009497.1	1	ENSOARG00000009497.1	1	--	0
Biological process	GO:0070498	interleukin-1-mediated signaling pathway	5.88	0.13	0.0218045	0.126531	novel.1052	1	--	0	novel.1052	1
Biological process	GO:0022898	regulation of transmembrane transporter activity	11.76	1.36	0.0219083	0.126531	ENSOARG00000007839.1;ENSOARG00000009497.1	2	ENSOARG00000009497.1	1	ENSOARG00000007839.1	1
Biological process	GO:0019932	second-messenger-mediated signaling	11.76	1.4	0.0230582	0.126531	ENSOARG00000015695.1;ENSOARG00000015654.1	2	ENSOARG00000015695.1;ENSOARG00000015654.1	2	--	0
Biological process	GO:0007274	neuromuscular synaptic transmission	5.88	0.14	0.0236012	0.126531	ENSOARG00000010199.1	1	ENSOARG00000010199.1	1	--	0
Biological process	GO:0010458	exit from mitosis	5.88	0.14	0.0236012	0.126531	novel.1449	1	--	0	novel.1449	1
Biological process	GO:0032409	regulation of transporter activity	11.76	1.43	0.0240635	0.126531	ENSOARG00000007839.1;ENSOARG00000009497.1	2	ENSOARG00000009497.1	1	ENSOARG00000007839.1	1
Biological process	GO:0018195	peptidyl-arginine modification	5.88	0.15	0.0244984	0.126531	novel.3021	1	novel.3021	1	--	0
Biological process	GO:0035767	endothelial cell chemotaxis	5.88	0.15	0.0244984	0.126531	ENSOARG00000010199.1	1	ENSOARG00000010199.1	1	--	0
Biological process	GO:0048511	rhythmic process	11.76	1.47	0.0254319	0.126531	novel.1052;ENSOARG00000010199.1	2	ENSOARG00000010199.1	1	novel.1052	1
Biological process	GO:0022409	positive regulation of cell-cell adhesion	11.76	1.5	0.026128	0.126531	ENSOARG00000016098.1;ENSOARG00000010199.1	2	ENSOARG00000010199.1	1	ENSOARG00000016098.1	1
Biological process	GO:0019886	antigen processing and presentation of exogenous peptide antigen via MHC class II	5.88	0.16	0.0262904	0.126531	ENSOARG00000016098.1	1	--	0	ENSOARG00000016098.1	1
Biological process	GO:0051251	positive regulation of lymphocyte activation	11.76	1.53	0.0273649	0.126531	ENSOARG00000016098.1;ENSOARG00000010199.1	2	ENSOARG00000010199.1	1	ENSOARG00000016098.1	1
Biological process	GO:0060326	cell chemotaxis	11.76	1.57	0.0284439	0.126531	ENSOARG00000015654.1;ENSOARG00000010199.1	2	ENSOARG00000015654.1;ENSOARG00000010199.1	2	--	0
Biological process	GO:0002495	antigen processing and presentation of peptide antigen via MHC class II	5.88	0.18	0.0298652	0.126531	ENSOARG00000016098.1	1	--	0	ENSOARG00000016098.1	1
Biological process	GO:0002504	antigen processing and presentation of peptide or polysaccharide antigen via MHC class II	5.88	0.18	0.030757	0.126531	ENSOARG00000016098.1	1	--	0	ENSOARG00000016098.1	1
Biological process	GO:1901998	toxin transport	5.88	0.19	0.0316479	0.126531	ENSOARG00000016327.1	1	ENSOARG00000016327.1	1	--	0
Biological process	GO:1903037	regulation of leukocyte cell-cell adhesion	11.76	1.68	0.0323545	0.126531	ENSOARG00000016098.1;ENSOARG00000010199.1	2	ENSOARG00000010199.1	1	ENSOARG00000016098.1	1
Biological process	GO:0002478	antigen processing and presentation of exogenous peptide antigen	5.88	0.19	0.0325382	0.126531	ENSOARG00000016098.1	1	--	0	ENSOARG00000016098.1	1
Biological process	GO:1901020	negative regulation of calcium ion transmembrane transporter activity	5.88	0.2	0.0334276	0.126531	ENSOARG00000007839.1	1	--	0	ENSOARG00000007839.1	1
Biological process	GO:0050863	regulation of T cell activation	11.76	1.72	0.0337033	0.126531	ENSOARG00000016098.1;ENSOARG00000010199.1	2	ENSOARG00000010199.1	1	ENSOARG00000016098.1	1
Biological process	GO:0006471	protein ADP-ribosylation	5.88	0.21	0.0343163	0.126531	novel.3021	1	novel.3021	1	--	0
Biological process	GO:0070286	axonemal dynein complex assembly	5.88	0.21	0.0352042	0.126531	ENSOARG00000019613.1	1	--	0	ENSOARG00000019613.1	1
Biological process	GO:1904062	regulation of cation transmembrane transport	11.76	1.76	0.0352719	0.126531	ENSOARG00000007839.1;ENSOARG00000009497.1	2	ENSOARG00000009497.1	1	ENSOARG00000007839.1	1
Biological process	GO:0002696	positive regulation of leukocyte activation	11.76	1.77	0.0356686	0.126531	ENSOARG00000016098.1;ENSOARG00000010199.1	2	ENSOARG00000010199.1	1	ENSOARG00000016098.1	1
Biological process	GO:0070884	regulation of calcineurin-NFAT signaling cascade	5.88	0.22	0.0360914	0.126531	ENSOARG00000015695.1	1	ENSOARG00000015695.1	1	--	0
Biological process	GO:0019884	antigen processing and presentation of exogenous antigen	5.88	0.22	0.0369777	0.126531	ENSOARG00000016098.1	1	--	0	ENSOARG00000016098.1	1
Biological process	GO:0106056	regulation of calcineurin-mediated signaling	5.88	0.22	0.0369777	0.126531	ENSOARG00000015695.1	1	ENSOARG00000015695.1	1	--	0
Biological process	GO:0007159	leukocyte cell-cell adhesion	11.76	1.81	0.0372727	0.126531	ENSOARG00000016098.1;ENSOARG00000010199.1	2	ENSOARG00000010199.1	1	ENSOARG00000016098.1	1
Biological process	GO:0050867	positive regulation of cell activation	11.76	1.84	0.0380852	0.126531	ENSOARG00000016098.1;ENSOARG00000010199.1	2	ENSOARG00000010199.1	1	ENSOARG00000016098.1	1
Biological process	GO:0010959	regulation of metal ion transport	11.76	1.85	0.0386992	0.126531	ENSOARG00000015695.1;ENSOARG00000007839.1	2	ENSOARG00000015695.1	1	ENSOARG00000007839.1	1
Biological process	GO:1901385	regulation of voltage-gated calcium channel activity	5.88	0.24	0.0396323	0.126531	ENSOARG00000007839.1	1	--	0	ENSOARG00000007839.1	1
Biological process	GO:1903170	negative regulation of calcium ion transmembrane transport	5.88	0.24	0.0405156	0.126531	ENSOARG00000007839.1	1	--	0	ENSOARG00000007839.1	1
Biological process	GO:0033173	calcineurin-NFAT signaling cascade	5.88	0.25	0.0413981	0.126531	ENSOARG00000015695.1	1	ENSOARG00000015695.1	1	--	0
Biological process	GO:2001258	negative regulation of cation channel activity	5.88	0.25	0.0413981	0.126531	ENSOARG00000007839.1	1	--	0	ENSOARG00000007839.1	1
Biological process	GO:0051353	positive regulation of oxidoreductase activity	5.88	0.25	0.0422799	0.126531	ENSOARG00000009497.1	1	ENSOARG00000009497.1	1	--	0
Biological process	GO:0002183	cytoplasmic translational initiation	5.88	0.26	0.0431609	0.126531	novel.2210	1	novel.2210	1	--	0
Biological process	GO:0006816	calcium ion transport	11.76	1.99	0.0439638	0.126531	ENSOARG00000015695.1;ENSOARG00000007839.1	2	ENSOARG00000015695.1	1	ENSOARG00000007839.1	1
Biological process	GO:0016925	protein sumoylation	5.88	0.26	0.0440412	0.126531	novel.1052	1	--	0	novel.1052	1
Biological process	GO:0097720	calcineurin-mediated signaling	5.88	0.26	0.0440412	0.126531	ENSOARG00000015695.1	1	ENSOARG00000015695.1	1	--	0
Biological process	GO:0048016	inositol phosphate-mediated signaling	5.88	0.28	0.0457994	0.129526	ENSOARG00000015695.1	1	ENSOARG00000015695.1	1	--	0
Biological process	GO:0051926	negative regulation of calcium ion transport	5.88	0.29	0.0475546	0.132421	ENSOARG00000007839.1	1	--	0	ENSOARG00000007839.1	1
Cellular component	GO:0000159	protein phosphatase type 2A complex	11.76	0.1	0.000127224	0.00648843	novel.1449;novel.1448	2	--	0	novel.1449;novel.1448	2
Cellular component	GO:0005879	axonemal microtubule	11.76	0.18	0.000442193	0.0112759	ENSOARG00000015695.1;ENSOARG00000019613.1	2	ENSOARG00000015695.1	1	ENSOARG00000019613.1	1
Cellular component	GO:0008287	protein serine/threonine phosphatase complex	11.76	0.28	0.00104917	0.0133769	novel.1449;novel.1448	2	--	0	novel.1449;novel.1448	2
Cellular component	GO:1903293	phosphatase complex	11.76	0.28	0.00104917	0.0133769	novel.1449;novel.1448	2	--	0	novel.1449;novel.1448	2
Cellular component	GO:0005881	cytoplasmic microtubule	11.76	0.52	0.00343951	0.035083	ENSOARG00000015695.1;ENSOARG00000019613.1	2	ENSOARG00000015695.1	1	ENSOARG00000019613.1	1
Cellular component	GO:0005930	axoneme	11.76	0.82	0.00833125	0.0614134	ENSOARG00000015695.1;ENSOARG00000019613.1	2	ENSOARG00000015695.1	1	ENSOARG00000019613.1	1
Cellular component	GO:0097014	ciliary plasm	11.76	0.82	0.00842929	0.0614134	ENSOARG00000015695.1;ENSOARG00000019613.1	2	ENSOARG00000015695.1	1	ENSOARG00000019613.1	1
Cellular component	GO:0042613	MHC class II protein complex	5.88	0.11	0.0193166	0.109939	ENSOARG00000016098.1	1	--	0	ENSOARG00000016098.1	1
Cellular component	GO:0032838	plasma membrane bounded cell projection cytoplasm	11.76	1.28	0.0194379	0.109939	ENSOARG00000015695.1;ENSOARG00000019613.1	2	ENSOARG00000015695.1	1	ENSOARG00000019613.1	1
Cellular component	GO:0099568	cytoplasmic region	11.76	1.44	0.0243818	0.109939	ENSOARG00000015695.1;ENSOARG00000019613.1	2	ENSOARG00000015695.1	1	ENSOARG00000019613.1	1
Cellular component	GO:0005751	mitochondrial respiratory chain complex IV	5.88	0.16	0.0276051	0.109939	ENSOARG00000009497.1	1	ENSOARG00000009497.1	1	--	0
Cellular component	GO:0051233	spindle midzone	5.88	0.17	0.0292549	0.109939	ENSOARG00000007839.1	1	--	0	ENSOARG00000007839.1	1
Cellular component	GO:0001533	cornified envelope	5.88	0.19	0.0317246	0.109939	ENSOARG00000006441.1	1	ENSOARG00000006441.1	1	--	0
Cellular component	GO:0045277	respiratory chain complex IV	5.88	0.2	0.0333678	0.109939	ENSOARG00000009497.1	1	ENSOARG00000009497.1	1	--	0
Cellular component	GO:0033017	sarcoplasmic reticulum membrane	5.88	0.21	0.0358277	0.109939	novel.3021	1	novel.3021	1	--	0
Cellular component	GO:0101003	ficolin-1-rich granule membrane	5.88	0.21	0.0358277	0.109939	ENSOARG00000006441.1	1	ENSOARG00000006441.1	1	--	0
Cellular component	GO:0042611	MHC protein complex	5.88	0.22	0.0366463	0.109939	ENSOARG00000016098.1	1	--	0	ENSOARG00000016098.1	1
Cellular component	GO:0070069	cytochrome complex	5.88	0.26	0.043172	0.122321	ENSOARG00000009497.1	1	ENSOARG00000009497.1	1	--	0
Molecular function	GO:0019888	protein phosphatase regulator activity	12.5	0.61	0.00419212	0.116322	novel.1449;novel.1448	2	--	0	novel.1449;novel.1448	2
Molecular function	GO:0019208	phosphatase regulator activity	12.5	0.77	0.00656295	0.116322	novel.1449;novel.1448	2	--	0	novel.1449;novel.1448	2
Molecular function	GO:0035035	histone acetyltransferase binding	6.25	0.11	0.0170572	0.116322	novel.1052	1	--	0	novel.1052	1
Molecular function	GO:0016493	C-C chemokine receptor activity	6.25	0.12	0.0197253	0.116322	ENSOARG00000015654.1	1	ENSOARG00000015654.1	1	--	0
Molecular function	GO:0019957	C-C chemokine binding	6.25	0.12	0.0197253	0.116322	ENSOARG00000015654.1	1	ENSOARG00000015654.1	1	--	0
Molecular function	GO:0001637	G protein-coupled chemoattractant receptor activity	6.25	0.13	0.0206132	0.116322	ENSOARG00000015654.1	1	ENSOARG00000015654.1	1	--	0
Molecular function	GO:0004950	chemokine receptor activity	6.25	0.13	0.0206132	0.116322	ENSOARG00000015654.1	1	ENSOARG00000015654.1	1	--	0
Molecular function	GO:1990404	NAD+-protein ADP-ribosyltransferase activity	6.25	0.14	0.0223867	0.116322	novel.3021	1	novel.3021	1	--	0
Molecular function	GO:0003950	NAD+ ADP-ribosyltransferase activity	6.25	0.15	0.0241572	0.116322	novel.3021	1	novel.3021	1	--	0
Molecular function	GO:0023026	MHC class II protein complex binding	6.25	0.15	0.0241572	0.116322	ENSOARG00000016098.1	1	--	0	ENSOARG00000016098.1	1
Molecular function	GO:0019956	chemokine binding	6.25	0.16	0.0250413	0.116322	ENSOARG00000015654.1	1	ENSOARG00000015654.1	1	--	0
Molecular function	GO:0023023	MHC protein complex binding	6.25	0.18	0.0285703	0.116322	ENSOARG00000016098.1	1	--	0	ENSOARG00000016098.1	1
Molecular function	GO:0031369	translation initiation factor binding	6.25	0.18	0.0285703	0.116322	novel.2210	1	novel.2210	1	--	0
Molecular function	GO:0140299	small molecule sensor activity	6.25	0.18	0.0285703	0.116322	ENSOARG00000015695.1	1	ENSOARG00000015695.1	1	--	0
Molecular function	GO:0003924	GTPase activity	12.5	1.94	0.0378167	0.142346	ENSOARG00000007839.1;ENSOARG00000016327.1	2	ENSOARG00000016327.1	1	ENSOARG00000007839.1	1
Molecular function	GO:0005246	calcium channel regulator activity	6.25	0.25	0.0399569	0.142346	ENSOARG00000007839.1	1	--	0	ENSOARG00000007839.1	1

## Sheet: SH vs DH
Supplementary Table S5. GO enrichment analysis of differentially expressed genes in SH group and DH group
GO_level_1	GO	Description	DiffRatio(%)	BgRatio(%)	P-value	Adjusted P-value	All_index	Count_all	Up_index	Count_up	Down_index	Count_down
Biological process	GO:0048002	antigen processing and presentation of peptide antigen	10.71	0.39	0.000171936	0.0564873	novel.2971;ENSOARG00000016098.1;novel.3061	3	novel.2971;ENSOARG00000016098.1;novel.3061	3	--	0
Biological process	GO:0002476	antigen processing and presentation of endogenous peptide antigen via MHC class Ib	7.14	0.11	0.000411505	0.0564873	novel.2971;novel.3061	2	novel.2971;novel.3061	2	--	0
Biological process	GO:0002428	antigen processing and presentation of peptide antigen via MHC class Ib	7.14	0.11	0.000454397	0.0564873	novel.2971;novel.3061	2	novel.2971;novel.3061	2	--	0
Biological process	GO:0019882	antigen processing and presentation	10.71	0.56	0.000494118	0.0564873	novel.2971;ENSOARG00000016098.1;novel.3061	3	novel.2971;ENSOARG00000016098.1;novel.3061	3	--	0
Biological process	GO:0070730	cAMP transport	7.14	0.13	0.000595535	0.0564873	ENSOARG00000001543.1;ENSOARG00000001169.1	2	--	0	ENSOARG00000001543.1;ENSOARG00000001169.1	2
Biological process	GO:0002475	antigen processing and presentation via MHC class Ib	7.14	0.14	0.000699955	0.0564873	novel.2971;novel.3061	2	novel.2971;novel.3061	2	--	0
Biological process	GO:0015747	urate transport	7.14	0.14	0.000699955	0.0564873	ENSOARG00000001543.1;ENSOARG00000001169.1	2	--	0	ENSOARG00000001543.1;ENSOARG00000001169.1	2
Biological process	GO:0070729	cyclic nucleotide transport	7.14	0.15	0.000812581	0.0564873	ENSOARG00000001543.1;ENSOARG00000001169.1	2	--	0	ENSOARG00000001543.1;ENSOARG00000001169.1	2
Biological process	GO:0071716	leukotriene transport	7.14	0.16	0.000933368	0.0564873	ENSOARG00000001543.1;ENSOARG00000001169.1	2	--	0	ENSOARG00000001543.1;ENSOARG00000001169.1	2
Biological process	GO:0032310	prostaglandin secretion	7.14	0.17	0.000996806	0.0564873	ENSOARG00000001543.1;ENSOARG00000001169.1	2	--	0	ENSOARG00000001543.1;ENSOARG00000001169.1	2
Biological process	GO:0002483	antigen processing and presentation of endogenous peptide antigen	7.14	0.17	0.00106227	0.0564873	novel.2971;novel.3061	2	novel.2971;novel.3061	2	--	0
Biological process	GO:0015732	prostaglandin transport	7.14	0.18	0.00112975	0.0564873	ENSOARG00000001543.1;ENSOARG00000001169.1	2	--	0	ENSOARG00000001543.1;ENSOARG00000001169.1	2
Biological process	GO:0002474	antigen processing and presentation of peptide antigen via MHC class I	7.14	0.2	0.00141971	0.0608446	novel.2971;novel.3061	2	novel.2971;novel.3061	2	--	0
Biological process	GO:0019883	antigen processing and presentation of endogenous antigen	7.14	0.2	0.00141971	0.0608446	novel.2971;novel.3061	2	novel.2971;novel.3061	2	--	0
Biological process	GO:0051503	adenine nucleotide transport	7.14	0.22	0.00174147	0.0667816	ENSOARG00000001543.1;ENSOARG00000001169.1	2	--	0	ENSOARG00000001543.1;ENSOARG00000001169.1	2
Biological process	GO:0015868	purine ribonucleotide transport	7.14	0.23	0.00182684	0.0667816	ENSOARG00000001543.1;ENSOARG00000001169.1	2	--	0	ENSOARG00000001543.1;ENSOARG00000001169.1	2
Biological process	GO:0015865	purine nucleotide transport	7.14	0.23	0.00191417	0.0667816	ENSOARG00000001543.1;ENSOARG00000001169.1	2	--	0	ENSOARG00000001543.1;ENSOARG00000001169.1	2
Biological process	GO:0042531	positive regulation of tyrosine phosphorylation of STAT protein	7.14	0.24	0.00200345	0.0667816	ENSOARG00000011433.1;ENSOARG00000012379.1	2	ENSOARG00000012379.1	1	ENSOARG00000011433.1	1
Biological process	GO:0015721	bile acid and bile salt transport	7.14	0.25	0.00228295	0.0673001	ENSOARG00000001543.1;ENSOARG00000001169.1	2	--	0	ENSOARG00000001543.1;ENSOARG00000001169.1	2
Biological process	GO:0006958	complement activation, classical pathway	7.14	0.26	0.00247895	0.0673001	ENSOARG00000014548.1;novel.2476	2	ENSOARG00000014548.1;novel.2476	2	--	0
Biological process	GO:0006754	ATP biosynthetic process	7.14	0.27	0.00257984	0.0673001	ENSOARG00000005581.1;ENSOARG00000000021.1	2	ENSOARG00000000021.1	1	ENSOARG00000005581.1	1
Biological process	GO:0006862	nucleotide transport	7.14	0.27	0.00257984	0.0673001	ENSOARG00000001543.1;ENSOARG00000001169.1	2	--	0	ENSOARG00000001543.1;ENSOARG00000001169.1	2
Biological process	GO:0140353	lipid export from cell	7.14	0.27	0.00257984	0.0673001	ENSOARG00000001543.1;ENSOARG00000001169.1	2	--	0	ENSOARG00000001543.1;ENSOARG00000001169.1	2
Biological process	GO:0060271	cilium assembly	14.29	2.16	0.0029074	0.0700625	ENSOARG00000020693.1;ENSOARG00000001543.1;novel.375;ENSOARG00000001169.1	4	novel.375	1	ENSOARG00000020693.1;ENSOARG00000001543.1;ENSOARG00000001169.1	3
Biological process	GO:0042509	regulation of tyrosine phosphorylation of STAT protein	7.14	0.3	0.00311285	0.0700625	ENSOARG00000011433.1;ENSOARG00000012379.1	2	ENSOARG00000012379.1	1	ENSOARG00000011433.1	1
Biological process	GO:0007260	tyrosine phosphorylation of STAT protein	7.14	0.31	0.00333929	0.0700625	ENSOARG00000011433.1;ENSOARG00000012379.1	2	ENSOARG00000012379.1	1	ENSOARG00000011433.1	1
Biological process	GO:0032309	icosanoid secretion	7.14	0.31	0.00333929	0.0700625	ENSOARG00000001543.1;ENSOARG00000001169.1	2	--	0	ENSOARG00000001543.1;ENSOARG00000001169.1	2
Biological process	GO:0034764	positive regulation of transmembrane transport	10.71	1.08	0.00337457	0.0700625	ENSOARG00000014548.1;ENSOARG00000009497.1;novel.375	3	ENSOARG00000014548.1;novel.375	2	ENSOARG00000009497.1	1
Biological process	GO:0009206	purine ribonucleoside triphosphate biosynthetic process	7.14	0.32	0.00357324	0.0700625	ENSOARG00000005581.1;ENSOARG00000000021.1	2	ENSOARG00000000021.1	1	ENSOARG00000005581.1	1
Biological process	GO:0002455	humoral immune response mediated by circulating immunoglobulin	7.14	0.32	0.00369301	0.0700625	ENSOARG00000014548.1;novel.2476	2	ENSOARG00000014548.1;novel.2476	2	--	0
Biological process	GO:0009145	purine nucleoside triphosphate biosynthetic process	7.14	0.32	0.00369301	0.0700625	ENSOARG00000005581.1;ENSOARG00000000021.1	2	ENSOARG00000000021.1	1	ENSOARG00000005581.1	1
Biological process	GO:0044782	cilium organization	14.29	2.32	0.00373666	0.0700625	ENSOARG00000020693.1;ENSOARG00000001543.1;novel.375;ENSOARG00000001169.1	4	novel.375	1	ENSOARG00000020693.1;ENSOARG00000001543.1;ENSOARG00000001169.1	3
Biological process	GO:0009201	ribonucleoside triphosphate biosynthetic process	7.14	0.35	0.00431964	0.0785379	ENSOARG00000005581.1;ENSOARG00000000021.1	2	ENSOARG00000000021.1	1	ENSOARG00000005581.1	1
Biological process	GO:0071715	icosanoid transport	7.14	0.36	0.00445048	0.0785379	ENSOARG00000001543.1;ENSOARG00000001169.1	2	--	0	ENSOARG00000001543.1;ENSOARG00000001169.1	2
Biological process	GO:0006956	complement activation	7.14	0.38	0.00513196	0.0879765	ENSOARG00000014548.1;novel.2476	2	ENSOARG00000014548.1;novel.2476	2	--	0
Biological process	GO:1901264	carbohydrate derivative transport	7.14	0.4	0.00570956	0.0950014	ENSOARG00000001543.1;ENSOARG00000001169.1	2	--	0	ENSOARG00000001543.1;ENSOARG00000001169.1	2
Biological process	GO:0009142	nucleoside triphosphate biosynthetic process	7.14	0.41	0.00585842	0.0950014	ENSOARG00000005581.1;ENSOARG00000000021.1	2	ENSOARG00000000021.1	1	ENSOARG00000005581.1	1
Biological process	GO:0140115	export across plasma membrane	7.14	0.44	0.00662918	0.104671	ENSOARG00000001543.1;ENSOARG00000001169.1	2	--	0	ENSOARG00000001543.1;ENSOARG00000001169.1	2
Biological process	GO:0002449	lymphocyte mediated immunity	10.71	1.43	0.00727736	0.111959	ENSOARG00000014548.1;ENSOARG00000002907.1;novel.2476	3	ENSOARG00000014548.1;ENSOARG00000002907.1;novel.2476	3	--	0
Biological process	GO:0032414	positive regulation of ion transmembrane transporter activity	7.14	0.55	0.0103354	0.14792	ENSOARG00000009497.1;novel.375	2	novel.375	1	ENSOARG00000009497.1	1
Biological process	GO:0032411	positive regulation of transporter activity	7.14	0.59	0.0119399	0.14792	ENSOARG00000009497.1;novel.375	2	novel.375	1	ENSOARG00000009497.1	1
Biological process	GO:0015718	monocarboxylic acid transport	7.14	0.6	0.0123571	0.14792	ENSOARG00000001543.1;ENSOARG00000001169.1	2	--	0	ENSOARG00000001543.1;ENSOARG00000001169.1	2
Biological process	GO:0002318	myeloid progenitor cell differentiation	3.57	0.05	0.0150143	0.14792	ENSOARG00000012379.1	1	ENSOARG00000012379.1	1	--	0
Biological process	GO:0002885	positive regulation of hypersensitivity	3.57	0.05	0.0150143	0.14792	ENSOARG00000014548.1	1	ENSOARG00000014548.1	1	--	0
Biological process	GO:0033278	cell proliferation in midbrain	3.57	0.05	0.0150143	0.14792	novel.2803	1	novel.2803	1	--	0
Biological process	GO:0038183	bile acid signaling pathway	3.57	0.05	0.0150143	0.14792	ENSOARG00000001543.1	1	--	0	ENSOARG00000001543.1	1
Biological process	GO:0045917	positive regulation of complement activation	3.57	0.05	0.0150143	0.14792	ENSOARG00000014548.1	1	ENSOARG00000014548.1	1	--	0
Biological process	GO:0051709	regulation of killing of cells of another organism	3.57	0.05	0.0150143	0.14792	ENSOARG00000014548.1	1	ENSOARG00000014548.1	1	--	0
Biological process	GO:0072531	pyrimidine-containing compound transmembrane transport	3.57	0.05	0.0150143	0.14792	ENSOARG00000020574.1	1	ENSOARG00000020574.1	1	--	0
Biological process	GO:0150062	complement-mediated synapse pruning	3.57	0.05	0.0150143	0.14792	ENSOARG00000014548.1	1	ENSOARG00000014548.1	1	--	0
Biological process	GO:1902857	positive regulation of non-motile cilium assembly	3.57	0.05	0.0150143	0.14792	novel.375	1	novel.375	1	--	0
Biological process	GO:1903027	regulation of opsonization	3.57	0.05	0.0150143	0.14792	ENSOARG00000014548.1	1	ENSOARG00000014548.1	1	--	0
Biological process	GO:1903028	positive regulation of opsonization	3.57	0.05	0.0150143	0.14792	ENSOARG00000014548.1	1	ENSOARG00000014548.1	1	--	0
Biological process	GO:2001169	regulation of ATP biosynthetic process	3.57	0.05	0.0150143	0.14792	ENSOARG00000005581.1	1	--	0	ENSOARG00000005581.1	1
Biological process	GO:0016064	immunoglobulin mediated immune response	7.14	0.67	0.0152219	0.14792	ENSOARG00000014548.1;novel.2476	2	ENSOARG00000014548.1;novel.2476	2	--	0
Biological process	GO:0019724	B cell mediated immunity	7.14	0.68	0.0154531	0.14792	ENSOARG00000014548.1;novel.2476	2	ENSOARG00000014548.1;novel.2476	2	--	0
Biological process	GO:0002443	leukocyte mediated immunity	10.71	1.92	0.0161502	0.14792	ENSOARG00000014548.1;ENSOARG00000002907.1;novel.2476	3	ENSOARG00000014548.1;ENSOARG00000002907.1;novel.2476	3	--	0
Biological process	GO:0015886	heme transport	3.57	0.06	0.0165038	0.14792	novel.3042	1	novel.3042	1	--	0
Biological process	GO:0021514	ventral spinal cord interneuron differentiation	3.57	0.06	0.0165038	0.14792	ENSOARG00000008379.1	1	--	0	ENSOARG00000008379.1	1
Biological process	GO:0021979	hypothalamus cell differentiation	3.57	0.06	0.0165038	0.14792	novel.375	1	novel.375	1	--	0
Biological process	GO:0060066	oviduct development	3.57	0.06	0.0165038	0.14792	ENSOARG00000014548.1	1	ENSOARG00000014548.1	1	--	0
Biological process	GO:0097278	complement-dependent cytotoxicity	3.57	0.06	0.0165038	0.14792	ENSOARG00000014548.1	1	ENSOARG00000014548.1	1	--	0
Biological process	GO:1902513	regulation of organelle transport along microtubule	3.57	0.06	0.0165038	0.14792	novel.375	1	novel.375	1	--	0
Biological process	GO:1904959	regulation of cytochrome-c oxidase activity	3.57	0.06	0.0165038	0.14792	ENSOARG00000009497.1	1	--	0	ENSOARG00000009497.1	1
Biological process	GO:2000672	negative regulation of motor neuron apoptotic process	3.57	0.06	0.0165038	0.14792	ENSOARG00000011433.1	1	--	0	ENSOARG00000011433.1	1
Biological process	GO:0050731	positive regulation of peptidyl-tyrosine phosphorylation	7.14	0.72	0.0173569	0.14792	ENSOARG00000011433.1;ENSOARG00000012379.1	2	ENSOARG00000012379.1	1	ENSOARG00000011433.1	1
Biological process	GO:0043524	negative regulation of neuron apoptotic process	7.14	0.73	0.0178478	0.14792	ENSOARG00000011433.1;ENSOARG00000005581.1	2	--	0	ENSOARG00000011433.1;ENSOARG00000005581.1	2
Biological process	GO:0002866	positive regulation of acute inflammatory response to antigenic stimulus	3.57	0.06	0.017991	0.14792	ENSOARG00000014548.1	1	ENSOARG00000014548.1	1	--	0
Biological process	GO:0002883	regulation of hypersensitivity	3.57	0.06	0.017991	0.14792	ENSOARG00000014548.1	1	ENSOARG00000014548.1	1	--	0
Biological process	GO:0008228	opsonization	3.57	0.06	0.017991	0.14792	ENSOARG00000014548.1	1	ENSOARG00000014548.1	1	--	0
Biological process	GO:1902855	regulation of non-motile cilium assembly	3.57	0.06	0.017991	0.14792	novel.375	1	novel.375	1	--	0
Biological process	GO:1904732	regulation of electron transfer activity	3.57	0.06	0.017991	0.14792	ENSOARG00000009497.1	1	--	0	ENSOARG00000009497.1	1
Biological process	GO:0007259	receptor signaling pathway via JAK-STAT	7.14	0.74	0.0180954	0.14792	ENSOARG00000011433.1;ENSOARG00000012379.1	2	ENSOARG00000012379.1	1	ENSOARG00000011433.1	1
Biological process	GO:0097696	receptor signaling pathway via STAT	7.14	0.77	0.0193556	0.14792	ENSOARG00000011433.1;ENSOARG00000012379.1	2	ENSOARG00000012379.1	1	ENSOARG00000011433.1	1
Biological process	GO:0002524	hypersensitivity	3.57	0.07	0.0194761	0.14792	ENSOARG00000014548.1	1	ENSOARG00000014548.1	1	--	0
Biological process	GO:0032230	positive regulation of synaptic transmission, GABAergic	3.57	0.07	0.0194761	0.14792	novel.375	1	novel.375	1	--	0
Biological process	GO:0071679	commissural neuron axon guidance	3.57	0.07	0.0194761	0.14792	novel.2803	1	novel.2803	1	--	0
Biological process	GO:1904953	Wnt signaling pathway involved in midbrain dopaminergic neuron differentiation	3.57	0.07	0.0194761	0.14792	novel.2803	1	novel.2803	1	--	0
Biological process	GO:2000671	regulation of motor neuron apoptotic process	3.57	0.07	0.0194761	0.14792	ENSOARG00000011433.1	1	--	0	ENSOARG00000011433.1	1
Biological process	GO:1901678	iron coordination entity transport	3.57	0.08	0.020959	0.149273	novel.3042	1	novel.3042	1	--	0
Biological process	GO:1902430	negative regulation of amyloid-beta formation	3.57	0.08	0.020959	0.149273	novel.375	1	novel.375	1	--	0
Biological process	GO:2000427	positive regulation of apoptotic cell clearance	3.57	0.08	0.020959	0.149273	ENSOARG00000014548.1	1	ENSOARG00000014548.1	1	--	0
Biological process	GO:0034767	positive regulation of ion transmembrane transport	7.14	0.82	0.0219837	0.149273	ENSOARG00000009497.1;novel.375	2	novel.375	1	ENSOARG00000009497.1	1
Biological process	GO:0046034	ATP metabolic process	7.14	0.82	0.0219837	0.149273	ENSOARG00000005581.1;ENSOARG00000000021.1	2	ENSOARG00000000021.1	1	ENSOARG00000005581.1	1
Biological process	GO:0002328	pro-B cell differentiation	3.57	0.08	0.0224397	0.149273	ENSOARG00000012379.1	1	ENSOARG00000012379.1	1	--	0
Biological process	GO:0019896	axonal transport of mitochondrion	3.57	0.08	0.0224397	0.149273	novel.375	1	novel.375	1	--	0
Biological process	GO:0043476	pigment accumulation	3.57	0.08	0.0224397	0.149273	ENSOARG00000017349.1	1	--	0	ENSOARG00000017349.1	1
Biological process	GO:0043482	cellular pigment accumulation	3.57	0.08	0.0224397	0.149273	ENSOARG00000017349.1	1	--	0	ENSOARG00000017349.1	1
Biological process	GO:0045176	apical protein localization	3.57	0.08	0.0224397	0.149273	ENSOARG00000017349.1	1	--	0	ENSOARG00000017349.1	1
Biological process	GO:0015748	organophosphate ester transport	7.14	0.84	0.0227996	0.149273	ENSOARG00000001543.1;ENSOARG00000001169.1	2	--	0	ENSOARG00000001543.1;ENSOARG00000001169.1	2
Biological process	GO:0014850	response to muscle activity	3.57	0.09	0.0239183	0.149273	ENSOARG00000005581.1	1	--	0	ENSOARG00000005581.1	1
Biological process	GO:0021513	spinal cord dorsal/ventral patterning	3.57	0.09	0.0239183	0.149273	ENSOARG00000008379.1	1	--	0	ENSOARG00000008379.1	1
Biological process	GO:0048311	mitochondrion distribution	3.57	0.09	0.0239183	0.149273	novel.375	1	novel.375	1	--	0
Biological process	GO:0098883	synapse pruning	3.57	0.09	0.0239183	0.149273	ENSOARG00000014548.1	1	ENSOARG00000014548.1	1	--	0
Biological process	GO:1902992	negative regulation of amyloid precursor protein catabolic process	3.57	0.09	0.0239183	0.149273	novel.375	1	novel.375	1	--	0
Biological process	GO:1903580	positive regulation of ATP metabolic process	3.57	0.09	0.0239183	0.149273	ENSOARG00000005581.1	1	--	0	ENSOARG00000005581.1	1
Biological process	GO:0002863	positive regulation of inflammatory response to antigenic stimulus	3.57	0.09	0.0253948	0.149273	ENSOARG00000014548.1	1	ENSOARG00000014548.1	1	--	0
Biological process	GO:0002864	regulation of acute inflammatory response to antigenic stimulus	3.57	0.09	0.0253948	0.149273	ENSOARG00000014548.1	1	ENSOARG00000014548.1	1	--	0
Biological process	GO:0022038	corpus callosum development	3.57	0.09	0.0253948	0.149273	novel.2803	1	novel.2803	1	--	0
Biological process	GO:0007389	pattern specification process	10.71	2.29	0.025524	0.149273	ENSOARG00000014548.1;ENSOARG00000017349.1;ENSOARG00000008379.1	3	ENSOARG00000014548.1	1	ENSOARG00000017349.1;ENSOARG00000008379.1	2
Biological process	GO:0009152	purine ribonucleotide biosynthetic process	7.14	0.91	0.0267702	0.149273	ENSOARG00000005581.1;ENSOARG00000000021.1	2	ENSOARG00000000021.1	1	ENSOARG00000005581.1	1
Biological process	GO:0021511	spinal cord patterning	3.57	0.1	0.0268691	0.149273	ENSOARG00000008379.1	1	--	0	ENSOARG00000008379.1	1
Biological process	GO:0035461	vitamin transmembrane transport	3.57	0.1	0.0268691	0.149273	ENSOARG00000020574.1	1	ENSOARG00000020574.1	1	--	0
Biological process	GO:0097049	motor neuron apoptotic process	3.57	0.1	0.0268691	0.149273	ENSOARG00000011433.1	1	--	0	ENSOARG00000011433.1	1
Biological process	GO:1904948	midbrain dopaminergic neuron differentiation	3.57	0.1	0.0268691	0.149273	novel.2803	1	novel.2803	1	--	0
Biological process	GO:2000425	regulation of apoptotic cell clearance	3.57	0.1	0.0268691	0.149273	ENSOARG00000014548.1	1	ENSOARG00000014548.1	1	--	0
Biological process	GO:0001906	cell killing	7.14	0.92	0.0273589	0.149817	ENSOARG00000014548.1;ENSOARG00000002907.1	2	ENSOARG00000014548.1;ENSOARG00000002907.1	2	--	0
Biological process	GO:0060099	regulation of phagocytosis, engulfment	3.57	0.1	0.0283412	0.149817	ENSOARG00000014548.1	1	ENSOARG00000014548.1	1	--	0
Biological process	GO:1905153	regulation of membrane invagination	3.57	0.1	0.0283412	0.149817	ENSOARG00000014548.1	1	ENSOARG00000014548.1	1	--	0
Biological process	GO:0010876	lipid localization	10.71	2.4	0.028738	0.149817	ENSOARG00000014548.1;ENSOARG00000001543.1;ENSOARG00000001169.1	3	ENSOARG00000014548.1	1	ENSOARG00000001543.1;ENSOARG00000001169.1	2
Biological process	GO:0016322	neuron remodeling	3.57	0.11	0.0298112	0.149817	ENSOARG00000014548.1	1	ENSOARG00000014548.1	1	--	0
Biological process	GO:0021854	hypothalamus development	3.57	0.11	0.0298112	0.149817	novel.375	1	novel.375	1	--	0
Biological process	GO:0045981	positive regulation of nucleotide metabolic process	3.57	0.11	0.0298112	0.149817	ENSOARG00000005581.1	1	--	0	ENSOARG00000005581.1	1
Biological process	GO:1900544	positive regulation of purine nucleotide metabolic process	3.57	0.11	0.0298112	0.149817	ENSOARG00000005581.1	1	--	0	ENSOARG00000005581.1	1
Biological process	GO:0009260	ribonucleotide biosynthetic process	7.14	0.98	0.0306898	0.149817	ENSOARG00000005581.1;ENSOARG00000000021.1	2	ENSOARG00000000021.1	1	ENSOARG00000005581.1	1
Biological process	GO:0002922	positive regulation of humoral immune response	3.57	0.11	0.031279	0.149817	ENSOARG00000014548.1	1	ENSOARG00000014548.1	1	--	0
Biological process	GO:0030808	regulation of nucleotide biosynthetic process	3.57	0.11	0.031279	0.149817	ENSOARG00000005581.1	1	--	0	ENSOARG00000005581.1	1
Biological process	GO:0048011	neurotrophin TRK receptor signaling pathway	3.57	0.11	0.031279	0.149817	novel.375	1	novel.375	1	--	0
Biological process	GO:1900371	regulation of purine nucleotide biosynthetic process	3.57	0.11	0.031279	0.149817	ENSOARG00000005581.1	1	--	0	ENSOARG00000005581.1	1
Biological process	GO:0009205	purine ribonucleoside triphosphate metabolic process	7.14	0.99	0.0313121	0.149817	ENSOARG00000005581.1;ENSOARG00000000021.1	2	ENSOARG00000000021.1	1	ENSOARG00000005581.1	1
Biological process	GO:0006164	purine nucleotide biosynthetic process	7.14	1	0.0316251	0.149817	ENSOARG00000005581.1;ENSOARG00000000021.1	2	ENSOARG00000000021.1	1	ENSOARG00000005581.1	1
Biological process	GO:1901215	negative regulation of neuron death	7.14	1	0.0316251	0.149817	ENSOARG00000011433.1;ENSOARG00000005581.1	2	--	0	ENSOARG00000011433.1;ENSOARG00000005581.1	2
Biological process	GO:0009144	purine nucleoside triphosphate metabolic process	7.14	1.01	0.0325717	0.149817	ENSOARG00000005581.1;ENSOARG00000000021.1	2	ENSOARG00000000021.1	1	ENSOARG00000005581.1	1
Biological process	GO:0002399	MHC class II protein complex assembly	3.57	0.12	0.0327447	0.149817	ENSOARG00000016098.1	1	ENSOARG00000016098.1	1	--	0
Biological process	GO:0002438	acute inflammatory response to antigenic stimulus	3.57	0.12	0.0327447	0.149817	ENSOARG00000014548.1	1	ENSOARG00000014548.1	1	--	0
Biological process	GO:0002503	peptide antigen assembly with MHC class II protein complex	3.57	0.12	0.0327447	0.149817	ENSOARG00000016098.1	1	ENSOARG00000016098.1	1	--	0
Biological process	GO:0002675	positive regulation of acute inflammatory response	3.57	0.12	0.0327447	0.149817	ENSOARG00000014548.1	1	ENSOARG00000014548.1	1	--	0
Biological process	GO:0034643	establishment of mitochondrion localization, microtubule-mediated	3.57	0.12	0.0327447	0.149817	novel.375	1	novel.375	1	--	0
Biological process	GO:0047497	mitochondrion transport along microtubule	3.57	0.12	0.0327447	0.149817	novel.375	1	novel.375	1	--	0
Biological process	GO:0009199	ribonucleoside triphosphate metabolic process	7.14	1.03	0.0335295	0.149817	ENSOARG00000005581.1;ENSOARG00000000021.1	2	ENSOARG00000000021.1	1	ENSOARG00000005581.1	1
Biological process	GO:0046390	ribose phosphate biosynthetic process	7.14	1.03	0.0335295	0.149817	ENSOARG00000005581.1;ENSOARG00000000021.1	2	ENSOARG00000000021.1	1	ENSOARG00000005581.1	1
Biological process	GO:0043523	regulation of neuron apoptotic process	7.14	1.04	0.0338512	0.149817	ENSOARG00000011433.1;ENSOARG00000005581.1	2	--	0	ENSOARG00000011433.1;ENSOARG00000005581.1	2
Biological process	GO:0050730	regulation of peptidyl-tyrosine phosphorylation	7.14	1.04	0.0341741	0.149817	ENSOARG00000011433.1;ENSOARG00000012379.1	2	ENSOARG00000012379.1	1	ENSOARG00000011433.1	1
Biological process	GO:0002320	lymphoid progenitor cell differentiation	3.57	0.12	0.0342083	0.149817	ENSOARG00000012379.1	1	ENSOARG00000012379.1	1	--	0
Biological process	GO:0002576	platelet degranulation	3.57	0.12	0.0342083	0.149817	ENSOARG00000001169.1	1	--	0	ENSOARG00000001169.1	1
Biological process	GO:0072522	purine-containing compound biosynthetic process	7.14	1.05	0.0348237	0.150717	ENSOARG00000005581.1;ENSOARG00000000021.1	2	ENSOARG00000000021.1	1	ENSOARG00000005581.1	1
Biological process	GO:0002396	MHC protein complex assembly	3.57	0.13	0.0356697	0.150717	ENSOARG00000016098.1	1	ENSOARG00000016098.1	1	--	0
Biological process	GO:0002501	peptide antigen assembly with MHC protein complex	3.57	0.13	0.0356697	0.150717	ENSOARG00000016098.1	1	ENSOARG00000016098.1	1	--	0
Biological process	GO:0002888	positive regulation of myeloid leukocyte mediated immunity	3.57	0.13	0.0356697	0.150717	ENSOARG00000014548.1	1	ENSOARG00000014548.1	1	--	0
Biological process	GO:0010155	regulation of proton transport	3.57	0.13	0.0356697	0.150717	ENSOARG00000009497.1	1	--	0	ENSOARG00000009497.1	1
Biological process	GO:0006957	complement activation, alternative pathway	3.57	0.13	0.037129	0.153637	ENSOARG00000014548.1	1	ENSOARG00000014548.1	1	--	0
Biological process	GO:0010884	positive regulation of lipid storage	3.57	0.13	0.037129	0.153637	ENSOARG00000014548.1	1	ENSOARG00000014548.1	1	--	0
Biological process	GO:0051654	establishment of mitochondrion localization	3.57	0.13	0.037129	0.153637	novel.375	1	novel.375	1	--	0
Biological process	GO:0008090	retrograde axonal transport	3.57	0.14	0.0385861	0.15643	novel.375	1	novel.375	1	--	0
Biological process	GO:0030449	regulation of complement activation	3.57	0.14	0.0385861	0.15643	ENSOARG00000014548.1	1	ENSOARG00000014548.1	1	--	0
Biological process	GO:0035821	modulation of process of another organism	3.57	0.14	0.0385861	0.15643	ENSOARG00000014548.1	1	ENSOARG00000014548.1	1	--	0
Biological process	GO:0009141	nucleoside triphosphate metabolic process	7.14	1.13	0.0398478	0.159104	ENSOARG00000005581.1;ENSOARG00000000021.1	2	ENSOARG00000000021.1	1	ENSOARG00000005581.1	1
Biological process	GO:0010866	regulation of triglyceride biosynthetic process	3.57	0.15	0.0400412	0.159104	ENSOARG00000014548.1	1	ENSOARG00000014548.1	1	--	0
Biological process	GO:0042572	retinol metabolic process	3.57	0.15	0.0400412	0.159104	ENSOARG00000003423.1	1	--	0	ENSOARG00000003423.1	1
Biological process	GO:0008210	estrogen metabolic process	3.57	0.15	0.0414941	0.161683	ENSOARG00000003423.1	1	--	0	ENSOARG00000003423.1	1
Biological process	GO:0150146	cell junction disassembly	3.57	0.15	0.0414941	0.161683	ENSOARG00000014548.1	1	ENSOARG00000014548.1	1	--	0
Biological process	GO:0010575	positive regulation of vascular endothelial growth factor production	3.57	0.16	0.0429449	0.161683	ENSOARG00000014548.1	1	ENSOARG00000014548.1	1	--	0
Biological process	GO:0019886	antigen processing and presentation of exogenous peptide antigen via MHC class II	3.57	0.16	0.0429449	0.161683	ENSOARG00000016098.1	1	ENSOARG00000016098.1	1	--	0
Biological process	GO:0043552	positive regulation of phosphatidylinositol 3-kinase activity	3.57	0.16	0.0429449	0.161683	ENSOARG00000012379.1	1	ENSOARG00000012379.1	1	--	0
Biological process	GO:0048843	negative regulation of axon extension involved in axon guidance	3.57	0.16	0.0429449	0.161683	novel.2803	1	novel.2803	1	--	0
Biological process	GO:0001171	reverse transcription	7.14	1.18	0.0429876	0.161683	novel.2001;novel.3109	2	novel.2001;novel.3109	2	--	0
Biological process	GO:0032199	reverse transcription involved in RNA-mediated transposition	7.14	1.18	0.0429876	0.161683	novel.2001;novel.3109	2	novel.2001;novel.3109	2	--	0
Biological process	GO:0045745	positive regulation of G protein-coupled receptor signaling pathway	3.57	0.16	0.0443935	0.161683	ENSOARG00000014548.1	1	ENSOARG00000014548.1	1	--	0
Biological process	GO:0048665	neuron fate specification	3.57	0.16	0.0443935	0.161683	ENSOARG00000008379.1	1	--	0	ENSOARG00000008379.1	1
Biological process	GO:0010574	regulation of vascular endothelial growth factor production	3.57	0.17	0.0458401	0.161683	ENSOARG00000014548.1	1	ENSOARG00000014548.1	1	--	0
Biological process	GO:0038179	neurotrophin signaling pathway	3.57	0.17	0.0458401	0.161683	novel.375	1	novel.375	1	--	0
Biological process	GO:0045724	positive regulation of cilium assembly	3.57	0.17	0.0458401	0.161683	novel.375	1	novel.375	1	--	0
Biological process	GO:0045742	positive regulation of epidermal growth factor receptor signaling pathway	3.57	0.17	0.0458401	0.161683	novel.375	1	novel.375	1	--	0
Biological process	GO:1902003	regulation of amyloid-beta formation	3.57	0.17	0.0458401	0.161683	novel.375	1	novel.375	1	--	0
Biological process	GO:0032197	transposition, RNA-mediated	7.14	1.23	0.0458546	0.161683	novel.2001;novel.3109	2	novel.2001;novel.3109	2	--	0
Biological process	GO:0051402	neuron apoptotic process	7.14	1.23	0.0458546	0.161683	ENSOARG00000011433.1;ENSOARG00000005581.1	2	--	0	ENSOARG00000011433.1;ENSOARG00000005581.1	2
Biological process	GO:0006910	phagocytosis, recognition	3.57	0.17	0.0472845	0.161683	ENSOARG00000014548.1	1	ENSOARG00000014548.1	1	--	0
Biological process	GO:1901186	positive regulation of ERBB signaling pathway	3.57	0.17	0.0472845	0.161683	novel.375	1	novel.375	1	--	0
Biological process	GO:0015850	organic hydroxy compound transport	7.14	1.25	0.0476819	0.161683	ENSOARG00000001543.1;ENSOARG00000001169.1	2	--	0	ENSOARG00000001543.1;ENSOARG00000001169.1	2
Biological process	GO:0006959	humoral immune response	7.14	1.26	0.0480505	0.161683	ENSOARG00000014548.1;novel.2476	2	ENSOARG00000014548.1;novel.2476	2	--	0
Biological process	GO:0043270	positive regulation of ion transport	7.14	1.26	0.0484203	0.161683	ENSOARG00000009497.1;novel.375	2	novel.375	1	ENSOARG00000009497.1	1
Biological process	GO:0002495	antigen processing and presentation of peptide antigen via MHC class II	3.57	0.18	0.0487269	0.161683	ENSOARG00000016098.1	1	ENSOARG00000016098.1	1	--	0
Biological process	GO:0002673	regulation of acute inflammatory response	3.57	0.18	0.0487269	0.161683	ENSOARG00000014548.1	1	ENSOARG00000014548.1	1	--	0
Biological process	GO:0015986	proton motive force-driven ATP synthesis	3.57	0.18	0.0487269	0.161683	ENSOARG00000000021.1	1	ENSOARG00000000021.1	1	--	0
Biological process	GO:0090218	positive regulation of lipid kinase activity	3.57	0.18	0.0487269	0.161683	ENSOARG00000012379.1	1	ENSOARG00000012379.1	1	--	0
Biological process	GO:0009165	nucleotide biosynthetic process	7.14	1.28	0.0495358	0.161683	ENSOARG00000005581.1;ENSOARG00000000021.1	2	ENSOARG00000000021.1	1	ENSOARG00000005581.1	1
Cellular component	GO:0009897	external side of plasma membrane	23.08	1.92	7.98381e-06	0.000662656	novel.2971;ENSOARG00000011433.1;novel.3061;ENSOARG00000001543.1;ENSOARG00000002907.1;ENSOARG00000001169.1	6	novel.2971;novel.3061;ENSOARG00000002907.1	3	ENSOARG00000011433.1;ENSOARG00000001543.1;ENSOARG00000001169.1	3
Cellular component	GO:0042611	MHC protein complex	11.54	0.22	2.46933e-05	0.00102477	novel.2971;ENSOARG00000016098.1;novel.3061	3	novel.2971;ENSOARG00000016098.1;novel.3061	3	--	0
Cellular component	GO:0042612	MHC class I protein complex	7.69	0.1	0.000333962	0.00768484	novel.2971;novel.3061	2	novel.2971;novel.3061	2	--	0
Cellular component	GO:0031088	platelet dense granule membrane	7.69	0.12	0.000437873	0.00768484	ENSOARG00000001543.1;ENSOARG00000001169.1	2	--	0	ENSOARG00000001543.1;ENSOARG00000001169.1	2
Cellular component	GO:0042827	platelet dense granule	7.69	0.13	0.000555531	0.00768484	ENSOARG00000001543.1;ENSOARG00000001169.1	2	--	0	ENSOARG00000001543.1;ENSOARG00000001169.1	2
Cellular component	GO:0098591	external side of apical plasma membrane	7.69	0.13	0.000555531	0.00768484	ENSOARG00000001543.1;ENSOARG00000001169.1	2	--	0	ENSOARG00000001543.1;ENSOARG00000001169.1	2
Cellular component	GO:0071556	integral component of lumenal side of endoplasmic reticulum membrane	7.69	0.18	0.00104572	0.0108494	novel.2971;novel.3061	2	novel.2971;novel.3061	2	--	0
Cellular component	GO:0098553	lumenal side of endoplasmic reticulum membrane	7.69	0.18	0.00104572	0.0108494	novel.2971;novel.3061	2	novel.2971;novel.3061	2	--	0
Cellular component	GO:0098576	lumenal side of membrane	7.69	0.22	0.00147711	0.0136223	novel.2971;novel.3061	2	novel.2971;novel.3061	2	--	0
Cellular component	GO:0030670	phagocytic vesicle membrane	7.69	0.38	0.00433831	0.036008	novel.2971;novel.3061	2	novel.2971;novel.3061	2	--	0
Cellular component	GO:0045335	phagocytic vesicle	7.69	0.63	0.0116967	0.0822687	novel.2971;novel.3061	2	novel.2971;novel.3061	2	--	0
Cellular component	GO:0016324	apical plasma membrane	11.54	1.87	0.0122426	0.0822687	ENSOARG00000017349.1;ENSOARG00000001543.1;ENSOARG00000001169.1	3	--	0	ENSOARG00000017349.1;ENSOARG00000001543.1;ENSOARG00000001169.1	3
Cellular component	GO:1905286	serine-type peptidase complex	3.85	0.05	0.0128855	0.0822687	ENSOARG00000014548.1	1	ENSOARG00000014548.1	1	--	0
Cellular component	GO:0030666	endocytic vesicle membrane	7.69	0.72	0.0150465	0.0887274	novel.2971;novel.3061	2	novel.2971;novel.3061	2	--	0
Cellular component	GO:0000276	mitochondrial proton-transporting ATP synthase complex, coupling factor F(o)	3.85	0.06	0.0167199	0.0887274	ENSOARG00000000021.1	1	ENSOARG00000000021.1	1	--	0
Cellular component	GO:0045177	apical part of cell	11.54	2.16	0.0180664	0.0887274	ENSOARG00000017349.1;ENSOARG00000001543.1;ENSOARG00000001169.1	3	--	0	ENSOARG00000017349.1;ENSOARG00000001543.1;ENSOARG00000001169.1	3
Cellular component	GO:0005814	centriole	7.69	0.8	0.0183299	0.0887274	ENSOARG00000020693.1;novel.375	2	novel.375	1	ENSOARG00000020693.1	1
Cellular component	GO:0030176	integral component of endoplasmic reticulum membrane	7.69	0.85	0.0205226	0.0887274	novel.2971;novel.3061	2	novel.2971;novel.3061	2	--	0
Cellular component	GO:0031227	intrinsic component of endoplasmic reticulum membrane	7.69	0.89	0.0221198	0.0887274	novel.2971;novel.3061	2	novel.2971;novel.3061	2	--	0
Cellular component	GO:0098800	inner mitochondrial membrane protein complex	7.69	0.91	0.0230552	0.0887274	ENSOARG00000000021.1;ENSOARG00000009497.1	2	ENSOARG00000000021.1	1	ENSOARG00000009497.1	1
Cellular component	GO:0005788	endoplasmic reticulum lumen	7.69	0.91	0.0232916	0.0887274	ENSOARG00000014548.1;ENSOARG00000012379.1	2	ENSOARG00000014548.1;ENSOARG00000012379.1	2	--	0
Cellular component	GO:0043235	receptor complex	11.54	2.39	0.0235181	0.0887274	ENSOARG00000011433.1;novel.2803;ENSOARG00000012379.1	3	novel.2803;ENSOARG00000012379.1	2	ENSOARG00000011433.1	1
Cellular component	GO:0016323	basolateral plasma membrane	7.69	1.16	0.0360601	0.107458	ENSOARG00000001543.1;ENSOARG00000001169.1	2	--	0	ENSOARG00000001543.1;ENSOARG00000001169.1	2
Cellular component	GO:0097542	ciliary tip	3.85	0.14	0.0369294	0.107458	ENSOARG00000020693.1	1	--	0	ENSOARG00000020693.1	1
Cellular component	GO:0030667	secretory granule membrane	7.69	1.19	0.037775	0.107458	ENSOARG00000001543.1;ENSOARG00000001169.1	2	--	0	ENSOARG00000001543.1;ENSOARG00000001169.1	2
Cellular component	GO:0005753	mitochondrial proton-transporting ATP synthase complex	3.85	0.16	0.0406739	0.107458	ENSOARG00000000021.1	1	ENSOARG00000000021.1	1	--	0
Cellular component	GO:0035578	azurophil granule lumen	3.85	0.16	0.0406739	0.107458	ENSOARG00000014548.1	1	ENSOARG00000014548.1	1	--	0
Cellular component	GO:0005751	mitochondrial respiratory chain complex IV	3.85	0.16	0.041919	0.107458	ENSOARG00000009497.1	1	--	0	ENSOARG00000009497.1	1
Cellular component	GO:0033177	proton-transporting two-sector ATPase complex, proton-transporting domain	3.85	0.16	0.041919	0.107458	ENSOARG00000000021.1	1	ENSOARG00000000021.1	1	--	0
Cellular component	GO:0045259	proton-transporting ATP synthase complex	3.85	0.17	0.0431625	0.107458	ENSOARG00000000021.1	1	ENSOARG00000000021.1	1	--	0
Cellular component	GO:0009925	basal plasma membrane	7.69	1.28	0.0434087	0.107458	ENSOARG00000001543.1;ENSOARG00000001169.1	2	--	0	ENSOARG00000001543.1;ENSOARG00000001169.1	2
Cellular component	GO:0030139	endocytic vesicle	7.69	1.29	0.0440191	0.107458	novel.2971;novel.3061	2	novel.2971;novel.3061	2	--	0
Cellular component	GO:0045178	basal part of cell	7.69	1.35	0.0477496	0.113235	ENSOARG00000001543.1;ENSOARG00000001169.1	2	--	0	ENSOARG00000001543.1;ENSOARG00000001169.1	2
Molecular function	GO:1901682	sulfur compound transmembrane transporter activity	12	0.42	0.000151342	0.00620385	ENSOARG00000001543.1;ENSOARG00000020574.1;ENSOARG00000001169.1	3	ENSOARG00000020574.1	1	ENSOARG00000001543.1;ENSOARG00000001169.1	2
Molecular function	GO:0015132	prostaglandin transmembrane transporter activity	8	0.14	0.000519391	0.00620385	ENSOARG00000001543.1;ENSOARG00000001169.1	2	--	0	ENSOARG00000001543.1;ENSOARG00000001169.1	2
Molecular function	GO:0071714	icosanoid transmembrane transporter activity	8	0.14	0.000564067	0.00620385	ENSOARG00000001543.1;ENSOARG00000001169.1	2	--	0	ENSOARG00000001543.1;ENSOARG00000001169.1	2
Molecular function	GO:0001409	guanine nucleotide transmembrane transporter activity	8	0.15	0.000610544	0.00620385	ENSOARG00000001543.1;ENSOARG00000001169.1	2	--	0	ENSOARG00000001543.1;ENSOARG00000001169.1	2
Molecular function	GO:0015143	urate transmembrane transporter activity	8	0.15	0.000610544	0.00620385	ENSOARG00000001543.1;ENSOARG00000001169.1	2	--	0	ENSOARG00000001543.1;ENSOARG00000001169.1	2
Molecular function	GO:0015432	ABC-type bile acid transporter activity	8	0.15	0.000610544	0.00620385	ENSOARG00000001543.1;ENSOARG00000001169.1	2	--	0	ENSOARG00000001543.1;ENSOARG00000001169.1	2
Molecular function	GO:0033283	ATPase-coupled organic acid transmembrane transporter activity	8	0.15	0.000610544	0.00620385	ENSOARG00000001543.1;ENSOARG00000001169.1	2	--	0	ENSOARG00000001543.1;ENSOARG00000001169.1	2
Molecular function	GO:0033284	ATPase-coupled carboxylic acid transmembrane transporter activity	8	0.15	0.000610544	0.00620385	ENSOARG00000001543.1;ENSOARG00000001169.1	2	--	0	ENSOARG00000001543.1;ENSOARG00000001169.1	2
Molecular function	GO:0033285	ATPase-coupled monocarboxylic acid transmembrane transporter activity	8	0.15	0.000610544	0.00620385	ENSOARG00000001543.1;ENSOARG00000001169.1	2	--	0	ENSOARG00000001543.1;ENSOARG00000001169.1	2
Molecular function	GO:1901702	salt transmembrane transporter activity	8	0.15	0.000610544	0.00620385	ENSOARG00000001543.1;ENSOARG00000001169.1	2	--	0	ENSOARG00000001543.1;ENSOARG00000001169.1	2
Molecular function	GO:0034634	glutathione transmembrane transporter activity	8	0.15	0.000658816	0.00620385	ENSOARG00000001543.1;ENSOARG00000001169.1	2	--	0	ENSOARG00000001543.1;ENSOARG00000001169.1	2
Molecular function	GO:0042937	tripeptide transmembrane transporter activity	8	0.15	0.000658816	0.00620385	ENSOARG00000001543.1;ENSOARG00000001169.1	2	--	0	ENSOARG00000001543.1;ENSOARG00000001169.1	2
Molecular function	GO:0015431	ABC-type glutathione S-conjugate transporter activity	8	0.18	0.000869773	0.00748185	ENSOARG00000001543.1;ENSOARG00000001169.1	2	--	0	ENSOARG00000001543.1;ENSOARG00000001169.1	2
Molecular function	GO:0034040	ATPase-coupled lipid transmembrane transporter activity	8	0.18	0.000926955	0.00748185	ENSOARG00000001543.1;ENSOARG00000001169.1	2	--	0	ENSOARG00000001543.1;ENSOARG00000001169.1	2
Molecular function	GO:0035673	oligopeptide transmembrane transporter activity	8	0.19	0.00104662	0.00788452	ENSOARG00000001543.1;ENSOARG00000001169.1	2	--	0	ENSOARG00000001543.1;ENSOARG00000001169.1	2
Molecular function	GO:0015562	efflux transmembrane transporter activity	8	0.21	0.00123929	0.00868774	ENSOARG00000001543.1;ENSOARG00000001169.1	2	--	0	ENSOARG00000001543.1;ENSOARG00000001169.1	2
Molecular function	GO:1904680	peptide transmembrane transporter activity	8	0.21	0.001307	0.00868774	ENSOARG00000001543.1;ENSOARG00000001169.1	2	--	0	ENSOARG00000001543.1;ENSOARG00000001169.1	2
Molecular function	GO:0015125	bile acid transmembrane transporter activity	8	0.23	0.00144765	0.00901302	ENSOARG00000001543.1;ENSOARG00000001169.1	2	--	0	ENSOARG00000001543.1;ENSOARG00000001169.1	2
Molecular function	GO:0008559	ABC-type xenobiotic transporter activity	8	0.24	0.00159522	0.00901302	ENSOARG00000001543.1;ENSOARG00000001169.1	2	--	0	ENSOARG00000001543.1;ENSOARG00000001169.1	2
Molecular function	GO:0015216	purine nucleotide transmembrane transporter activity	8	0.24	0.00159522	0.00901302	ENSOARG00000001543.1;ENSOARG00000001169.1	2	--	0	ENSOARG00000001543.1;ENSOARG00000001169.1	2
Molecular function	GO:0072349	modified amino acid transmembrane transporter activity	8	0.25	0.00174968	0.00941494	ENSOARG00000001543.1;ENSOARG00000001169.1	2	--	0	ENSOARG00000001543.1;ENSOARG00000001169.1	2
Molecular function	GO:0015215	nucleotide transmembrane transporter activity	8	0.27	0.00199419	0.0102429	ENSOARG00000001543.1;ENSOARG00000001169.1	2	--	0	ENSOARG00000001543.1;ENSOARG00000001169.1	2
Molecular function	GO:0015605	organophosphate ester transmembrane transporter activity	8	0.29	0.0024356	0.0119662	ENSOARG00000001543.1;ENSOARG00000001169.1	2	--	0	ENSOARG00000001543.1;ENSOARG00000001169.1	2
Molecular function	GO:0042887	amide transmembrane transporter activity	8	0.31	0.00262393	0.0123543	ENSOARG00000001543.1;ENSOARG00000001169.1	2	--	0	ENSOARG00000001543.1;ENSOARG00000001169.1	2
Molecular function	GO:0042910	xenobiotic transmembrane transporter activity	8	0.32	0.0029189	0.0130602	ENSOARG00000001543.1;ENSOARG00000001169.1	2	--	0	ENSOARG00000001543.1;ENSOARG00000001169.1	2
Molecular function	GO:0003964	RNA-directed DNA polymerase activity	16	2.45	0.00300499	0.0130602	novel.139;novel.175;novel.2001;novel.3109	4	novel.139;novel.175;novel.2001;novel.3109	4	--	0
Molecular function	GO:0034061	DNA polymerase activity	16	2.57	0.00353266	0.0147848	novel.139;novel.175;novel.2001;novel.3109	4	novel.139;novel.175;novel.2001;novel.3109	4	--	0
Molecular function	GO:1901618	organic hydroxy compound transmembrane transporter activity	8	0.37	0.00377787	0.0152464	ENSOARG00000001543.1;ENSOARG00000001169.1	2	--	0	ENSOARG00000001543.1;ENSOARG00000001169.1	2
Molecular function	GO:0015932	nucleobase-containing compound transmembrane transporter activity	8	0.39	0.00424631	0.016546	ENSOARG00000001543.1;ENSOARG00000001169.1	2	--	0	ENSOARG00000001543.1;ENSOARG00000001169.1	2
Molecular function	GO:0008028	monocarboxylic acid transmembrane transporter activity	8	0.44	0.00539343	0.0203152	ENSOARG00000001543.1;ENSOARG00000001169.1	2	--	0	ENSOARG00000001543.1;ENSOARG00000001169.1	2
Molecular function	GO:0140359	ABC-type transporter activity	8	0.47	0.00608552	0.0221827	ENSOARG00000001543.1;ENSOARG00000001169.1	2	--	0	ENSOARG00000001543.1;ENSOARG00000001169.1	2
Molecular function	GO:0004896	cytokine receptor activity	8	0.53	0.00774278	0.0273417	ENSOARG00000011433.1;ENSOARG00000012379.1	2	ENSOARG00000012379.1	1	ENSOARG00000011433.1	1
Molecular function	GO:0019838	growth factor binding	8	0.66	0.0115934	0.0396988	novel.375;ENSOARG00000012379.1	2	novel.375;ENSOARG00000012379.1	2	--	0
Molecular function	GO:0003691	double-stranded telomeric DNA binding	4	0.06	0.0154431	0.0500637	novel.2644	1	novel.2644	1	--	0
Molecular function	GO:0140375	immune receptor activity	8	0.77	0.0156841	0.0500637	ENSOARG00000011433.1;ENSOARG00000012379.1	2	ENSOARG00000012379.1	1	ENSOARG00000011433.1	1
Molecular function	GO:0042626	ATPase-coupled transmembrane transporter activity	8	0.78	0.0161228	0.0500637	ENSOARG00000001543.1;ENSOARG00000001169.1	2	--	0	ENSOARG00000001543.1;ENSOARG00000001169.1	2
Molecular function	GO:0043121	neurotrophin binding	4	0.07	0.0168356	0.0500637	novel.375	1	novel.375	1	--	0
Molecular function	GO:0071936	coreceptor activity involved in Wnt signaling pathway	4	0.07	0.0168356	0.0500637	novel.2803	1	novel.2803	1	--	0
Molecular function	GO:0035259	nuclear glucocorticoid receptor binding	4	0.07	0.0182262	0.0528092	ENSOARG00000012379.1	1	ENSOARG00000012379.1	1	--	0
Molecular function	GO:0015232	heme transmembrane transporter activity	4	0.08	0.0210017	0.0593299	novel.3042	1	novel.3042	1	--	0
Molecular function	GO:0020037	heme binding	8	0.91	0.0215382	0.0593613	novel.3042;ENSOARG00000003423.1	2	novel.3042	1	ENSOARG00000003423.1	1
Molecular function	GO:0016404	15-hydroxyprostaglandin dehydrogenase (NAD+) activity	4	0.09	0.0223867	0.0602309	ENSOARG00000001169.1	1	--	0	ENSOARG00000001169.1	1
Molecular function	GO:0046906	tetrapyrrole binding	8	0.96	0.0238367	0.0626407	novel.3042;ENSOARG00000003423.1	2	novel.3042	1	ENSOARG00000003423.1	1
Molecular function	GO:0046703	natural killer cell lectin-like receptor binding	4	0.1	0.025151	0.0645923	ENSOARG00000002907.1	1	ENSOARG00000002907.1	1	--	0
Molecular function	GO:0042813	Wnt receptor activity	4	0.11	0.0265303	0.0666205	novel.2803	1	novel.2803	1	--	0
Molecular function	GO:0015399	primary active transmembrane transporter activity	8	1.05	0.0281606	0.0691771	ENSOARG00000001543.1;ENSOARG00000001169.1	2	--	0	ENSOARG00000001543.1;ENSOARG00000001169.1	2
Molecular function	GO:0004866	endopeptidase inhibitor activity	8	1.1	0.0304328	0.0715175	ENSOARG00000000950.1;ENSOARG00000014548.1	2	ENSOARG00000000950.1;ENSOARG00000014548.1	2	--	0
Molecular function	GO:0046943	carboxylic acid transmembrane transporter activity	8	1.1	0.0307218	0.0715175	ENSOARG00000001543.1;ENSOARG00000001169.1	2	--	0	ENSOARG00000001543.1;ENSOARG00000001169.1	2
Molecular function	GO:0005342	organic acid transmembrane transporter activity	8	1.11	0.031012	0.0715175	ENSOARG00000001543.1;ENSOARG00000001169.1	2	--	0	ENSOARG00000001543.1;ENSOARG00000001169.1	2
Molecular function	GO:0043225	ATPase-coupled inorganic anion transmembrane transporter activity	4	0.13	0.0320289	0.0715364	ENSOARG00000001169.1	1	--	0	ENSOARG00000001169.1	1
Molecular function	GO:0005319	lipid transporter activity	8	1.15	0.0333728	0.0715364	ENSOARG00000001543.1;ENSOARG00000001169.1	2	--	0	ENSOARG00000001543.1;ENSOARG00000001169.1	2
Molecular function	GO:0004806	triglyceride lipase activity	4	0.14	0.0333988	0.0715364	ENSOARG00000003815.1	1	ENSOARG00000003815.1	1	--	0
Molecular function	GO:0061135	endopeptidase regulator activity	8	1.16	0.0336728	0.0715364	ENSOARG00000000950.1;ENSOARG00000014548.1	2	ENSOARG00000000950.1;ENSOARG00000014548.1	2	--	0
Molecular function	GO:0030414	peptidase inhibitor activity	8	1.17	0.034276	0.0715364	ENSOARG00000000950.1;ENSOARG00000014548.1	2	ENSOARG00000000950.1;ENSOARG00000014548.1	2	--	0
Molecular function	GO:0015101	organic cation transmembrane transporter activity	4	0.15	0.0361332	0.0715364	ENSOARG00000020574.1	1	ENSOARG00000020574.1	1	--	0
Molecular function	GO:0008514	organic anion transmembrane transporter activity	8	1.21	0.0364207	0.0715364	ENSOARG00000001543.1;ENSOARG00000001169.1	2	--	0	ENSOARG00000001543.1;ENSOARG00000001169.1	2
Molecular function	GO:0023026	MHC class II protein complex binding	4	0.15	0.0374976	0.0715364	ENSOARG00000016098.1	1	ENSOARG00000016098.1	1	--	0
Molecular function	GO:0090482	vitamin transmembrane transporter activity	4	0.15	0.0374976	0.0715364	ENSOARG00000020574.1	1	ENSOARG00000020574.1	1	--	0
Molecular function	GO:0009036	type II site-specific deoxyribonuclease activity	8	1.24	0.0379839	0.0715364	novel.2001;novel.3109	2	novel.2001;novel.3109	2	--	0
Molecular function	GO:0015666	restriction endodeoxyribonuclease activity	8	1.24	0.0379839	0.0715364	novel.2001;novel.3109	2	novel.2001;novel.3109	2	--	0
Molecular function	GO:0016888	endodeoxyribonuclease activity, producing 5'-phosphomonoesters	8	1.33	0.0434887	0.0773437	novel.2001;novel.3109	2	novel.2001;novel.3109	2	--	0
Molecular function	GO:0017147	Wnt-protein binding	4	0.18	0.0442919	0.0773437	novel.2803	1	novel.2803	1	--	0
Molecular function	GO:0019213	deacetylase activity	4	0.18	0.0442919	0.0773437	ENSOARG00000003815.1	1	ENSOARG00000003815.1	1	--	0
Molecular function	GO:0023023	MHC protein complex binding	4	0.18	0.0442919	0.0773437	ENSOARG00000016098.1	1	ENSOARG00000016098.1	1	--	0
Molecular function	GO:0061134	peptidase regulator activity	8	1.35	0.0444897	0.0773437	ENSOARG00000000950.1;ENSOARG00000014548.1	2	ENSOARG00000000950.1;ENSOARG00000014548.1	2	--	0
Molecular function	GO:0070330	aromatase activity	4	0.2	0.0483463	0.0825182	ENSOARG00000003423.1	1	--	0	ENSOARG00000003423.1	1
Molecular function	GO:0001664	G protein-coupled receptor binding	8	1.42	0.0489267	0.0825182	ENSOARG00000014548.1;novel.2803	2	ENSOARG00000014548.1;novel.2803	2	--	0

## Sheet: SH vs HH
Supplementary Table S5. GO enrichment analysis of differentially expressed genes in SH group and HH group
GO_level_1	GO	Description	DiffRatio(%)	BgRatio(%)	P-value	Adjusted P-value	All_index	Count_all	Up_index	Count_up	Down_index	Count_down
Biological process	GO:0006910	phagocytosis, recognition	5.33	0.17	8.17306e-06	0.011663	novel.2936;ENSOARG00000002124.1;novel.2806;novel.2736	4	--	0	novel.2936;ENSOARG00000002124.1;novel.2806;novel.2736	4
Biological process	GO:0001171	reverse transcription	9.33	1.18	2.94127e-05	0.0131919	novel.2001;novel.270;novel.2363;novel.388;novel.1583;novel.3109;novel.3439	7	novel.2001;novel.270;novel.2363;novel.1583;novel.3109;novel.3439	6	novel.388	1
Biological process	GO:0032199	reverse transcription involved in RNA-mediated transposition	9.33	1.18	2.94127e-05	0.0131919	novel.2001;novel.270;novel.2363;novel.388;novel.1583;novel.3109;novel.3439	7	novel.2001;novel.270;novel.2363;novel.1583;novel.3109;novel.3439	6	novel.388	1
Biological process	GO:0032197	transposition, RNA-mediated	9.33	1.23	3.69779e-05	0.0131919	novel.2001;novel.270;novel.2363;novel.388;novel.1583;novel.3109;novel.3439	7	novel.2001;novel.270;novel.2363;novel.1583;novel.3109;novel.3439	6	novel.388	1
Biological process	GO:0090305	nucleic acid phosphodiester bond hydrolysis	10.67	1.78	5.56562e-05	0.0158843	novel.743;novel.2001;novel.270;novel.2363;novel.388;novel.1583;novel.3109;novel.3439	8	novel.743;novel.2001;novel.270;novel.2363;novel.1583;novel.3109;novel.3439	7	novel.388	1
Biological process	GO:0032196	transposition	9.33	1.35	6.98087e-05	0.0166028	novel.2001;novel.270;novel.2363;novel.388;novel.1583;novel.3109;novel.3439	7	novel.2001;novel.270;novel.2363;novel.1583;novel.3109;novel.3439	6	novel.388	1
Biological process	GO:0006911	phagocytosis, engulfment	5.33	0.36	0.000156518	0.025038	novel.2936;ENSOARG00000002124.1;novel.2806;novel.2736	4	--	0	novel.2936;ENSOARG00000002124.1;novel.2806;novel.2736	4
Biological process	GO:0006278	RNA-templated DNA biosynthetic process	9.33	1.55	0.00016062	0.025038	novel.2001;novel.270;novel.2363;novel.388;novel.1583;novel.3109;novel.3439	7	novel.2001;novel.270;novel.2363;novel.1583;novel.3109;novel.3439	6	novel.388	1
Biological process	GO:0006094	gluconeogenesis	5.33	0.37	0.000165793	0.025038	ENSOARG00000005581.1;ENSOARG00000006012.1;ENSOARG00000011235.1;novel.2993	4	novel.2993	1	ENSOARG00000005581.1;ENSOARG00000006012.1;ENSOARG00000011235.1	3
Biological process	GO:0019319	hexose biosynthetic process	5.33	0.37	0.000175459	0.025038	ENSOARG00000005581.1;ENSOARG00000006012.1;ENSOARG00000011235.1;novel.2993	4	novel.2993	1	ENSOARG00000005581.1;ENSOARG00000006012.1;ENSOARG00000011235.1	3
Biological process	GO:0046364	monosaccharide biosynthetic process	5.33	0.39	0.000218226	0.0283098	ENSOARG00000005581.1;ENSOARG00000006012.1;ENSOARG00000011235.1;novel.2993	4	novel.2993	1	ENSOARG00000005581.1;ENSOARG00000006012.1;ENSOARG00000011235.1	3
Biological process	GO:0099024	plasma membrane invagination	5.33	0.42	0.000281661	0.0334942	novel.2936;ENSOARG00000002124.1;novel.2806;novel.2736	4	--	0	novel.2936;ENSOARG00000002124.1;novel.2806;novel.2736	4
Biological process	GO:0010324	membrane invagination	5.33	0.45	0.000374088	0.0368584	novel.2936;ENSOARG00000002124.1;novel.2806;novel.2736	4	--	0	novel.2936;ENSOARG00000002124.1;novel.2806;novel.2736	4
Biological process	GO:0043153	entrainment of circadian clock by photoperiod	4	0.19	0.000379931	0.0368584	ENSOARG00000010374.1;ENSOARG00000011235.1;novel.2993	3	ENSOARG00000010374.1;novel.2993	2	ENSOARG00000011235.1	1
Biological process	GO:0008037	cell recognition	6.67	0.83	0.00038993	0.0368584	novel.2936;ENSOARG00000011479.1;ENSOARG00000002124.1;novel.2806;novel.2736	5	--	0	novel.2936;ENSOARG00000011479.1;ENSOARG00000002124.1;novel.2806;novel.2736	5
Biological process	GO:0009648	photoperiodism	4	0.19	0.000413268	0.0368584	ENSOARG00000010374.1;ENSOARG00000011235.1;novel.2993	3	ENSOARG00000010374.1;novel.2993	2	ENSOARG00000011235.1	1
Biological process	GO:0009649	entrainment of circadian clock	4	0.22	0.000565257	0.0474484	ENSOARG00000010374.1;ENSOARG00000011235.1;novel.2993	3	ENSOARG00000010374.1;novel.2993	2	ENSOARG00000011235.1	1
Biological process	GO:0035457	cellular response to interferon-alpha	2.67	0.05	0.000712506	0.0564859	novel.2915;ENSOARG00000014800.1	2	novel.2915;ENSOARG00000014800.1	2	--	0
Biological process	GO:0043123	positive regulation of I-kappaB kinase/NF-kappaB signaling	6.67	0.96	0.000775744	0.0578583	ENSOARG00000011995.1;novel.2793;ENSOARG00000020741.1;novel.2748;ENSOARG00000015128.1	5	ENSOARG00000020741.1	1	ENSOARG00000011995.1;novel.2793;novel.2748;ENSOARG00000015128.1	4
Biological process	GO:0006006	glucose metabolic process	6.67	0.98	0.000836275	0.0578583	ENSOARG00000005581.1;ENSOARG00000006012.1;ENSOARG00000011235.1;novel.2915;novel.2993	5	novel.2915;novel.2993	2	ENSOARG00000005581.1;ENSOARG00000006012.1;ENSOARG00000011235.1	3
Biological process	GO:1901741	positive regulation of myoblast fusion	2.67	0.06	0.000868558	0.0578583	novel.2936;ENSOARG00000002124.1	2	--	0	novel.2936;ENSOARG00000002124.1	2
Biological process	GO:0051607	defense response to virus	8	1.5	0.000915391	0.0578583	ENSOARG00000009868.1;novel.2426;ENSOARG00000003341.1;novel.2915;ENSOARG00000014800.1;ENSOARG00000015128.1	6	ENSOARG00000009868.1;novel.2426;ENSOARG00000003341.1;novel.2915;ENSOARG00000014800.1	5	ENSOARG00000015128.1	1
Biological process	GO:0140546	defense response to symbiont	8	1.51	0.000932545	0.0578583	ENSOARG00000009868.1;novel.2426;ENSOARG00000003341.1;novel.2915;ENSOARG00000014800.1;ENSOARG00000015128.1	6	ENSOARG00000009868.1;novel.2426;ENSOARG00000003341.1;novel.2915;ENSOARG00000014800.1	5	ENSOARG00000015128.1	1
Biological process	GO:0008637	apoptotic mitochondrial changes	5.33	0.59	0.00103407	0.0593369	novel.2758;ENSOARG00000020741.1;ENSOARG00000003341.1;ENSOARG00000019232.1	4	novel.2758;ENSOARG00000020741.1;ENSOARG00000003341.1;ENSOARG00000019232.1	4	--	0
Biological process	GO:1903428	positive regulation of reactive oxygen species biosynthetic process	2.67	0.06	0.00103954	0.0593369	novel.2936;ENSOARG00000002124.1	2	--	0	novel.2936;ENSOARG00000002124.1	2
Biological process	GO:0071897	DNA biosynthetic process	9.33	2.15	0.00114943	0.0630858	novel.2001;novel.270;novel.2363;novel.388;novel.1583;novel.3109;novel.3439	7	novel.2001;novel.270;novel.2363;novel.1583;novel.3109;novel.3439	6	novel.388	1
Biological process	GO:0001836	release of cytochrome c from mitochondria	4	0.29	0.00136264	0.0699995	novel.2758;ENSOARG00000020741.1;ENSOARG00000003341.1	3	novel.2758;ENSOARG00000020741.1;ENSOARG00000003341.1	3	--	0
Biological process	GO:0060700	regulation of ribonuclease activity	2.67	0.08	0.00142581	0.0699995	novel.2426;novel.2915	2	novel.2426;novel.2915	2	--	0
Biological process	GO:0050864	regulation of B cell activation	5.33	0.65	0.00142729	0.0699995	ENSOARG00000003676.1;ENSOARG00000017094.1;novel.2806;novel.2736	4	--	0	ENSOARG00000003676.1;ENSOARG00000017094.1;novel.2806;novel.2736	4
Biological process	GO:0042752	regulation of circadian rhythm	5.33	0.65	0.00147161	0.0699995	ENSOARG00000005581.1;ENSOARG00000010374.1;ENSOARG00000011235.1;novel.2993	4	ENSOARG00000010374.1;novel.2993	2	ENSOARG00000005581.1;ENSOARG00000011235.1	2
Biological process	GO:0019318	hexose metabolic process	6.67	1.17	0.00183106	0.0808786	ENSOARG00000005581.1;ENSOARG00000006012.1;ENSOARG00000011235.1;novel.2915;novel.2993	5	novel.2915;novel.2993	2	ENSOARG00000005581.1;ENSOARG00000006012.1;ENSOARG00000011235.1	3
Biological process	GO:0014850	response to muscle activity	2.67	0.09	0.00187035	0.0808786	ENSOARG00000005581.1;ENSOARG00000007495.1	2	--	0	ENSOARG00000005581.1;ENSOARG00000007495.1	2
Biological process	GO:1901739	regulation of myoblast fusion	2.67	0.09	0.00187035	0.0808786	novel.2936;ENSOARG00000002124.1	2	--	0	novel.2936;ENSOARG00000002124.1	2
Biological process	GO:0043065	positive regulation of apoptotic process	9.33	2.43	0.00230812	0.0959414	novel.2758;ENSOARG00000020741.1;novel.83;ENSOARG00000006012.1;ENSOARG00000010939.1;ENSOARG00000012643.1;ENSOARG00000011235.1	7	novel.2758;ENSOARG00000020741.1;novel.83	3	ENSOARG00000006012.1;ENSOARG00000010939.1;ENSOARG00000012643.1;ENSOARG00000011235.1	4
Biological process	GO:0072028	nephron morphogenesis	4	0.36	0.00242809	0.0959414	ENSOARG00000017769.1;ENSOARG00000012643.1;ENSOARG00000019232.1	3	ENSOARG00000019232.1	1	ENSOARG00000017769.1;ENSOARG00000012643.1	2
Biological process	GO:0006909	phagocytosis	6.67	1.25	0.00245191	0.0959414	novel.2936;ENSOARG00000002124.1;ENSOARG00000002007.1;novel.2806;novel.2736	5	ENSOARG00000002007.1	1	novel.2936;ENSOARG00000002124.1;novel.2806;novel.2736	4
Biological process	GO:0043122	regulation of I-kappaB kinase/NF-kappaB signaling	6.67	1.25	0.00249812	0.0959414	ENSOARG00000011995.1;novel.2793;ENSOARG00000020741.1;novel.2748;ENSOARG00000015128.1	5	ENSOARG00000020741.1	1	ENSOARG00000011995.1;novel.2793;novel.2748;ENSOARG00000015128.1	4
Biological process	GO:0043068	positive regulation of programmed cell death	9.33	2.49	0.00260902	0.0959414	novel.2758;ENSOARG00000020741.1;novel.83;ENSOARG00000006012.1;ENSOARG00000010939.1;ENSOARG00000012643.1;ENSOARG00000011235.1	7	novel.2758;ENSOARG00000020741.1;novel.83	3	ENSOARG00000006012.1;ENSOARG00000010939.1;ENSOARG00000012643.1;ENSOARG00000011235.1	4
Biological process	GO:0060143	positive regulation of syncytium formation by plasma membrane fusion	2.67	0.1	0.00264439	0.0959414	novel.2936;ENSOARG00000002124.1	2	--	0	novel.2936;ENSOARG00000002124.1	2
Biological process	GO:0005996	monosaccharide metabolic process	6.67	1.27	0.00268932	0.0959414	ENSOARG00000005581.1;ENSOARG00000006012.1;ENSOARG00000011235.1;novel.2915;novel.2993	5	novel.2915;novel.2993	2	ENSOARG00000005581.1;ENSOARG00000006012.1;ENSOARG00000011235.1	3
Biological process	GO:0042157	lipoprotein metabolic process	5.33	0.78	0.00277512	0.0965876	novel.2984;novel.2793;ENSOARG00000019551.1;novel.2748	4	--	0	novel.2984;novel.2793;ENSOARG00000019551.1;novel.2748	4
Biological process	GO:0002476	antigen processing and presentation of endogenous peptide antigen via MHC class Ib	2.67	0.11	0.00293053	0.0969461	novel.2971;ENSOARG00000009395.1	2	novel.2971;ENSOARG00000009395.1	2	--	0
Biological process	GO:0043652	engulfment of apoptotic cell	2.67	0.11	0.00293053	0.0969461	novel.2936;ENSOARG00000002124.1	2	--	0	novel.2936;ENSOARG00000002124.1	2
Biological process	GO:0010822	positive regulation of mitochondrion organization	4	0.38	0.00298923	0.0969461	ENSOARG00000005581.1;novel.2758;ENSOARG00000020741.1	3	novel.2758;ENSOARG00000020741.1	2	ENSOARG00000005581.1	1
Biological process	GO:0002428	antigen processing and presentation of peptide antigen via MHC class Ib	2.67	0.11	0.00323055	0.100217	novel.2971;ENSOARG00000009395.1	2	novel.2971;ENSOARG00000009395.1	2	--	0
Biological process	GO:0035455	response to interferon-alpha	2.67	0.11	0.00323055	0.100217	novel.2915;ENSOARG00000014800.1	2	novel.2915;ENSOARG00000014800.1	2	--	0
Biological process	GO:0050871	positive regulation of B cell activation	4	0.42	0.00376007	0.111283	ENSOARG00000003676.1;novel.2806;novel.2736	3	--	0	ENSOARG00000003676.1;novel.2806;novel.2736	3
Biological process	GO:0007249	I-kappaB kinase/NF-kappaB signaling	6.67	1.38	0.00380796	0.111283	ENSOARG00000011995.1;novel.2793;ENSOARG00000020741.1;novel.2748;ENSOARG00000015128.1	5	ENSOARG00000020741.1	1	ENSOARG00000011995.1;novel.2793;novel.2748;ENSOARG00000015128.1	4
Biological process	GO:0009615	response to virus	8	2	0.00385312	0.111283	ENSOARG00000009868.1;novel.2426;ENSOARG00000003341.1;novel.2915;ENSOARG00000014800.1;ENSOARG00000015128.1	6	ENSOARG00000009868.1;novel.2426;ENSOARG00000003341.1;novel.2915;ENSOARG00000014800.1	5	ENSOARG00000015128.1	1
Biological process	GO:0032922	circadian regulation of gene expression	4	0.42	0.00389921	0.111283	ENSOARG00000005581.1;ENSOARG00000010374.1;novel.2993	3	ENSOARG00000010374.1;novel.2993	2	ENSOARG00000005581.1	1
Biological process	GO:0060142	regulation of syncytium formation by plasma membrane fusion	2.67	0.13	0.00421268	0.117872	novel.2936;ENSOARG00000002124.1	2	--	0	novel.2936;ENSOARG00000002124.1	2
Biological process	GO:0060993	kidney morphogenesis	4	0.44	0.004487	0.122966	ENSOARG00000017769.1;ENSOARG00000012643.1;ENSOARG00000019232.1	3	ENSOARG00000019232.1	1	ENSOARG00000017769.1;ENSOARG00000012643.1	2
Biological process	GO:0090200	positive regulation of release of cytochrome c from mitochondria	2.67	0.13	0.00456705	0.122966	novel.2758;ENSOARG00000020741.1	2	novel.2758;ENSOARG00000020741.1	2	--	0
Biological process	GO:0006631	fatty acid metabolic process	8	2.08	0.0046715	0.123449	novel.2555;ENSOARG00000003423.1;ENSOARG00000010939.1;novel.2536;novel.2993;novel.1308	6	novel.2993;novel.1308	2	novel.2555;ENSOARG00000003423.1;ENSOARG00000010939.1;novel.2536	4
Biological process	GO:0002475	antigen processing and presentation via MHC class Ib	2.67	0.14	0.00493473	0.128034	novel.2971;ENSOARG00000009395.1	2	novel.2971;ENSOARG00000009395.1	2	--	0
Biological process	GO:1903426	regulation of reactive oxygen species biosynthetic process	2.67	0.15	0.0053156	0.135453	novel.2936;ENSOARG00000002124.1	2	--	0	novel.2936;ENSOARG00000002124.1	2
Biological process	GO:0009416	response to light stimulus	6.67	1.51	0.00555067	0.136608	ENSOARG00000001683.1;ENSOARG00000010374.1;ENSOARG00000011235.1;ENSOARG00000012303.1;novel.2993	5	ENSOARG00000010374.1;ENSOARG00000012303.1;novel.2993	3	ENSOARG00000001683.1;ENSOARG00000011235.1	2
Biological process	GO:0016051	carbohydrate biosynthetic process	5.33	0.94	0.00555239	0.136608	ENSOARG00000005581.1;ENSOARG00000006012.1;ENSOARG00000011235.1;novel.2993	4	novel.2993	1	ENSOARG00000005581.1;ENSOARG00000006012.1;ENSOARG00000011235.1	3
Biological process	GO:0031397	negative regulation of protein ubiquitination	4	0.49	0.00581665	0.140037	novel.2936;ENSOARG00000002124.1;novel.2993	3	novel.2993	1	novel.2936;ENSOARG00000002124.1	2
Biological process	GO:0042742	defense response to bacterium	6.67	1.53	0.00588805	0.140037	novel.2936;ENSOARG00000002124.1;novel.2806;novel.2736;novel.2915	5	novel.2915	1	novel.2936;ENSOARG00000002124.1;novel.2806;novel.2736	4
Biological process	GO:0061081	positive regulation of myeloid leukocyte cytokine production involved in immune response	2.67	0.16	0.00611651	0.142286	ENSOARG00000010939.1;ENSOARG00000015128.1	2	--	0	ENSOARG00000010939.1;ENSOARG00000015128.1	2
Biological process	GO:1901343	negative regulation of vasculature development	4	0.5	0.006182	0.142286	novel.2936;ENSOARG00000002124.1;ENSOARG00000003473.1	3	--	0	novel.2936;ENSOARG00000002124.1;ENSOARG00000003473.1	3
Biological process	GO:0062013	positive regulation of small molecule metabolic process	4	0.5	0.00636971	0.144279	ENSOARG00000005581.1;ENSOARG00000006012.1;ENSOARG00000010939.1	3	--	0	ENSOARG00000005581.1;ENSOARG00000006012.1;ENSOARG00000010939.1	3
Biological process	GO:0007369	gastrulation	5.33	1.02	0.00725987	0.160302	ENSOARG00000020570.1;novel.83;ENSOARG00000010939.1;ENSOARG00000012643.1	4	novel.83	1	ENSOARG00000020570.1;ENSOARG00000010939.1;ENSOARG00000012643.1	3
Biological process	GO:0002483	antigen processing and presentation of endogenous peptide antigen	2.67	0.17	0.00741412	0.160302	novel.2971;ENSOARG00000009395.1	2	novel.2971;ENSOARG00000009395.1	2	--	0
Biological process	GO:0032069	regulation of nuclease activity	2.67	0.17	0.00741412	0.160302	novel.2426;novel.2915	2	novel.2426;novel.2915	2	--	0
Biological process	GO:0048871	multicellular organismal homeostasis	8	2.3	0.00756049	0.161027	ENSOARG00000005581.1;ENSOARG00000010939.1;ENSOARG00000011562.1;novel.2736;novel.2915;novel.2993	6	novel.2915;novel.2993	2	ENSOARG00000005581.1;ENSOARG00000010939.1;ENSOARG00000011562.1;novel.2736	4
Biological process	GO:1903321	negative regulation of protein modification by small protein conjugation or removal	4	0.54	0.00777902	0.163245	novel.2936;ENSOARG00000002124.1;novel.2993	3	novel.2993	1	novel.2936;ENSOARG00000002124.1	2
Biological process	GO:0014823	response to activity	2.67	0.18	0.00834212	0.17006	ENSOARG00000005581.1;ENSOARG00000007495.1	2	--	0	ENSOARG00000005581.1;ENSOARG00000007495.1	2
Biological process	GO:0032228	regulation of synaptic transmission, GABAergic	2.67	0.18	0.00834212	0.17006	novel.375;ENSOARG00000012239.1	2	novel.375	1	ENSOARG00000012239.1	1
Biological process	GO:0007623	circadian rhythm	5.33	1.07	0.00852287	0.171298	ENSOARG00000005581.1;ENSOARG00000010374.1;ENSOARG00000011235.1;novel.2993	4	ENSOARG00000010374.1;novel.2993	2	ENSOARG00000005581.1;ENSOARG00000011235.1	2
Biological process	GO:1903409	reactive oxygen species biosynthetic process	2.67	0.19	0.00882468	0.173774	novel.2936;ENSOARG00000002124.1	2	--	0	novel.2936;ENSOARG00000002124.1	2
Biological process	GO:0001704	formation of primary germ layer	4	0.57	0.00888965	0.173774	ENSOARG00000020570.1;ENSOARG00000010939.1;ENSOARG00000012643.1	3	--	0	ENSOARG00000020570.1;ENSOARG00000010939.1;ENSOARG00000012643.1	3
Biological process	GO:0002702	positive regulation of production of molecular mediator of immune response	4	0.58	0.00959837	0.179772	ENSOARG00000017094.1;ENSOARG00000010939.1;ENSOARG00000015128.1	3	--	0	ENSOARG00000017094.1;ENSOARG00000010939.1;ENSOARG00000015128.1	3
Biological process	GO:0002429	immune response-activating cell surface receptor signaling pathway	5.33	1.11	0.00959915	0.179772	ENSOARG00000009868.1;novel.2806;ENSOARG00000010939.1;novel.2736	4	ENSOARG00000009868.1	1	novel.2806;ENSOARG00000010939.1;novel.2736	3
Biological process	GO:0002757	immune response-activating signal transduction	5.33	1.11	0.00959915	0.179772	ENSOARG00000009868.1;novel.2806;ENSOARG00000010939.1;novel.2736	4	ENSOARG00000009868.1	1	novel.2806;ENSOARG00000010939.1;novel.2736	3
Biological process	GO:0002474	antigen processing and presentation of peptide antigen via MHC class I	2.67	0.2	0.00982639	0.179772	novel.2971;ENSOARG00000009395.1	2	novel.2971;ENSOARG00000009395.1	2	--	0
Biological process	GO:0019883	antigen processing and presentation of endogenous antigen	2.67	0.2	0.00982639	0.179772	novel.2971;ENSOARG00000009395.1	2	novel.2971;ENSOARG00000009395.1	2	--	0
Biological process	GO:0006111	regulation of gluconeogenesis	2.67	0.21	0.0103453	0.186871	ENSOARG00000006012.1;ENSOARG00000011235.1	2	--	0	ENSOARG00000006012.1;ENSOARG00000011235.1	2
Biological process	GO:0038127	ERBB signaling pathway	4	0.6	0.0105933	0.188959	novel.375;ENSOARG00000003341.1;ENSOARG00000019232.1	3	novel.375;ENSOARG00000003341.1;ENSOARG00000019232.1	3	--	0
Biological process	GO:0006979	response to oxidative stress	6.67	1.8	0.0112692	0.196322	ENSOARG00000021156.1;ENSOARG00000005581.1;ENSOARG00000009868.1;ENSOARG00000006012.1;ENSOARG00000010939.1	5	ENSOARG00000009868.1	1	ENSOARG00000021156.1;ENSOARG00000005581.1;ENSOARG00000006012.1;ENSOARG00000010939.1	4
Biological process	GO:0061082	myeloid leukocyte cytokine production	2.67	0.22	0.0114189	0.196322	ENSOARG00000010939.1;ENSOARG00000015128.1	2	--	0	ENSOARG00000010939.1;ENSOARG00000015128.1	2
Biological process	GO:0097009	energy homeostasis	2.67	0.22	0.0114189	0.196322	ENSOARG00000005581.1;ENSOARG00000010939.1	2	--	0	ENSOARG00000005581.1;ENSOARG00000010939.1	2
Biological process	GO:2000379	positive regulation of reactive oxygen species metabolic process	2.67	0.23	0.0125393	0.213018	novel.2936;ENSOARG00000002124.1	2	--	0	novel.2936;ENSOARG00000002124.1	2
Biological process	GO:0002768	immune response-regulating cell surface receptor signaling pathway	5.33	1.22	0.0133475	0.224081	ENSOARG00000009868.1;novel.2806;ENSOARG00000010939.1;novel.2736	4	ENSOARG00000009868.1	1	novel.2806;ENSOARG00000010939.1;novel.2736	3
Biological process	GO:0006690	icosanoid metabolic process	4	0.67	0.0139269	0.228432	novel.2555;novel.2536;novel.1308	3	novel.1308	1	novel.2555;novel.2536	2
Biological process	GO:0033559	unsaturated fatty acid metabolic process	4	0.67	0.0139269	0.228432	novel.2555;novel.2536;novel.1308	3	novel.1308	1	novel.2555;novel.2536	2
Biological process	GO:0045071	negative regulation of viral genome replication	2.67	0.24	0.014306	0.231985	novel.2426;novel.2915	2	novel.2426;novel.2915	2	--	0
Biological process	GO:0014902	myotube differentiation	4	0.68	0.0145339	0.232842	novel.2936;ENSOARG00000002124.1;ENSOARG00000011235.1	3	--	0	novel.2936;ENSOARG00000002124.1;ENSOARG00000011235.1	3
Biological process	GO:0002443	leukocyte mediated immunity	6.67	1.92	0.0146852	0.232842	ENSOARG00000002907.1;novel.2806;ENSOARG00000010939.1;novel.2736;ENSOARG00000015128.1	5	ENSOARG00000002907.1	1	novel.2806;ENSOARG00000010939.1;novel.2736;ENSOARG00000015128.1	4
Biological process	GO:0007520	myoblast fusion	2.67	0.25	0.0155401	0.24104	novel.2936;ENSOARG00000002124.1	2	--	0	novel.2936;ENSOARG00000002124.1	2
Biological process	GO:0090199	regulation of release of cytochrome c from mitochondria	2.67	0.25	0.0155401	0.24104	novel.2758;ENSOARG00000020741.1	2	novel.2758;ENSOARG00000020741.1	2	--	0
Biological process	GO:0002764	immune response-regulating signaling pathway	6.67	1.97	0.0161929	0.248466	ENSOARG00000009868.1;novel.2806;ENSOARG00000010939.1;novel.2736;novel.2915	5	ENSOARG00000009868.1;novel.2915	2	novel.2806;ENSOARG00000010939.1;novel.2736	3
Biological process	GO:0072006	nephron development	4	0.71	0.0164444	0.249639	ENSOARG00000017769.1;ENSOARG00000012643.1;ENSOARG00000019232.1	3	ENSOARG00000019232.1	1	ENSOARG00000017769.1;ENSOARG00000012643.1	2
Biological process	GO:0006958	complement activation, classical pathway	2.67	0.26	0.0168183	0.252628	novel.2806;novel.2736	2	--	0	novel.2806;novel.2736	2
Biological process	GO:0006754	ATP biosynthetic process	2.67	0.27	0.0174736	0.256467	ENSOARG00000005581.1;ENSOARG00000000021.1	2	ENSOARG00000000021.1	1	ENSOARG00000005581.1	1
Biological process	GO:0042113	B cell activation	5.33	1.33	0.0176837	0.256467	ENSOARG00000003676.1;ENSOARG00000017094.1;novel.2806;novel.2736	4	--	0	ENSOARG00000003676.1;ENSOARG00000017094.1;novel.2806;novel.2736	4
Biological process	GO:0010821	regulation of mitochondrion organization	4	0.73	0.0177927	0.256467	ENSOARG00000005581.1;novel.2758;ENSOARG00000020741.1	3	novel.2758;ENSOARG00000020741.1	2	ENSOARG00000005581.1	1
Biological process	GO:0043524	negative regulation of neuron apoptotic process	4	0.73	0.0177927	0.256467	ENSOARG00000005581.1;ENSOARG00000017769.1;ENSOARG00000010939.1	3	--	0	ENSOARG00000005581.1;ENSOARG00000017769.1;ENSOARG00000010939.1	3
Biological process	GO:0062012	regulation of small molecule metabolic process	5.33	1.36	0.0191372	0.270212	ENSOARG00000005581.1;ENSOARG00000006012.1;ENSOARG00000010939.1;ENSOARG00000011235.1	4	--	0	ENSOARG00000005581.1;ENSOARG00000006012.1;ENSOARG00000010939.1;ENSOARG00000011235.1	4
Biological process	GO:0030888	regulation of B cell proliferation	2.67	0.29	0.0195038	0.270212	ENSOARG00000003676.1;ENSOARG00000017094.1	2	--	0	ENSOARG00000003676.1;ENSOARG00000017094.1	2
Biological process	GO:0043277	apoptotic cell clearance	2.67	0.29	0.0195038	0.270212	novel.2936;ENSOARG00000002124.1	2	--	0	novel.2936;ENSOARG00000002124.1	2
Biological process	GO:0051932	synaptic transmission, GABAergic	2.67	0.29	0.0195038	0.270212	novel.375;ENSOARG00000012239.1	2	novel.375	1	ENSOARG00000012239.1	1
Biological process	GO:0009314	response to radiation	6.67	2.08	0.0201054	0.271958	ENSOARG00000001683.1;ENSOARG00000010374.1;ENSOARG00000011235.1;ENSOARG00000012303.1;novel.2993	5	ENSOARG00000010374.1;ENSOARG00000012303.1;novel.2993	3	ENSOARG00000001683.1;ENSOARG00000011235.1	2
Biological process	GO:0050709	negative regulation of protein secretion	2.67	0.29	0.0202015	0.271958	ENSOARG00000006012.1;ENSOARG00000009443.1	2	ENSOARG00000009443.1	1	ENSOARG00000006012.1	1
Biological process	GO:0060675	ureteric bud morphogenesis	2.67	0.29	0.0202015	0.271958	ENSOARG00000017769.1;ENSOARG00000012643.1	2	--	0	ENSOARG00000017769.1;ENSOARG00000012643.1	2
Biological process	GO:0072171	mesonephric tubule morphogenesis	2.67	0.3	0.0209096	0.27886	ENSOARG00000017769.1;ENSOARG00000012643.1	2	--	0	ENSOARG00000017769.1;ENSOARG00000012643.1	2
Biological process	GO:0002700	regulation of production of molecular mediator of immune response	4	0.79	0.0214266	0.283109	ENSOARG00000017094.1;ENSOARG00000010939.1;ENSOARG00000015128.1	3	--	0	ENSOARG00000017094.1;ENSOARG00000010939.1;ENSOARG00000015128.1	3
Biological process	GO:0034394	protein localization to cell surface	2.67	0.31	0.0223565	0.287755	ENSOARG00000012643.1;ENSOARG00000019232.1	2	ENSOARG00000019232.1	1	ENSOARG00000012643.1	1
Biological process	GO:0050853	B cell receptor signaling pathway	2.67	0.31	0.0223565	0.287755	novel.2806;novel.2736	2	--	0	novel.2806;novel.2736	2
Biological process	GO:0001667	ameboidal-type cell migration	6.67	2.14	0.0223832	0.287755	ENSOARG00000020570.1;novel.2936;ENSOARG00000002124.1;ENSOARG00000012643.1;ENSOARG00000019232.1	5	ENSOARG00000019232.1	1	ENSOARG00000020570.1;novel.2936;ENSOARG00000002124.1;ENSOARG00000012643.1	4
Biological process	GO:0010596	negative regulation of endothelial cell migration	2.67	0.31	0.0230951	0.294256	novel.2936;ENSOARG00000002124.1	2	--	0	novel.2936;ENSOARG00000002124.1	2
Biological process	GO:0006692	prostanoid metabolic process	2.67	0.32	0.0238437	0.295869	novel.2555;novel.1308	2	novel.1308	1	novel.2555	1
Biological process	GO:0006693	prostaglandin metabolic process	2.67	0.32	0.0238437	0.295869	novel.2555;novel.1308	2	novel.1308	1	novel.2555	1
Biological process	GO:0009206	purine ribonucleoside triphosphate biosynthetic process	2.67	0.32	0.0238437	0.295869	ENSOARG00000005581.1;ENSOARG00000000021.1	2	ENSOARG00000000021.1	1	ENSOARG00000005581.1	1
Biological process	GO:0002455	humoral immune response mediated by circulating immunoglobulin	2.67	0.32	0.0246021	0.297377	novel.2806;novel.2736	2	--	0	novel.2806;novel.2736	2
Biological process	GO:0006749	glutathione metabolic process	2.67	0.32	0.0246021	0.297377	novel.2555;novel.1308	2	novel.1308	1	novel.2555	1
Biological process	GO:0009145	purine nucleoside triphosphate biosynthetic process	2.67	0.32	0.0246021	0.297377	ENSOARG00000005581.1;ENSOARG00000000021.1	2	ENSOARG00000000021.1	1	ENSOARG00000005581.1	1
Biological process	GO:0048511	rhythmic process	5.33	1.47	0.0247987	0.297377	ENSOARG00000005581.1;ENSOARG00000010374.1;ENSOARG00000011235.1;novel.2993	4	ENSOARG00000010374.1;novel.2993	2	ENSOARG00000005581.1;ENSOARG00000011235.1	2
Biological process	GO:0000768	syncytium formation by plasma membrane fusion	2.67	0.33	0.0261484	0.299813	novel.2936;ENSOARG00000002124.1	2	--	0	novel.2936;ENSOARG00000002124.1	2
Biological process	GO:0140253	cell-cell fusion	2.67	0.33	0.0261484	0.299813	novel.2936;ENSOARG00000002124.1	2	--	0	novel.2936;ENSOARG00000002124.1	2
Biological process	GO:0043434	response to peptide hormone	5.33	1.5	0.026281	0.299813	ENSOARG00000017094.1;ENSOARG00000020741.1;ENSOARG00000006012.1;ENSOARG00000010939.1	4	ENSOARG00000020741.1	1	ENSOARG00000017094.1;ENSOARG00000006012.1;ENSOARG00000010939.1	3
Biological process	GO:0010594	regulation of endothelial cell migration	4	0.85	0.026285	0.299813	ENSOARG00000020570.1;novel.2936;ENSOARG00000002124.1	3	--	0	ENSOARG00000020570.1;novel.2936;ENSOARG00000002124.1	3
Biological process	GO:0042058	regulation of epidermal growth factor receptor signaling pathway	2.67	0.34	0.0269361	0.299813	novel.375;ENSOARG00000003341.1	2	novel.375;ENSOARG00000003341.1	2	--	0
Biological process	GO:0072593	reactive oxygen species metabolic process	4	0.86	0.0271476	0.299813	novel.2936;ENSOARG00000002124.1;ENSOARG00000003341.1	3	ENSOARG00000003341.1	1	novel.2936;ENSOARG00000002124.1	2
Biological process	GO:0001707	mesoderm formation	2.67	0.35	0.0277333	0.299813	ENSOARG00000010939.1;ENSOARG00000012643.1	2	--	0	ENSOARG00000010939.1;ENSOARG00000012643.1	2
Biological process	GO:0002720	positive regulation of cytokine production involved in immune response	2.67	0.35	0.0277333	0.299813	ENSOARG00000010939.1;ENSOARG00000015128.1	2	--	0	ENSOARG00000010939.1;ENSOARG00000015128.1	2
Biological process	GO:0006949	syncytium formation	2.67	0.35	0.0277333	0.299813	novel.2936;ENSOARG00000002124.1	2	--	0	novel.2936;ENSOARG00000002124.1	2
Biological process	GO:0021536	diencephalon development	2.67	0.35	0.0277333	0.299813	ENSOARG00000001683.1;novel.375	2	novel.375	1	ENSOARG00000001683.1	1
Biological process	GO:0050795	regulation of behavior	2.67	0.35	0.0277333	0.299813	ENSOARG00000010374.1;ENSOARG00000010939.1	2	ENSOARG00000010374.1	1	ENSOARG00000010939.1	1
Biological process	GO:0072078	nephron tubule morphogenesis	2.67	0.35	0.0277333	0.299813	ENSOARG00000017769.1;ENSOARG00000012643.1	2	--	0	ENSOARG00000017769.1;ENSOARG00000012643.1	2
Biological process	GO:0072088	nephron epithelium morphogenesis	2.67	0.35	0.0277333	0.299813	ENSOARG00000017769.1;ENSOARG00000012643.1	2	--	0	ENSOARG00000017769.1;ENSOARG00000012643.1	2
Biological process	GO:0009201	ribonucleoside triphosphate biosynthetic process	2.67	0.35	0.0285399	0.302049	ENSOARG00000005581.1;ENSOARG00000000021.1	2	ENSOARG00000000021.1	1	ENSOARG00000005581.1	1
Biological process	GO:0120162	positive regulation of cold-induced thermogenesis	2.67	0.35	0.0285399	0.302049	ENSOARG00000011562.1;novel.2993	2	novel.2993	1	ENSOARG00000011562.1	1
Biological process	GO:0048332	mesoderm morphogenesis	2.67	0.36	0.0293559	0.302049	ENSOARG00000010939.1;ENSOARG00000012643.1	2	--	0	ENSOARG00000010939.1;ENSOARG00000012643.1	2
Biological process	GO:0051965	positive regulation of synapse assembly	2.67	0.36	0.0301812	0.302049	novel.2936;ENSOARG00000002124.1	2	--	0	novel.2936;ENSOARG00000002124.1	2
Biological process	GO:0061333	renal tubule morphogenesis	2.67	0.36	0.0301812	0.302049	ENSOARG00000017769.1;ENSOARG00000012643.1	2	--	0	ENSOARG00000017769.1;ENSOARG00000012643.1	2
Biological process	GO:0071466	cellular response to xenobiotic stimulus	4	0.9	0.0302848	0.302049	ENSOARG00000001683.1;novel.2536;novel.1308	3	novel.1308	1	ENSOARG00000001683.1;novel.2536	2
Biological process	GO:1901184	regulation of ERBB signaling pathway	2.67	0.37	0.0310156	0.302049	novel.375;ENSOARG00000003341.1	2	novel.375;ENSOARG00000003341.1	2	--	0
Biological process	GO:0002253	activation of immune response	5.33	1.59	0.0317145	0.302049	ENSOARG00000009868.1;novel.2806;ENSOARG00000010939.1;novel.2736	4	ENSOARG00000009868.1	1	novel.2806;ENSOARG00000010939.1;novel.2736	3
Biological process	GO:0009612	response to mechanical stimulus	4	0.92	0.03216	0.302049	ENSOARG00000001683.1;ENSOARG00000012643.1;ENSOARG00000012239.1	3	--	0	ENSOARG00000001683.1;ENSOARG00000012643.1;ENSOARG00000012239.1	3
Biological process	GO:2001257	regulation of cation channel activity	4	0.93	0.0326381	0.302049	ENSOARG00000001683.1;novel.375;ENSOARG00000007839.1	3	novel.375	1	ENSOARG00000001683.1;ENSOARG00000007839.1	2
Biological process	GO:0007422	peripheral nervous system development	2.67	0.38	0.0327118	0.302049	novel.2936;ENSOARG00000002124.1	2	--	0	novel.2936;ENSOARG00000002124.1	2
Biological process	GO:0098586	cellular response to virus	2.67	0.38	0.0327118	0.302049	ENSOARG00000003341.1;novel.2915	2	ENSOARG00000003341.1;novel.2915	2	--	0
Biological process	GO:0006956	complement activation	2.67	0.38	0.0335733	0.302049	novel.2806;novel.2736	2	--	0	novel.2806;novel.2736	2
Biological process	GO:1902017	regulation of cilium assembly	2.67	0.38	0.0335733	0.302049	novel.375;ENSOARG00000020643.1	2	novel.375;ENSOARG00000020643.1	2	--	0
Biological process	GO:2001259	positive regulation of cation channel activity	2.67	0.38	0.0335733	0.302049	ENSOARG00000001683.1;novel.375	2	novel.375	1	ENSOARG00000001683.1	1
Biological process	GO:0002440	production of molecular mediator of immune response	4	0.94	0.0340948	0.302049	ENSOARG00000017094.1;ENSOARG00000010939.1;ENSOARG00000015128.1	3	--	0	ENSOARG00000017094.1;ENSOARG00000010939.1;ENSOARG00000015128.1	3
Biological process	GO:0048002	antigen processing and presentation of peptide antigen	2.67	0.39	0.0344437	0.302049	novel.2971;ENSOARG00000009395.1	2	novel.2971;ENSOARG00000009395.1	2	--	0
Biological process	GO:0050829	defense response to Gram-negative bacterium	0.0267	0.39	0.0344437	0.302049	novel.2936;ENSOARG00000002124.1	2	--	0	novel.2936;ENSOARG00000002124.1	2
Biological process	GO:0001736	establishment of planar polarity	0.0267	0.39	0.0353228	0.302049	ENSOARG00000012643.1;ENSOARG00000019232.1	2	ENSOARG00000019232.1	1	ENSOARG00000012643.1	1
Biological process	GO:0007164	establishment of tissue polarity	0.0267	0.39	0.0353228	0.302049	ENSOARG00000012643.1;ENSOARG00000019232.1	2	ENSOARG00000019232.1	1	ENSOARG00000012643.1	1
Biological process	GO:0009142	nucleoside triphosphate biosynthetic process	0.0267	0.41	0.038012	0.302049	ENSOARG00000005581.1;ENSOARG00000000021.1	2	ENSOARG00000000021.1	1	ENSOARG00000005581.1	1
Biological process	GO:0048525	negative regulation of viral process	0.0267	0.41	0.038012	0.302049	novel.2426;novel.2915	2	novel.2426;novel.2915	2	--	0
Biological process	GO:0007416	synapse assembly	0.04	0.99	0.0381426	0.302049	novel.2936;ENSOARG00000002124.1;ENSOARG00000019232.1	3	ENSOARG00000019232.1	1	novel.2936;ENSOARG00000002124.1	2
Biological process	GO:0015980	energy derivation by oxidation of organic compounds	0.0533	1.69	0.038517	0.302049	ENSOARG00000005581.1;ENSOARG00000010939.1;novel.2915;novel.2993	4	novel.2915;novel.2993	2	ENSOARG00000005581.1;ENSOARG00000010939.1	2
Biological process	GO:0009205	purine ribonucleoside triphosphate metabolic process	0.04	0.99	0.0386651	0.302049	ENSOARG00000005581.1;ENSOARG00000000021.1;ENSOARG00000001140.1	3	ENSOARG00000000021.1;ENSOARG00000001140.1	2	ENSOARG00000005581.1	1
Biological process	GO:1901215	negative regulation of neuron death	0.04	1	0.0391913	0.302049	ENSOARG00000005581.1;ENSOARG00000017769.1;ENSOARG00000010939.1	3	--	0	ENSOARG00000005581.1;ENSOARG00000017769.1;ENSOARG00000010939.1	3
Biological process	GO:0003139	secondary heart field specification	0.0133	0.05	0.0397614	0.302049	ENSOARG00000012643.1	1	--	0	ENSOARG00000012643.1	1
Biological process	GO:0035090	maintenance of apical/basal cell polarity	0.0133	0.05	0.0397614	0.302049	ENSOARG00000012643.1	1	--	0	ENSOARG00000012643.1	1
Biological process	GO:0042135	neurotransmitter catabolic process	0.0133	0.05	0.0397614	0.302049	ENSOARG00000015526.1	1	ENSOARG00000015526.1	1	--	0
Biological process	GO:0045199	maintenance of epithelial cell apical/basal polarity	0.0133	0.05	0.0397614	0.302049	ENSOARG00000012643.1	1	--	0	ENSOARG00000012643.1	1
Biological process	GO:0046321	positive regulation of fatty acid oxidation	0.0133	0.05	0.0397614	0.302049	ENSOARG00000010939.1	1	--	0	ENSOARG00000010939.1	1
Biological process	GO:0048341	paraxial mesoderm formation	0.0133	0.05	0.0397614	0.302049	ENSOARG00000012643.1	1	--	0	ENSOARG00000012643.1	1
Biological process	GO:0050802	circadian sleep/wake cycle, sleep	0.0133	0.05	0.0397614	0.302049	ENSOARG00000010374.1	1	ENSOARG00000010374.1	1	--	0
Biological process	GO:0060027	convergent extension involved in gastrulation	0.0133	0.05	0.0397614	0.302049	ENSOARG00000012643.1	1	--	0	ENSOARG00000012643.1	1
Biological process	GO:0070486	leukocyte aggregation	0.0133	0.05	0.0397614	0.302049	ENSOARG00000010939.1	1	--	0	ENSOARG00000010939.1	1
Biological process	GO:1901857	positive regulation of cellular respiration	0.0133	0.05	0.0397614	0.302049	novel.2915	1	novel.2915	1	--	0
Biological process	GO:1902857	positive regulation of non-motile cilium assembly	0.0133	0.05	0.0397614	0.302049	novel.375	1	novel.375	1	--	0
Biological process	GO:2001169	regulation of ATP biosynthetic process	0.0133	0.05	0.0397614	0.302049	ENSOARG00000005581.1	1	--	0	ENSOARG00000005581.1	1
Biological process	GO:0043255	regulation of carbohydrate biosynthetic process	0.0267	0.42	0.0398471	0.302049	ENSOARG00000006012.1;ENSOARG00000011235.1	2	--	0	ENSOARG00000006012.1;ENSOARG00000011235.1	2
Biological process	GO:0010633	negative regulation of epithelial cell migration	0.0267	0.43	0.0407772	0.302049	novel.2936;ENSOARG00000002124.1	2	--	0	novel.2936;ENSOARG00000002124.1	2
Biological process	GO:0009144	purine nucleoside triphosphate metabolic process	0.04	1.01	0.040792	0.302049	ENSOARG00000005581.1;ENSOARG00000000021.1;ENSOARG00000001140.1	3	ENSOARG00000000021.1;ENSOARG00000001140.1	2	ENSOARG00000005581.1	1
Biological process	GO:0042100	B cell proliferation	0.0267	0.43	0.0417154	0.302049	ENSOARG00000003676.1;ENSOARG00000017094.1	2	--	0	ENSOARG00000003676.1;ENSOARG00000017094.1	2
Biological process	GO:0009199	ribonucleoside triphosphate metabolic process	0.04	1.03	0.0424254	0.302049	ENSOARG00000005581.1;ENSOARG00000000021.1;ENSOARG00000001140.1	3	ENSOARG00000000021.1;ENSOARG00000001140.1	2	ENSOARG00000005581.1	1
Biological process	GO:0001657	ureteric bud development	0.0267	0.44	0.0426617	0.302049	ENSOARG00000017769.1;ENSOARG00000012643.1	2	--	0	ENSOARG00000017769.1;ENSOARG00000012643.1	2
Biological process	GO:0043523	regulation of neuron apoptotic process	0.04	1.04	0.0429771	0.302049	ENSOARG00000005581.1;ENSOARG00000017769.1;ENSOARG00000010939.1	3	--	0	ENSOARG00000005581.1;ENSOARG00000017769.1;ENSOARG00000010939.1	3
Biological process	GO:0003129	heart induction	0.0133	0.06	0.0436507	0.302049	ENSOARG00000012643.1	1	--	0	ENSOARG00000012643.1	1
Biological process	GO:0021979	hypothalamus cell differentiation	0.0133	0.06	0.0436507	0.302049	novel.375	1	novel.375	1	--	0
Biological process	GO:0022605	mammalian oogenesis stage	0.0133	0.06	0.0436507	0.302049	novel.83	1	novel.83	1	--	0
Biological process	GO:0036295	cellular response to increased oxygen levels	0.0133	0.06	0.0436507	0.302049	ENSOARG00000006012.1	1	--	0	ENSOARG00000006012.1	1
Biological process	GO:0070345	negative regulation of fat cell proliferation	0.0133	0.06	0.0436507	0.302049	novel.2993	1	novel.2993	1	--	0
Biological process	GO:1901032	negative regulation of response to reactive oxygen species	0.0133	0.06	0.0436507	0.302049	ENSOARG00000010939.1	1	--	0	ENSOARG00000010939.1	1
Biological process	GO:1901685	glutathione derivative metabolic process	0.0133	0.06	0.0436507	0.302049	novel.1308	1	novel.1308	1	--	0
Biological process	GO:1901687	glutathione derivative biosynthetic process	0.0133	0.06	0.0436507	0.302049	novel.1308	1	novel.1308	1	--	0
Biological process	GO:1902513	regulation of organelle transport along microtubule	0.0133	0.06	0.0436507	0.302049	novel.375	1	novel.375	1	--	0
Biological process	GO:1903206	negative regulation of hydrogen peroxide-induced cell death	0.0133	0.06	0.0436507	0.302049	ENSOARG00000010939.1	1	--	0	ENSOARG00000010939.1	1
Biological process	GO:0002696	positive regulation of leukocyte activation	0.0533	1.77	0.0440265	0.302049	ENSOARG00000003676.1;novel.2806;ENSOARG00000010939.1;novel.2736	4	--	0	ENSOARG00000003676.1;novel.2806;ENSOARG00000010939.1;novel.2736	4
Biological process	GO:0043542	endothelial cell migration	0.04	1.06	0.0452202	0.302049	ENSOARG00000020570.1;novel.2936;ENSOARG00000002124.1	3	--	0	ENSOARG00000020570.1;novel.2936;ENSOARG00000002124.1	3
Biological process	GO:0045069	regulation of viral genome replication	0.0267	0.45	0.0455486	0.302049	novel.2426;novel.2915	2	novel.2426;novel.2915	2	--	0
Biological process	GO:0072080	nephron tubule development	0.0267	0.45	0.0455486	0.302049	ENSOARG00000017769.1;ENSOARG00000012643.1	2	--	0	ENSOARG00000017769.1;ENSOARG00000012643.1	2
Biological process	GO:0072163	mesonephric epithelium development	0.0267	0.45	0.0455486	0.302049	ENSOARG00000017769.1;ENSOARG00000012643.1	2	--	0	ENSOARG00000017769.1;ENSOARG00000012643.1	2
Biological process	GO:0072164	mesonephric tubule development	0.0267	0.45	0.0455486	0.302049	ENSOARG00000017769.1;ENSOARG00000012643.1	2	--	0	ENSOARG00000017769.1;ENSOARG00000012643.1	2
Biological process	GO:0032526	response to retinoic acid	0.0267	0.46	0.0475124	0.302049	ENSOARG00000009868.1;ENSOARG00000012643.1	2	ENSOARG00000009868.1	1	ENSOARG00000012643.1	1
Biological process	GO:0061326	renal tubule development	0.0267	0.46	0.0475124	0.302049	ENSOARG00000017769.1;ENSOARG00000012643.1	2	--	0	ENSOARG00000017769.1;ENSOARG00000012643.1	2
Biological process	GO:0034249	negative regulation of cellular amide metabolic process	0.04	1.08	0.0475207	0.302049	ENSOARG00000019181.1;novel.375;ENSOARG00000011562.1	3	novel.375	1	ENSOARG00000019181.1;ENSOARG00000011562.1	2
Biological process	GO:0002732	positive regulation of dendritic cell cytokine production	0.0133	0.06	0.0475244	0.302049	ENSOARG00000015128.1	1	--	0	ENSOARG00000015128.1	1
Biological process	GO:0006534	cysteine metabolic process	0.0133	0.06	0.0475244	0.302049	ENSOARG00000011995.1	1	--	0	ENSOARG00000011995.1	1
Biological process	GO:0006924	activation-induced cell death of T cells	0.0133	0.06	0.0475244	0.302049	novel.83	1	novel.83	1	--	0
Biological process	GO:0045722	positive regulation of gluconeogenesis	0.0133	0.06	0.0475244	0.302049	ENSOARG00000006012.1	1	--	0	ENSOARG00000006012.1	1
Biological process	GO:0060749	mammary gland alveolus development	0.0133	0.06	0.0475244	0.302049	ENSOARG00000019232.1	1	ENSOARG00000019232.1	1	--	0
Biological process	GO:0061377	mammary gland lobule development	0.0133	0.06	0.0475244	0.302049	ENSOARG00000019232.1	1	ENSOARG00000019232.1	1	--	0
Biological process	GO:0071605	monocyte chemotactic protein-1 production	0.0133	0.06	0.0475244	0.302049	novel.2915	1	novel.2915	1	--	0
Biological process	GO:0071637	regulation of monocyte chemotactic protein-1 production	0.0133	0.06	0.0475244	0.302049	novel.2915	1	novel.2915	1	--	0
Biological process	GO:0072567	chemokine (C-X-C motif) ligand 2 production	0.0133	0.06	0.0475244	0.302049	novel.2915	1	novel.2915	1	--	0
Biological process	GO:1902855	regulation of non-motile cilium assembly	0.0133	0.06	0.0475244	0.302049	novel.375	1	novel.375	1	--	0
Biological process	GO:2000341	regulation of chemokine (C-X-C motif) ligand 2 production	0.0133	0.06	0.0475244	0.302049	novel.2915	1	novel.2915	1	--	0
Biological process	GO:2000826	regulation of heart morphogenesis	0.0133	0.06	0.0475244	0.302049	ENSOARG00000012643.1	1	--	0	ENSOARG00000012643.1	1
Biological process	GO:0034764	positive regulation of transmembrane transport	0.04	1.08	0.0481047	0.302049	ENSOARG00000001683.1;novel.375;ENSOARG00000010939.1	3	novel.375	1	ENSOARG00000001683.1;ENSOARG00000010939.1	2
Biological process	GO:0001823	mesonephros development	0.0267	0.47	0.0485057	0.302049	ENSOARG00000017769.1;ENSOARG00000012643.1	2	--	0	ENSOARG00000017769.1;ENSOARG00000012643.1	2
Biological process	GO:0010906	regulation of glucose metabolic process	0.0267	0.47	0.0485057	0.302049	ENSOARG00000006012.1;ENSOARG00000011235.1	2	--	0	ENSOARG00000006012.1;ENSOARG00000011235.1	2
Biological process	GO:0050867	positive regulation of cell activation	0.0533	1.84	0.0490855	0.302049	ENSOARG00000003676.1;novel.2806;ENSOARG00000010939.1;novel.2736	4	--	0	ENSOARG00000003676.1;novel.2806;ENSOARG00000010939.1;novel.2736	4
Biological process	GO:0030900	forebrain development	0.0533	1.84	0.0495211	0.302049	ENSOARG00000001683.1;novel.375;ENSOARG00000010939.1;ENSOARG00000019232.1	4	novel.375;ENSOARG00000019232.1	2	ENSOARG00000001683.1;ENSOARG00000010939.1	2
Biological process	GO:0032868	response to insulin	0.04	1.1	0.0498781	0.302049	ENSOARG00000017094.1;ENSOARG00000020741.1;ENSOARG00000006012.1	3	ENSOARG00000020741.1	1	ENSOARG00000017094.1;ENSOARG00000006012.1	2
Cellular component	GO:0019814	immunoglobulin complex	0.0375	0.16	0.000305463	0.0464304	ENSOARG00000012585.1;novel.2806;novel.2736	3	--	0	ENSOARG00000012585.1;novel.2806;novel.2736	3
Cellular component	GO:0042612	MHC class I protein complex	0.025	0.1	0.00313849	0.210833	novel.2971;ENSOARG00000009395.1	2	novel.2971;ENSOARG00000009395.1	2	--	0
Cellular component	GO:0009897	external side of plasma membrane	0.075	1.92	0.00437413	0.210833	novel.2971;ENSOARG00000009395.1;ENSOARG00000009868.1;ENSOARG00000002907.1;novel.2806;novel.2736	6	novel.2971;ENSOARG00000009395.1;ENSOARG00000009868.1;ENSOARG00000002907.1	4	novel.2806;novel.2736	2
Cellular component	GO:0001891	phagocytic cup	0.025	0.14	0.00554823	0.210833	novel.2936;ENSOARG00000002124.1	2	--	0	novel.2936;ENSOARG00000002124.1	2
Cellular component	GO:0071556	integral component of lumenal side of endoplasmic reticulum membrane	0.025	0.18	0.00955172	0.241977	novel.2971;ENSOARG00000009395.1	2	novel.2971;ENSOARG00000009395.1	2	--	0
Cellular component	GO:0098553	lumenal side of endoplasmic reticulum membrane	0.025	0.18	0.00955172	0.241977	novel.2971;ENSOARG00000009395.1	2	novel.2971;ENSOARG00000009395.1	2	--	0
Cellular component	GO:0042611	MHC protein complex	0.025	0.22	0.0133259	0.253192	novel.2971;ENSOARG00000009395.1	2	novel.2971;ENSOARG00000009395.1	2	--	0
Cellular component	GO:0098576	lumenal side of membrane	0.025	0.22	0.0133259	0.253192	novel.2971;ENSOARG00000009395.1	2	novel.2971;ENSOARG00000009395.1	2	--	0
Cellular component	GO:0099056	integral component of presynaptic membrane	0.025	0.32	0.0269833	0.389796	ENSOARG00000001683.1;ENSOARG00000019232.1	2	ENSOARG00000019232.1	1	ENSOARG00000001683.1	1
Cellular component	GO:0031225	anchored component of membrane	0.0375	0.83	0.0291809	0.389796	novel.3021;ENSOARG00000015526.1;ENSOARG00000002907.1	3	novel.3021;ENSOARG00000015526.1;ENSOARG00000002907.1	3	--	0
Cellular component	GO:0043197	dendritic spine	0.0375	0.86	0.031454	0.389796	novel.2936;novel.375;ENSOARG00000002124.1	3	novel.375	1	novel.2936;ENSOARG00000002124.1	2
Cellular component	GO:0098889	intrinsic component of presynaptic membrane	0.025	0.35	0.0326733	0.389796	ENSOARG00000001683.1;ENSOARG00000019232.1	2	ENSOARG00000019232.1	1	ENSOARG00000001683.1	1
Cellular component	GO:0044309	neuron spine	0.0375	0.88	0.0333378	0.389796	novel.2936;novel.375;ENSOARG00000002124.1	3	novel.375	1	novel.2936;ENSOARG00000002124.1	2
Cellular component	GO:0030670	phagocytic vesicle membrane	0.025	0.38	0.0369993	0.401707	novel.2971;ENSOARG00000009395.1	2	novel.2971;ENSOARG00000009395.1	2	--	0
Cellular component	GO:0044214	spanning component of plasma membrane	0.0125	0.05	0.043004	0.408538	ENSOARG00000019232.1	1	ENSOARG00000019232.1	1	--	0
Cellular component	GO:0110016	B-WICH complex	0.0125	0.05	0.043004	0.408538	ENSOARG00000015128.1	1	--	0	ENSOARG00000015128.1	1
Molecular function	GO:0004520	endodeoxyribonuclease activity	0.1081	1.53	1.67692e-05	0.00192241	novel.743;novel.2001;novel.270;novel.2363;novel.388;novel.1583;novel.3109;novel.3439	8	novel.743;novel.2001;novel.270;novel.2363;novel.1583;novel.3109;novel.3439	7	novel.388	1
Molecular function	GO:0004536	deoxyribonuclease activity	0.1081	1.62	2.59896e-05	0.00192241	novel.743;novel.2001;novel.270;novel.2363;novel.388;novel.1583;novel.3109;novel.3439	8	novel.743;novel.2001;novel.270;novel.2363;novel.1583;novel.3109;novel.3439	7	novel.388	1
Molecular function	GO:0009036	type II site-specific deoxyribonuclease activity	0.0946	1.24	3.61016e-05	0.00192241	novel.2001;novel.270;novel.2363;novel.388;novel.1583;novel.3109;novel.3439	7	novel.2001;novel.270;novel.2363;novel.1583;novel.3109;novel.3439	6	novel.388	1
Molecular function	GO:0015666	restriction endodeoxyribonuclease activity	0.0946	1.24	3.61016e-05	0.00192241	novel.2001;novel.270;novel.2363;novel.388;novel.1583;novel.3109;novel.3439	7	novel.2001;novel.270;novel.2363;novel.1583;novel.3109;novel.3439	6	novel.388	1
Molecular function	GO:0016888	endodeoxyribonuclease activity, producing 5'-phosphomonoesters	0.0946	1.33	5.79931e-05	0.00247051	novel.2001;novel.270;novel.2363;novel.388;novel.1583;novel.3109;novel.3439	7	novel.2001;novel.270;novel.2363;novel.1583;novel.3109;novel.3439	6	novel.388	1
Molecular function	GO:0016893	endonuclease activity, active with either ribo- or deoxyribonucleic acids and producing 5'-phosphomonoesters	0.0946	1.78	0.00033806	0.0120011	novel.2001;novel.270;novel.2363;novel.388;novel.1583;novel.3109;novel.3439	7	novel.2001;novel.270;novel.2363;novel.1583;novel.3109;novel.3439	6	novel.388	1
Molecular function	GO:0003964	RNA-directed DNA polymerase activity	0.1081	2.45	0.000450557	0.0137098	novel.2001;novel.270;novel.2363;novel.388;novel.530;novel.1583;novel.3109;novel.3439	8	novel.2001;novel.270;novel.2363;novel.1583;novel.3109;novel.3439	6	novel.388;novel.530	2
Molecular function	GO:0034061	DNA polymerase activity	0.1081	2.57	0.000606217	0.0161405	novel.2001;novel.270;novel.2363;novel.388;novel.530;novel.1583;novel.3109;novel.3439	8	novel.2001;novel.270;novel.2363;novel.1583;novel.3109;novel.3439	6	novel.388;novel.530	2
Molecular function	GO:0034987	immunoglobulin receptor binding	0.027	0.08	0.00175042	0.0414267	novel.2806;novel.2736	2	--	0	novel.2806;novel.2736	2
Molecular function	GO:0046703	natural killer cell lectin-like receptor binding	0.027	0.1	0.00252999	0.0538888	ENSOARG00000009868.1;ENSOARG00000002907.1	2	ENSOARG00000009868.1;ENSOARG00000002907.1	2	--	0
Molecular function	GO:0016209	antioxidant activity	0.0405	0.44	0.00411966	0.0785813	ENSOARG00000021156.1;novel.363;novel.1308	3	novel.1308	1	ENSOARG00000021156.1;novel.363	2
Molecular function	GO:0003725	double-stranded RNA binding	0.0405	0.45	0.00442712	0.0785813	novel.2426;novel.2915;ENSOARG00000015128.1	3	novel.2426;novel.2915	2	ENSOARG00000015128.1	1
Molecular function	GO:0072341	modified amino acid binding	0.0405	0.52	0.00676367	0.11082	novel.2555;novel.2936;ENSOARG00000002124.1	3	--	0	novel.2555;novel.2936;ENSOARG00000002124.1	3
Molecular function	GO:0070566	adenylyltransferase activity	0.027	0.18	0.00789762	0.120157	novel.2426;novel.2915	2	novel.2426;novel.2915	2	--	0
Molecular function	GO:0070330	aromatase activity	0.027	0.2	0.00939775	0.130336	ENSOARG00000003423.1;novel.2536	2	--	0	ENSOARG00000003423.1;novel.2536	2
Molecular function	GO:0008395	steroid hydroxylase activity	0.027	0.21	0.0104627	0.130336	ENSOARG00000003423.1;novel.2536	2	--	0	ENSOARG00000003423.1;novel.2536	2
Molecular function	GO:0001221	transcription coregulator binding	0.0405	0.61	0.0104858	0.130336	ENSOARG00000010374.1;ENSOARG00000010939.1;novel.2993	3	ENSOARG00000010374.1;novel.2993	2	ENSOARG00000010939.1	1
Molecular function	GO:0001530	lipopolysaccharide binding	0.027	0.21	0.0110143	0.130336	novel.2936;ENSOARG00000002124.1	2	--	0	novel.2936;ENSOARG00000002124.1	2
Molecular function	GO:0004601	peroxidase activity	0.027	0.24	0.0139591	0.156488	ENSOARG00000021156.1;novel.1308	2	novel.1308	1	ENSOARG00000021156.1	1
Molecular function	GO:0016684	oxidoreductase activity, acting on peroxide as acceptor	0.027	0.25	0.015222	0.162115	ENSOARG00000021156.1;novel.1308	2	novel.1308	1	ENSOARG00000021156.1	1
Molecular function	GO:0001222	transcription corepressor binding	0.027	0.27	0.0172049	0.174507	ENSOARG00000010374.1;novel.2993	2	ENSOARG00000010374.1;novel.2993	2	--	0
Molecular function	GO:0016712	oxidoreductase activity, acting on paired donors, with incorporation or reduction of molecular oxygen, reduced flavin or flavoprotein as one donor, and incorporation of one atom of oxygen	0.027	0.3	0.0207385	0.192056	ENSOARG00000003423.1;novel.2536	2	--	0	ENSOARG00000003423.1;novel.2536	2
Molecular function	GO:0016860	intramolecular oxidoreductase activity	0.027	0.3	0.0207385	0.192056	novel.2555;novel.1308	2	novel.1308	1	novel.2555	1
Molecular function	GO:0001786	phosphatidylserine binding	0.027	0.36	0.0286172	0.253977	novel.2936;ENSOARG00000002124.1	2	--	0	novel.2936;ENSOARG00000002124.1	2
Molecular function	GO:0020037	heme binding	0.0405	0.91	0.0299879	0.255497	novel.2555;ENSOARG00000003423.1;novel.2536	3	--	0	novel.2555;ENSOARG00000003423.1;novel.2536	3
Molecular function	GO:0046906	tetrapyrrole binding	0.0405	0.96	0.0344181	0.274004	novel.2555;ENSOARG00000003423.1;novel.2536	3	--	0	novel.2555;ENSOARG00000003423.1;novel.2536	3
Molecular function	GO:0003823	antigen binding	0.027	0.4	0.0347329	0.274004	novel.2806;novel.2736	2	--	0	novel.2806;novel.2736	2
Molecular function	GO:0016846	carbon-sulfur lyase activity	0.0135	0.06	0.0450842	0.320098	ENSOARG00000011995.1	1	--	0	ENSOARG00000011995.1	1
Molecular function	GO:0043295	glutathione binding	0.0135	0.06	0.0450842	0.320098	novel.2555	1	--	0	novel.2555	1
Molecular function	GO:1900750	oligopeptide binding	0.0135	0.06	0.0450842	0.320098	novel.2555	1	--	0	novel.2555	1
Molecular function	GO:0043121	neurotrophin binding	0.0135	0.07	0.0490819	0.335438	novel.375	1	novel.375	1	--	0
