# Supplementary material for: Transcriptome–Metabolome Analysis Reveals That Crossbreeding Improves Meat Quality in Hu Sheep and Their F1-Generation Sheep
Source: Foods. 2025 Apr 17;14(8):1384. doi: 10.3390/foods14081384 (PMC12026837; doi:10.3390/foods14081384)
Supplement: Supplementary file 1 [file foods-14-01384-s001.zip › Table S6.xlsx]

## Sheet: DH vs HH
Supplementary Table S6. KEGG enrichment analysis of differentially expressed genes in DH group and HH group
ID	KEGG_level_1	KEGG_level_2	Description	GeneRatio(%)	BgRatio(%)	P-value	P-adj	geneID	Count	Up_gene	Up	Down_gene	Down	hyperlink	...16
ko04625	Organismal Systems	Immune system	C-type lectin receptor signaling pathway	22.22	1.16	0.00452359	0.244274	novel.1052;ENSOARG00000010199.1	2	ENSOARG00000010199.1	1	novel.1052	1	https://www.genome.jp/dbget-bin/www_bget?ko04625	https:\\www.genome.jp\dbget-bin\www_bget?map04625
ko03015	Genetic Information Processing	Translation	mRNA surveillance pathway	22.22	1.21	0.00490886	0.265079	novel.1449;novel.1448	2	--	0	novel.1449;novel.1448	2	https://www.genome.jp/dbget-bin/www_bget?ko03015	https:\\www.genome.jp\dbget-bin\www_bget?map03015
ko04071	Environmental Information Processing	Signal transduction	Sphingolipid signaling pathway	22.22	1.28	0.00555601	0.300025	novel.1449;novel.1448	2	--	0	novel.1449;novel.1448	2	https://www.genome.jp/dbget-bin/www_bget?ko04071	https:\\www.genome.jp\dbget-bin\www_bget?map04071
ko04152	Environmental Information Processing	Signal transduction	AMPK signaling pathway	22.22	1.33	0.0059795	0.322893	novel.1449;novel.1448	2	--	0	novel.1449;novel.1448	2	https://www.genome.jp/dbget-bin/www_bget?ko04152	https:\\www.genome.jp\dbget-bin\www_bget?map04152
ko04728	Organismal Systems	Nervous system	Dopaminergic synapse	22.22	1.45	0.00705484	0.380962	novel.1449;novel.1448	2	--	0	novel.1449;novel.1448	2	https://www.genome.jp/dbget-bin/www_bget?ko04728	https:\\www.genome.jp\dbget-bin\www_bget?map04728
ko05142	Human Diseases	Infectious disease: parasitic	Chagas disease	22.22	1.51	0.00762338	0.411662	novel.1449;novel.1448	2	--	0	novel.1449;novel.1448	2	https://www.genome.jp/dbget-bin/www_bget?ko05142	https:\\www.genome.jp\dbget-bin\www_bget?map05142
ko04261	Organismal Systems	Circulatory system	Adrenergic signaling in cardiomyocytes	22.22	1.67	0.00923837	0.498872	novel.1449;novel.1448	2	--	0	novel.1449;novel.1448	2	https://www.genome.jp/dbget-bin/www_bget?ko04261	https:\\www.genome.jp\dbget-bin\www_bget?map04261
ko05160	Human Diseases	Infectious disease: viral	Hepatitis C	22.22	1.72	0.00977216	0.527697	novel.1449;novel.1448	2	--	0	novel.1449;novel.1448	2	https://www.genome.jp/dbget-bin/www_bget?ko05160	https:\\www.genome.jp\dbget-bin\www_bget?map05160
ko05161	Human Diseases	Infectious disease: viral	Hepatitis B	22.22	1.8	0.0106546	0.57535	novel.1052;ENSOARG00000010199.1	2	ENSOARG00000010199.1	1	novel.1052	1	https://www.genome.jp/dbget-bin/www_bget?ko05161	https:\\www.genome.jp\dbget-bin\www_bget?map05161
ko04390	Environmental Information Processing	Signal transduction	Hippo signaling pathway	22.22	1.96	0.0125229	0.676237	novel.1449;novel.1448	2	--	0	novel.1449;novel.1448	2	https://www.genome.jp/dbget-bin/www_bget?ko04390	https:\\www.genome.jp\dbget-bin\www_bget?map04390
ko04530	Cellular Processes	Cellular community - eukaryotes	Tight junction	22.22	2.21	0.0158454	0.855649	novel.1449;novel.1448	2	--	0	novel.1449;novel.1448	2	https://www.genome.jp/dbget-bin/www_bget?ko04530	https:\\www.genome.jp\dbget-bin\www_bget?map04530
ko04514	Environmental Information Processing	Signaling molecules and interaction	Cell adhesion molecules	22.22	2.38	0.0182037	0.983001	ENSOARG00000016098.1;novel.388	2	--	0	ENSOARG00000016098.1;novel.388	2	https://www.genome.jp/dbget-bin/www_bget?ko04514	https:\\www.genome.jp\dbget-bin\www_bget?map04514
ko05203	Human Diseases	Cancer: overview	Viral carcinogenesis	22.22	2.63	0.0219297	1	novel.1052;ENSOARG00000010199.1	2	ENSOARG00000010199.1	1	novel.1052	1	https://www.genome.jp/dbget-bin/www_bget?ko05203	https:\\www.genome.jp\dbget-bin\www_bget?map05203
ko05165	Human Diseases	Infectious disease: viral	Human papillomavirus infection	22.22	3.87	0.0449791	1	novel.1449;novel.1448	2	--	0	novel.1449;novel.1448	2	https://www.genome.jp/dbget-bin/www_bget?ko05165	https:\\www.genome.jp\dbget-bin\www_bget?map05165
ko04151	Environmental Information Processing	Signal transduction	PI3K-Akt signaling pathway	22.22	4.02	0.0481556	1	novel.1449;novel.1448	2	--	0	novel.1449;novel.1448	2	https://www.genome.jp/dbget-bin/www_bget?ko04151	https:\\www.genome.jp\dbget-bin\www_bget?map04151

## Sheet: SH vs HH
Supplementary Table S6. KEGG enrichment analysis of differentially expressed genes in SH group and HH group
ID	KEGG_level_1	KEGG_level_2	Description	GeneRatio(%)	BgRatio(%)	P-value	P-adj	geneID	Count	Up_gene	Up	Down_gene	Down	hyperlink	...16
ko04650	Organismal Systems	Immune system	Natural killer cell mediated cytotoxicity	13.04	1.64	9.67605e-05	0.0138367	ENSOARG00000009868.1;ENSOARG00000020741.1;ENSOARG00000002907.1;novel.2806;novel.388;novel.3109	6	ENSOARG00000009868.1;ENSOARG00000020741.1;ENSOARG00000002907.1;novel.3109	4	novel.2806;novel.388	2	https://www.genome.jp/dbget-bin/www_bget?ko04650	https:\\www.genome.jp\dbget-bin\www_bget?map04650
ko05169	Human Diseases	Infectious disease: viral	Epstein-Barr virus infection	13.04	2.89	0.00197682	0.282685	novel.2971;ENSOARG00000007786.1;ENSOARG00000009395.1;novel.2426;novel.2806;novel.2915	6	novel.2971;ENSOARG00000009395.1;novel.2426;novel.2915	4	ENSOARG00000007786.1;novel.2806	2	https://www.genome.jp/dbget-bin/www_bget?ko05169	https:\\www.genome.jp\dbget-bin\www_bget?map05169
ko05202	Human Diseases	Cancer: overview	Transcriptional misregulation in cancer	10.87	2.5	0.00557362	0.797027	ENSOARG00000007786.1;novel.2806;ENSOARG00000006012.1;ENSOARG00000010939.1;novel.2993	5	novel.2993	1	ENSOARG00000007786.1;novel.2806;ENSOARG00000006012.1;ENSOARG00000010939.1	4	https://www.genome.jp/dbget-bin/www_bget?ko05202	https:\\www.genome.jp\dbget-bin\www_bget?map05202
ko04218	Cellular Processes	Cell growth and death	Cellular senescence	8.7	1.9	0.0110067	1	novel.2971;ENSOARG00000007786.1;ENSOARG00000009395.1;ENSOARG00000006012.1	4	novel.2971;ENSOARG00000009395.1	2	ENSOARG00000007786.1;ENSOARG00000006012.1	2	https://www.genome.jp/dbget-bin/www_bget?ko04218	https:\\www.genome.jp\dbget-bin\www_bget?map04218
ko04115	Cellular Processes	Cell growth and death	p53 signaling pathway	6.52	1.05	0.0122317	1	ENSOARG00000007786.1;novel.2936;ENSOARG00000002124.1	3	--	0	ENSOARG00000007786.1;novel.2936;ENSOARG00000002124.1	3	https://www.genome.jp/dbget-bin/www_bget?ko04115	https:\\www.genome.jp\dbget-bin\www_bget?map04115
ko04710	Organismal Systems	Environmental adaptation	Circadian rhythm	4.35	0.38	0.0128046	1	ENSOARG00000010374.1;novel.2993	2	ENSOARG00000010374.1;novel.2993	2	--	0	https://www.genome.jp/dbget-bin/www_bget?ko04710	https:\\www.genome.jp\dbget-bin\www_bget?map04710
ko05330	Human Diseases	Immune disease	Allograft rejection	6.52	1.07	0.0128629	1	novel.2971;ENSOARG00000009395.1;novel.2806	3	novel.2971;ENSOARG00000009395.1	2	novel.2806	1	https://www.genome.jp/dbget-bin/www_bget?ko05330	https:\\www.genome.jp\dbget-bin\www_bget?map05330
ko00760	Metabolism	Metabolism of cofactors and vitamins	Supplementary Table 6.Nicotinate and nicotinamide metabolism	4.35	0.39	0.0134581	1	ENSOARG00000011323.1;ENSOARG00000016164.1	2	--	0	ENSOARG00000011323.1;ENSOARG00000016164.1	2	https://www.genome.jp/dbget-bin/www_bget?ko00760	https:\\www.genome.jp\dbget-bin\www_bget?map00760
ko05320	Human Diseases	Immune disease	Autoimmune thyroid disease	6.52	1.13	0.0148676	1	novel.2971;ENSOARG00000009395.1;novel.2806	3	novel.2971;ENSOARG00000009395.1	2	novel.2806	1	https://www.genome.jp/dbget-bin/www_bget?ko05320	https:\\www.genome.jp\dbget-bin\www_bget?map05320
ko04922	Organismal Systems	Endocrine system	Glucagon signaling pathway	6.52	1.14	0.0152179	1	ENSOARG00000005581.1;ENSOARG00000006012.1;ENSOARG00000011235.1	3	--	0	ENSOARG00000005581.1;ENSOARG00000006012.1;ENSOARG00000011235.1	3	https://www.genome.jp/dbget-bin/www_bget?ko04922	https:\\www.genome.jp\dbget-bin\www_bget?map04922
ko05340	Human Diseases	Immune disease	Primary immunodeficiency	4.35	0.48	0.0207548	1	ENSOARG00000012585.1;novel.2806	2	--	0	ENSOARG00000012585.1;novel.2806	2	https://www.genome.jp/dbget-bin/www_bget?ko05340	https:\\www.genome.jp\dbget-bin\www_bget?map05340
ko04152	Environmental Information Processing	Signal transduction	AMPK signaling pathway	6.52	1.33	0.0232132	1	ENSOARG00000005581.1;ENSOARG00000006012.1;novel.1448	3	--	0	ENSOARG00000005581.1;ENSOARG00000006012.1;novel.1448	3	https://www.genome.jp/dbget-bin/www_bget?ko04152	https:\\www.genome.jp\dbget-bin\www_bget?map04152
ko04514	Environmental Information Processing	Signaling molecules and interaction	Cell adhesion molecules	8.7	2.38	0.0234212	1	novel.2971;ENSOARG00000009395.1;ENSOARG00000002007.1;novel.388	4	novel.2971;ENSOARG00000009395.1;ENSOARG00000002007.1	3	novel.388	1	https://www.genome.jp/dbget-bin/www_bget?ko04514	https:\\www.genome.jp\dbget-bin\www_bget?map04514
ko04068	Environmental Information Processing	Signal transduction	FoxO signaling pathway	6.52	1.37	0.0250394	1	ENSOARG00000007786.1;ENSOARG00000020741.1;ENSOARG00000006012.1	3	ENSOARG00000020741.1	1	ENSOARG00000007786.1;ENSOARG00000006012.1	2	https://www.genome.jp/dbget-bin/www_bget?ko04068	https:\\www.genome.jp\dbget-bin\www_bget?map04068
ko00232	Metabolism	Biosynthesis of other secondary metabolites	Caffeine metabolism	2.17	0.06	0.0269686	1	ENSOARG00000003423.1	1	--	0	ENSOARG00000003423.1	1	https://www.genome.jp/dbget-bin/www_bget?ko00232	https:\\www.genome.jp\dbget-bin\www_bget?map00232
ko05165	Human Diseases	Infectious disease: viral	Human papillomavirus infection	10.87	3.87	0.0316787	1	novel.2971;ENSOARG00000009395.1;ENSOARG00000006012.1;ENSOARG00000012643.1;novel.1448	5	novel.2971;ENSOARG00000009395.1	2	ENSOARG00000006012.1;ENSOARG00000012643.1;novel.1448	3	https://www.genome.jp/dbget-bin/www_bget?ko05165	https:\\www.genome.jp\dbget-bin\www_bget?map05165
ko05168	Human Diseases	Infectious disease: viral	Herpes simplex virus 1 infection	19.57	9.81	0.0323777	1	novel.2971;novel.743;ENSOARG00000009395.1;novel.84;novel.375;novel.2426;novel.2363;novel.2913;novel.2915	9	novel.2971;novel.743;ENSOARG00000009395.1;novel.84;novel.375;novel.2426;novel.2363;novel.2913;novel.2915	9	--	0	https://www.genome.jp/dbget-bin/www_bget?ko05168	https:\\www.genome.jp\dbget-bin\www_bget?map05168
ko05416	Human Diseases	Cardiovascular disease	Viral myocarditis	6.52	1.52	0.0325624	1	novel.2971;ENSOARG00000009395.1;novel.2806	3	novel.2971;ENSOARG00000009395.1	2	novel.2806	1	https://www.genome.jp/dbget-bin/www_bget?ko05416	https:\\www.genome.jp\dbget-bin\www_bget?map05416
ko04910	Organismal Systems	Endocrine system	Insulin signaling pathway	6.52	1.54	0.0336456	1	ENSOARG00000005581.1;novel.83;ENSOARG00000006012.1	3	novel.83	1	ENSOARG00000005581.1;ENSOARG00000006012.1	2	https://www.genome.jp/dbget-bin/www_bget?ko04910	https:\\www.genome.jp\dbget-bin\www_bget?map04910
ko05204	Human Diseases	Cancer: overview	Chemical carcinogenesis - DNA adducts	4.35	0.64	0.0350696	1	ENSOARG00000003423.1;novel.1308	2	novel.1308	1	ENSOARG00000003423.1	1	https://www.genome.jp/dbget-bin/www_bget?ko05204	https:\\www.genome.jp\dbget-bin\www_bget?map05204
ko00982	Metabolism	Xenobiotics biodegradation and metabolism	Drug metabolism - cytochrome P450	4.35	0.67	0.0380813	1	ENSOARG00000003423.1;novel.1308	2	novel.1308	1	ENSOARG00000003423.1	1	https://www.genome.jp/dbget-bin/www_bget?ko00982	https:\\www.genome.jp\dbget-bin\www_bget?map00982
ko00480	Metabolism	Metabolism of other amino acids	Glutathione metabolism	4.35	0.69	0.0401424	1	ENSOARG00000021156.1;novel.1308	2	novel.1308	1	ENSOARG00000021156.1	1	https://www.genome.jp/dbget-bin/www_bget?ko00480	https:\\www.genome.jp\dbget-bin\www_bget?map00480
ko00980	Metabolism	Xenobiotics biodegradation and metabolism	Metabolism of xenobiotics by cytochrome P450	4.35	0.7	0.0411887	1	ENSOARG00000003423.1;novel.1308	2	novel.1308	1	ENSOARG00000003423.1	1	https://www.genome.jp/dbget-bin/www_bget?ko00980	https:\\www.genome.jp\dbget-bin\www_bget?map00980
ko05217	Human Diseases	Cancer: specific types	Basal cell carcinoma	4.35	0.72	0.043312	1	ENSOARG00000007786.1;ENSOARG00000012643.1	2	--	0	ENSOARG00000007786.1;ENSOARG00000012643.1	2	https://www.genome.jp/dbget-bin/www_bget?ko05217	https:\\www.genome.jp\dbget-bin\www_bget?map05217
ko05160	Human Diseases	Infectious disease: viral	Hepatitis C	6.52	1.72	0.0442317	1	novel.2426;novel.2915;novel.1448	3	novel.2426;novel.2915	2	novel.1448	1	https://www.genome.jp/dbget-bin/www_bget?ko05160	https:\\www.genome.jp\dbget-bin\www_bget?map05160

## Sheet: SH vs DH
Supplementary Table S6. KEGG enrichment analysis of differentially expressed genes in SH group and DH group
ID	KEGG_level_1	KEGG_level_2	Description	GeneRatio(%)	BgRatio(%)	P-value	P-adj	geneID	Count	Up_gene	Up	Down_gene	Down	hyperlink	...16
ko05168	Human Diseases	Infectious disease: viral	Herpes simplex virus 1 infection	45.83	9.81	5.75517e-06	0.000477679	novel.2971;ENSOARG00000016098.1;ENSOARG00000014715.1;novel.2705;ENSOARG00000014548.1;novel.3061;novel.2184;novel.2485;novel.375;novel.1080;novel.2183	11	novel.2971;ENSOARG00000016098.1;novel.2705;ENSOARG00000014548.1;novel.3061;novel.2184;novel.375;novel.1080;novel.2183	9	ENSOARG00000014715.1;novel.2485	2	https://www.genome.jp/dbget-bin/www_bget?ko05168	https:\\www.genome.jp\dbget-bin\www_bget?map05168
ko04145	Cellular Processes	Transport and catabolism	Phagosome	16.67	2.2	0.00172364	0.143062	novel.2971;ENSOARG00000016098.1;ENSOARG00000014548.1;novel.3061	4	novel.2971;ENSOARG00000016098.1;ENSOARG00000014548.1;novel.3061	4	--	0	https://www.genome.jp/dbget-bin/www_bget?ko04145	https:\\www.genome.jp\dbget-bin\www_bget?map04145
ko05330	Human Diseases	Immune disease	Allograft rejection	12.5	1.07	0.00203163	0.168625	novel.2971;ENSOARG00000016098.1;novel.3061	3	novel.2971;ENSOARG00000016098.1;novel.3061	3	--	0	https://www.genome.jp/dbget-bin/www_bget?ko05330	https:\\www.genome.jp\dbget-bin\www_bget?map05330
ko04940	Human Diseases	Endocrine and metabolic disease	Type I diabetes mellitus	12.5	1.09	0.00214104	0.177706	novel.2971;ENSOARG00000016098.1;novel.3061	3	novel.2971;ENSOARG00000016098.1;novel.3061	3	--	0	https://www.genome.jp/dbget-bin/www_bget?ko04940	https:\\www.genome.jp\dbget-bin\www_bget?map04940
ko04610	Organismal Systems	Immune system	Supplementary Table6.Complement and coagulation cascades	12.5	1.13	0.00237074	0.196772	ENSOARG00000000950.1;ENSOARG00000014548.1;novel.2476	3	ENSOARG00000000950.1;ENSOARG00000014548.1;novel.2476	3	--	0	https://www.genome.jp/dbget-bin/www_bget?ko04610	https:\\www.genome.jp\dbget-bin\www_bget?map04610
ko05320	Human Diseases	Immune disease	Autoimmune thyroid disease	12.5	1.13	0.00237074	0.196772	novel.2971;ENSOARG00000016098.1;novel.3061	3	novel.2971;ENSOARG00000016098.1;novel.3061	3	--	0	https://www.genome.jp/dbget-bin/www_bget?ko05320	https:\\www.genome.jp\dbget-bin\www_bget?map05320
ko05332	Human Diseases	Immune disease	Graft-versus-host disease	12.5	1.15	0.00249112	0.206763	novel.2971;ENSOARG00000016098.1;novel.3061	3	novel.2971;ENSOARG00000016098.1;novel.3061	3	--	0	https://www.genome.jp/dbget-bin/www_bget?ko05332	https:\\www.genome.jp\dbget-bin\www_bget?map05332
ko04612	Organismal Systems	Immune system	Antigen processing and presentation	12.5	1.51	0.00543137	0.450804	novel.2971;ENSOARG00000016098.1;novel.3061	3	novel.2971;ENSOARG00000016098.1;novel.3061	3	--	0	https://www.genome.jp/dbget-bin/www_bget?ko04612	https:\\www.genome.jp\dbget-bin\www_bget?map04612
ko05416	Human Diseases	Cardiovascular disease	Viral myocarditis	12.5	1.52	0.00553069	0.459048	novel.2971;ENSOARG00000016098.1;novel.3061	3	novel.2971;ENSOARG00000016098.1;novel.3061	3	--	0	https://www.genome.jp/dbget-bin/www_bget?ko05416	https:\\www.genome.jp\dbget-bin\www_bget?map05416
ko05150	Human Diseases	Infectious disease: bacterial	Staphylococcus aureus infection	12.5	1.54	0.00573263	0.475808	ENSOARG00000016098.1;ENSOARG00000014548.1;novel.2476	3	ENSOARG00000016098.1;ENSOARG00000014548.1;novel.2476	3	--	0	https://www.genome.jp/dbget-bin/www_bget?ko05150	https:\\www.genome.jp\dbget-bin\www_bget?map05150
ko04936	Human Diseases	Endocrine and metabolic disease	Alcoholic liver disease	12.5	1.55	0.00583525	0.484326	ENSOARG00000005581.1;ENSOARG00000014548.1;novel.2476	3	ENSOARG00000014548.1;novel.2476	2	ENSOARG00000005581.1	1	https://www.genome.jp/dbget-bin/www_bget?ko04936	https:\\www.genome.jp\dbget-bin\www_bget?map04936
ko01523	Human Diseases	Drug resistance: antineoplastic	Antifolate resistance	8.33	0.51	0.00664762	0.551753	ENSOARG00000001543.1;ENSOARG00000001169.1	2	--	0	ENSOARG00000001543.1;ENSOARG00000001169.1	2	https://www.genome.jp/dbget-bin/www_bget?ko01523	https:\\www.genome.jp\dbget-bin\www_bget?map01523
ko05322	Human Diseases	Immune disease	Systemic lupus erythematosus	12.5	1.9	0.0101446	0.842003	ENSOARG00000016098.1;ENSOARG00000014548.1;novel.2476	3	ENSOARG00000016098.1;ENSOARG00000014548.1;novel.2476	3	--	0	https://www.genome.jp/dbget-bin/www_bget?ko05322	https:\\www.genome.jp\dbget-bin\www_bget?map05322
ko02010	Environmental Information Processing	Membrane transport	ABC transporters	8.33	0.72	0.0127823	1	ENSOARG00000001543.1;ENSOARG00000001169.1	2	--	0	ENSOARG00000001543.1;ENSOARG00000001169.1	2	https://www.genome.jp/dbget-bin/www_bget?ko02010	https:\\www.genome.jp\dbget-bin\www_bget?map02010
ko00232	Metabolism	Biosynthesis of other secondary metabolites	Caffeine metabolism	4.17	0.06	0.0141472	1	ENSOARG00000003423.1	1	--	0	ENSOARG00000003423.1	1	https://www.genome.jp/dbget-bin/www_bget?ko00232	https:\\www.genome.jp\dbget-bin\www_bget?map00232
ko05167	Human Diseases	Infectious disease: viral	Kaposi sarcoma-associated herpesvirus infection	12.5	2.34	0.0178499	1	novel.2971;ENSOARG00000014548.1;novel.3061	3	novel.2971;ENSOARG00000014548.1;novel.3061	3	--	0	https://www.genome.jp/dbget-bin/www_bget?ko05167	https:\\www.genome.jp\dbget-bin\www_bget?map05167
ko05133	Human Diseases	Infectious disease: bacterial	Pertussis	8.33	0.87	0.0182216	1	ENSOARG00000014548.1;novel.2476	2	ENSOARG00000014548.1;novel.2476	2	--	0	https://www.genome.jp/dbget-bin/www_bget?ko05133	https:\\www.genome.jp\dbget-bin\www_bget?map05133
ko04514	Environmental Information Processing	Signaling molecules and interaction	Cell adhesion molecules	12.5	2.38	0.0186573	1	novel.2971;ENSOARG00000016098.1;novel.3061	3	novel.2971;ENSOARG00000016098.1;novel.3061	3	--	0	https://www.genome.jp/dbget-bin/www_bget?ko04514	https:\\www.genome.jp\dbget-bin\www_bget?map04514
ko05203	Human Diseases	Cancer: overview	Viral carcinogenesis	12.5	2.63	0.0241646	1	novel.2971;ENSOARG00000014548.1;novel.3061	3	novel.2971;ENSOARG00000014548.1;novel.3061	3	--	0	https://www.genome.jp/dbget-bin/www_bget?ko05203	https:\\www.genome.jp\dbget-bin\www_bget?map05203
ko04640	Organismal Systems	Immune system	Hematopoietic cell lineage	8.33	1.13	0.0295374	1	ENSOARG00000016098.1;ENSOARG00000012379.1	2	ENSOARG00000016098.1;ENSOARG00000012379.1	2	--	0	https://www.genome.jp/dbget-bin/www_bget?ko04640	https:\\www.genome.jp\dbget-bin\www_bget?map04640
ko05140	Human Diseases	Infectious disease: parasitic	Leishmaniasis	8.33	1.13	0.0295374	1	ENSOARG00000016098.1;ENSOARG00000014548.1	2	ENSOARG00000016098.1;ENSOARG00000014548.1	2	--	0	https://www.genome.jp/dbget-bin/www_bget?ko05140	https:\\www.genome.jp\dbget-bin\www_bget?map05140
ko05208	Human Diseases	Cancer: overview	Chemical carcinogenesis - reactive oxygen species	12.5	2.85	0.0296718	1	ENSOARG00000000021.1;ENSOARG00000009497.1;ENSOARG00000003423.1	3	ENSOARG00000000021.1	1	ENSOARG00000009497.1;ENSOARG00000003423.1	2	https://www.genome.jp/dbget-bin/www_bget?ko05208	https:\\www.genome.jp\dbget-bin\www_bget?map05208
ko04976	Organismal Systems	Digestive system	Bile secretion	8.33	1.15	0.0305001	1	ENSOARG00000001543.1;ENSOARG00000001169.1	2	--	0	ENSOARG00000001543.1;ENSOARG00000001169.1	2	https://www.genome.jp/dbget-bin/www_bget?ko04976	https:\\www.genome.jp\dbget-bin\www_bget?map04976
ko05169	Human Diseases	Infectious disease: viral	Epstein-Barr virus infection	12.5	2.89	0.0310097	1	novel.2971;ENSOARG00000016098.1;novel.3061	3	novel.2971;ENSOARG00000016098.1;novel.3061	3	--	0	https://www.genome.jp/dbget-bin/www_bget?ko05169	https:\\www.genome.jp\dbget-bin\www_bget?map05169
ko04714	Organismal Systems	Environmental adaptation	Thermogenesis	12.5	3.03	0.0349253	1	ENSOARG00000005581.1;ENSOARG00000000021.1;ENSOARG00000009497.1	3	ENSOARG00000000021.1	1	ENSOARG00000005581.1;ENSOARG00000009497.1	2	https://www.genome.jp/dbget-bin/www_bget?ko04714	https:\\www.genome.jp\dbget-bin\www_bget?map04714
ko05166	Human Diseases	Infectious disease: viral	Human T-cell leukemia virus 1 infection	12.5	3.18	0.0393962	1	novel.2971;ENSOARG00000016098.1;novel.3061	3	novel.2971;ENSOARG00000016098.1;novel.3061	3	--	0	https://www.genome.jp/dbget-bin/www_bget?ko05166	https:\\www.genome.jp\dbget-bin\www_bget?map05166
