# Supplementary material for: Transcriptome–Metabolome Analysis Reveals That Crossbreeding Improves Meat Quality in Hu Sheep and Their F1-Generation Sheep
Source: Foods. 2025 Apr 17;14(8):1384. doi: 10.3390/foods14081384 (PMC12026837; doi:10.3390/foods14081384)
Supplement: Supplementary file 1 [file foods-14-01384-s001.zip › Table S7.xlsx]

## Sheet: Sheet1
Supplementary Table S7. Differential metabolites of longissimus dorsi
Index	Compounds	Class I	Class II	Q1 (Da)	Molecular weight (Da)	Ionization model	Formula	Level	HH1	HH2	HH3	HH4	HH5	HH6	HH7	DH1	DH2	DH3	DH4	DH5	DH6	DH7	SH1	SH2	SH3	SH4	SH5	SH6	SH7	QC01	QC02	QC03	cpd_ID	HMDB	PubChem CID	CAS	ChEBI	Metlin	kegg_map
MEDP1203	(1R,6S)-6-amino-5-oxocyclohexyl-2-ene-1-carboxylic-acid-ester	Aldehyde,Ketones,Esters	Esters	156.1	155.058	[M+H]+	C7H9NO3	2	2.99694e+07	2.3519e+07	5.56273e+07	5.01954e+07	4.20188e+07	2.50901e+07	3.46649e+07	5.92847e+07	4.48419e+07	3.91984e+07	3.71304e+07	4.56691e+07	3.97025e+07	3.20906e+07	5.36717e+07	4.38201e+07	3.98618e+07	3.78432e+07	5.71799e+07	3.55345e+07	4.49396e+07	5.60019e+07	4.75783e+07	5.03162e+07	C19831	-	49852389	-	-	-	ko01100
MEDP2535	(2s)-2-Amino-4-sulfinobutanoic acid	Amino acid and Its metabolites	Amino acid derivatives	168	167.025	[M+H]+	C4H9NO4S	2	38007.9	53296.9	60509.8	27041.7	40074.2	44658.1	32310.5	46499.1	41018.7	53379	33225.4	36178.1	40077.7	38213.8	44660.9	38960.1	50279.4	25005	39401.7	51307.6	39144.4	41938.8	42887.5	47917.3	-	-	75896	2686-70-6	-	-	-
MEDP2334	(R)-(-)-1-Amino-2-propanol	Alcohol and amines	Amines	76.1	75.0684	[M+H]+	C3H9NO	1	33317.1	32308.8	41395.8	42418.1	55545.8	58558.5	46428.1	49471.5	42390.1	54522.2	57405.8	86152.3	69674.3	45432.1	39898.8	50466.1	66640.2	75727.3	45432.1	43401.1	60020	52538.6	50655.9	34339.8	C03194	-	439938	2799-16-8	-	-	ko00260,ko00860,ko01100
MEDP1126*113	(R)-(-)-2-phenylglycine	Amino acid and Its metabolites	Amino acid derivatives	120.1	137.084	[M-H2O+H]+	C8H11NO	2	1.40706e+07	2.27783e+07	1.43532e+07	1.49295e+07	1.42361e+07	1.40317e+07	1.29562e+07	1.59444e+07	1.44625e+07	1.35295e+07	1.28797e+07	1.22907e+07	1.35588e+07	1.4117e+07	1.25321e+07	1.30608e+07	1.27967e+07	1.25909e+07	1.30265e+07	1.22159e+07	1.36232e+07	1.21283e+07	1.32584e+07	1.27588e+07	-	-	2724025	56613-80-0	-	-	-
MEDP0823	(R)-2-Hydroxy-3-phenylpropionic acid	Organic acid and Its derivatives	Organic acid and Its derivatives	167	166.063	[M+H]+	C9H10O3	2	1.28792e+07	1.2246e+07	1.31927e+07	1.33689e+07	1.40656e+07	1.32465e+07	1.3226e+07	1.34599e+07	1.28091e+07	1.35634e+07	1.3084e+07	1.30971e+07	1.31889e+07	1.33483e+07	1.3481e+07	1.38089e+07	1.26154e+07	1.36226e+07	1.33343e+07	1.27165e+07	1.35243e+07	1.27789e+07	12894761	1.29783e+07	C05607	HMDB0000563	643327	7326-19-4	43065	5547	ko00360,ko01100
MEDN2091*004	(R)-2-Hydroxybutyric acid	Organic acid and Its derivatives	Organic acid and Its derivatives	103	104.1	[M-H]-	C4H8O3	2	323543	1.32568e+06	405059	425571	638246	460913	502170	483008	399679	278350	815312	263099	595016	511196	390725	579282	371381	371339	714617	774184	1.02009e+06	535931	505454	520707	-	-	449265	20016-85-7	-	-	-
MEDN1328*011	(S)-Leucic acid	Organic acid and Its derivatives	Organic acid and Its derivatives	131	132.079	[M-H]-	C6H12O3	2	1.09956e+06	4.09364e+06	701497	684400	1.09382e+06	646292	688515	1.76388e+06	737798	770727	1.04369e+06	603448	845671	1.54025e+06	795170	820014	1.29735e+06	1.01508e+06	948317	1.04669e+06	1.81943e+06	1.07862e+06	1.12375e+06	1.11639e+06	-	HMDB0000746	83697	13748-90-8	44510	5714	-
MEDP0281	1,3-Diaminopropane	Alcohol and amines	Amines	75	74.084	[M+H]+	C3H10N2	2	78972.4	50340.8	88130.2	84506.4	78813	90890	71934.8	86079.2	73825.9	66722.3	78654.5	85445.2	71057.3	72222.8	68330	63063.6	74021.8	66166.5	64151.7	67114.4	66310.9	68151.1	70508.7	57396	C00986	HMDB0000002	428	109-76-2	15725	5081	ko00260,ko00330,ko00410,ko01100
MEDP1212	1,3-Dicyclohexylurea	Alcohol and amines	Polyamines	225.2	224.189	[M+H]+	C13H24N2O	2	233489	194208	240583	244551	205511	205268	208765	200297	182937	187807	207716	200054	196357	213265	216929	213092	197022	188159	216036	207546	190990	231432	217641	222616	-	-	4277	2387-23-7	-	-	-
MEDP0115	1,4-Dihydro-1-Methyl-4-Oxo-3-Pyridinecarboxamide	Heterocyclic compounds	Pteridines and derivatives	153.1	152.059	[M+H]+	C7H8N2O2	1	58163.3	169013	160016	109721	163861	65750.4	62593	136019	94799.2	34508.3	112118	32120.6	180369	88248.7	74351.2	93094.6	57548.7	32337	83752.9	38548	98799.5	93213.3	86545.5	76186.6	C05843	HMDB0004194	440810	769-49-3	27838	-	ko00760,ko01100
MEDP0126	1,5-Diaminopentane	Alcohol and amines	Polyamines	103	102.116	[M+H]+	C5H14N2	2	112309	6670	139259	83196	35174.7	74867.9	28159.4	53864.7	90473.3	91334.7	45217.2	45462.7	77759.4	62943	85825.3	50643.9	55162.1	71432.9	61488.9	63230.8	41284.2	58350	60050.8	55218	C01672	HMDB0002322	273	462-94-2	18127	3236	ko00310,ko00470,ko00480,ko01100,ko04974
MEDP2132*108	1-Aminocyclobutanecarboxylic acid	Amino acid and Its metabolites	Amino acid derivatives	116.1	115.063	[M+H]+	C5H9NO2	1	8.50833e+06	2.51752e+07	7.47025e+06	3.55441e+06	3.27113e+06	2.81708e+06	2.86557e+06	9.5514e+06	3.9392e+06	6.62926e+06	3.44616e+06	3767530	3.10544e+06	4.06184e+06	7.33639e+06	4.7813e+06	2.9236e+06	2.52164e+06	2.95546e+06	2.3401e+06	3.6178e+06	4.87535e+06	5.09384e+06	4.89523e+06	-	-	89643	22264-50-2	-	-	-
MEDP2005	1-Aminocyclohexanecarboxylic acid	Organic acid and Its derivatives	Organic acid and Its derivatives	144.1	143.095	[M+H]+	C7H13NO2	2	233035	901261	120939	123408	139355	146583	175033	345132	173789	149528	151113	109945	214273	187053	236807	167453	243243	154048	170855	176709	212609	198069	146894	155090	-	-	1366	2756-85-6	-	-	-
MEDP1168	1-Aminocyclopropane-1-carboxylic acid	Organic acid and Its derivatives	Organic acid and Its derivatives	102	101.048	[M+H]+	C4H7NO2	2	857138	25005	944943	687370	859883	706312	600527	800904	899798	781209	483545	478187	556703	644327	705233	679233	613078	548465	600495	445129	697966	595114	524634	643476	C01234	-	535	22059-21-8	-	-	ko00270,ko01100
MEDP0831*101	1-Aminopropan-2-ol	Alcohol and amines	Alcohols	76	75.0684	[M+H]+	C3H9NO	2	81789.3	250843	93913.4	94950.1	69589.1	88365	86700	97627.1	111042	70629.5	90354.8	80556.5	97952.8	96705	64617.5	95898.4	99698.3	110523	75346.8	55039.4	66637.2	67503.7	98964.1	85857	C05771	HMDB0012136	4	78-96-6	19030	-	-
MEDP1247	1-Deoxyvaleric acid	Organic acid and Its derivatives	Organic acid and Its derivatives	235.2	234.162	[M+H]+	C15H22O2	1	427977	418640	517385	455954	435398	391392	416638	501266	453818	376648	426196	465642	378285	418627	415608	457367	455788	481548	443976	513855	457951	387985	402306	350275	C20404	-	71448993	-	-	-	ko01100
MEDP2725	1-Fluorocyclohexadiene-cis,cis-1,2-diol	Alcohol and amines	Alcohols	131	130.043	[M+H]+	C6H7FO2	2	3.59811e+06	5.11966e+06	3.51537e+06	3.59397e+06	3.77494e+06	3.69053e+06	3.20581e+06	3.48476e+06	3.53803e+06	3.32625e+06	3.73898e+06	3.44296e+06	3.54595e+06	3.23739e+06	3.35126e+06	3.66054e+06	3.24947e+06	3.04494e+06	3.39821e+06	3.36289e+06	3.69977e+06	3.20284e+06	3.359e+06	2.75942e+06	-	-	23724766	-	-	-	-
MEDP1003*113	1-Hydroxylamino-2-phenylethane	Benzene and substituted derivatives	Benzene and substituted derivatives	120.1	137	[M-H2O+H]+	C8H11NO	1	1.40706e+07	2.27783e+07	1.43532e+07	1.49295e+07	1.42361e+07	1.40317e+07	1.29562e+07	1.59444e+07	1.44625e+07	1.35295e+07	1.28797e+07	1.22907e+07	1.35588e+07	1.4117e+07	1.25321e+07	1.30608e+07	1.27967e+07	1.25909e+07	1.30265e+07	1.22159e+07	1.36232e+07	1.21283e+07	1.32584e+07	1.27588e+07	-	-	165091	3217-93-4	-	-	-
MEDP0146*119	1-Methyladenine	Nucleotide and Its metabolites	Nucleotide and Its metabolites	150	149.07	[M+H]+	C6H7N5	2	35493.5	135070	71094.9	38345	75839.9	52298.5	65423.2	41709.7	23340	19909.5	72862.8	128395	21105.7	36970.4	35076.9	44127.4	88365	44958	32616.5	34863.6	141740	76789.4	50294.5	60437.1	C02216	HMDB0011599	78821	5142-22-3	18083	-	-
MEDP1162*124	1-Methylguanine	Nucleotide and Its metabolites	Nucleotide and Its metabolites	166.1	165.065	[M+H]+	C6H7N5O	1	247686	670210	290574	214090	212828	172837	146911	252316	268407	207652	171020	192892	168476	317961	216325	237038	255400	155934	208316	149286	294534	226374	206306	179260	C04152	HMDB0003282	3778	938-85-2	21803	3778	-
MEDP2421*159	1-Methylguanosine	Nucleotide and Its metabolites	Nucleotide and Its metabolites	298.1	297.107	[M+H]+	C11H15N5O5	1	531750	951304	439455	297461	332295	327219	205203	472764	412333	244995	260052	158720	258772	342250	304826	581995	313939	201003	399551	246167	425181	411779	320470	239407	C04545	HMDB0001563	96373	2140-65-0	19062	6324	-
MEDN0138	1-Methylhistidine	Amino acid and Its metabolites	Amino acid derivatives	168.1	169.085	[M-H]-	C7H11N3O2	2	64742.5	1.24253e+06	36675	50893.3	57215.6	42930.9	80244.1	103851	60761.8	93277.7	50935.3	62096.9	47861.2	98675.5	78847.8	96502.5	68619.9	54428.7	73631.3	60006.8	85843.9	55774.2	65684.4	83439.7	C01152	HMDB0000001	92105	332-80-9	50599	3741	ko00340,ko01100
MEDP1974*117	1-Methylpiperidine-2-carboxylic acid	Amino acid and Its metabolites	Amino acid derivatives	144.1	143.095	[M+H]+	C7H13NO2	2	541729	2.01025e+06	686789	621453	547926	450269	409257	671466	594859	309675	414034	233708	505376	463404	579032	403428	466969	292415	543853	397976	558819	501582	452568	469450	-	-	415939	7730-87-2	-	-	-
MEDP0798	1-Naphthylamine	Benzene and substituted derivatives	Benzene and substituted derivatives	144.1	143.073	[M+H]+	C10H9N	1	183256	176783	160822	197642	181097	180562	183132	156135	155711	183249	185340	170254	178480	192623	174953	180671	189781	178592	161427	149464	174187	168710	168604	153883	C14790	-	8640	134-32-7	-	-	ko00980
MEDN1231	1-O-vanillyl-β-D-glucose	Benzene and substituted derivatives	Benzene and substituted derivatives	329.1	330.095	[M-H]-	C14H18O9	2	22018.3	23360.3	25055	30377.5	33834.5	24349.6	19929.4	26528.1	24605.3	14470.7	20561.4	28810	28774.1	26314.4	19823.6	23210.2	20785.6	31767.2	29236.8	21907.9	23674.9	32266.2	26520.5	28072.1	C20470	-	14132344	-	-	-	-
MEDP1127	1-acetylindole	Heterocyclic compounds	Indole and Its derivatives	160.1	159.068	[M+H]+	C10H9NO	2	391741	1.23172e+06	375489	330273	365844	314419	255903	537464	360374	283679	301240	186231	320682	368480	335124	328455	299209	219531	328095	344432	504936	386748	391432	390356	-	-	68470	576-15-8	-	-	-
MEDP1138	1-methylhistamine	Alcohol and amines	Polyamines	126.1	125.095	[M-2HCl+H]+	C6H13Cl2N3	1	202389	176267	230928	222026	232727	171187	189901	177424	159680	170294	178327	203506	226467	171176	186092	156216	163164	322573	174731	198475	147082	211104	185457	201314	C05127	HMDB0000898	11957601	6481-48-7	29009	5854	ko00340,ko01100
MEDN2207	10-Hydroxystearic Acid	FA	Oxidized lipids	299.3	300.266	[M-H]-	C18H36O3	2	79362.2	74585.8	41695.8	50340.7	67385	60376.9	75032.2	56148.4	43082.3	97711.8	73389.8	62538.9	42245	53905.9	46348.3	33767.7	87054.7	85176.7	40965	45129	55094.4	33488.4	34808.5	35782.8	-	HMDB0037396	9561835	638-26-6	-	-	-
MEDP1273	10-deoxyformamycin	Others	Others	454.3	453.309	[M+H]+	C25H43NO6	1	210457	224282	119327	94059.2	77943.8	108149	51310.5	126748	95009	114802	118606	70623.8	74549.8	66314.2	66239.5	113324	80774.1	38404.9	56131.9	48396.2	82621.5	106201	93203.8	105468	C11994	-	14155	11091-33-1	-	-	ko01100
MEDN1409	12-Hydroxyoctadecanoic acid	FA	FFA	299.3	300.266	[M-H]-	C18H36O3	1	280387	359349	200196	242519	297060	269182	291137	244813	187043	511288	449114	390031	269324	421922	227582	213661	442780	329246	201542	213429	263202	206457	216012	194364	-	HMDB0061706	7789	106-14-9	85208	-	-
MEDN1035	13(R)-HODE	FA	Oxidized lipids	295.2	296.235	[M-H]-	C18H32O3	1	25784.4	72792.6	25562.5	27267.5	30522.1	23888.6	42444.4	22142.8	24801.5	38242.1	22546.2	32046.9	33469.5	20617.1	20844.2	26059.5	20435.4	23512.1	26041.6	19942.5	28833.7	24075.6	23032.8	17745.7	-	-	13723970	10219-69-9	-	-	-
MEDN1112*052	16-Hydroxyhexadecanoic acid	FA	FFA	271.2	272.235	[M-H]-	C16H32O3	1	146695	218478	82687.4	102939	135036	177989	156395	38659.7	74981.4	570669	346622	676317	102387	873753	72771.7	63375.6	387093	156840	79556	84087.3	107540	171571	176240	177525	C18218	HMDB0006294	10466	506-13-8	55328	-	ko01100
MEDN0856*021	2',4'-Dihydroxyacetophenone	Benzene and substituted derivatives	Benzene and substituted derivatives	151	152.047	[M-H]-	C8H8O3	2	34073.4	84829	44518.4	30885.5	23401.1	27056.3	27007	25215.3	54141.8	31064.5	24292.3	19262.9	31001.5	24108.5	34198.2	29852.5	28512.5	24818.9	36794.1	33678.8	32724.2	34896.6	38909.2	33662.6	C03663	HMDB0029659	6990	89-84-9	18414	-	-
MEDP0150	2'-Deoxyinosine	Nucleotide and Its metabolites	Nucleotide and Its metabolites	253.1	252.086	[M+H]+	C10H12N4O4	2	46080.8	61708.8	40999.3	37795.3	19898	46801	9605.34	54790.1	47319.2	39847.8	36855.1	28284	33275.1	44295.3	32740.3	20039.5	23248.2	28162	45554.5	30664.8	45144.2	27517.3	33257	29579.1	C05512	HMDB0000071	65058	890-38-0	28997	3383	ko00230,ko01100,ko01232,ko02010
MEDP0598	2'-Hydroxy-5'-methylacetophenone	Benzene and substituted derivatives	Benzene and substituted derivatives	151.1	150.068	[M+H]+	C9H10O2	2	762293	889113	376390	561055	527724	678269	519537	392749	334353	1.72198e+06	778171	1.29339e+06	498407	1.39113e+06	403999	293144	1.29432e+06	833695	409276	590781	735858	584213	520322	542636	-	HMDB0032592	15068	1450-72-2	-	-	-
MEDP1077	2'-O-methyladenosine	Nucleotide and Its metabolites	Nucleotide and Its metabolites	282	281.112	[M+H]+	C11H15N5O4	2	128601	146729	85720.6	105732	109937	171775	61611.5	94020.9	106478	125060	78809.2	233530	76119.3	146745	87795.7	168440	146745	49768.6	69818.6	116720	65666.4	158425	110800	101710	C04779	HMDB0004326	102213	2140-79-6	119928	-	-
MEDP1717	2'-O-methylcytidine	Nucleotide and Its metabolites	Nucleotide and Its metabolites	258.1	257.101	[M+H]+	C10H15N3O5	2	23083.4	95204.5	17647.9	6210.11	39880.3	9511.02	15594.8	33571.3	18734.3	29075.7	18983.4	20648.6	21142.7	32584.2	25880.3	13653.6	23715.1	16831.5	12079.6	11277.6	15908.3	32967	21037.2	26583.8	-	-	145710370	70475-20-6	-	-	-
MEDP2405	2,2'-Cyclouridine	Nucleotide and Its metabolites	Nucleotide and Its metabolites	227.1	226.059	[M+H]+	C9H10N2O5	2	5005	36675	20005	30409.5	35010	11938.9	15227.5	37172.6	15005	30459.8	6670	6220.14	6670	10005	21426.3	7887.18	12685.1	19971.7	8340	20911.7	39905.9	28927.1	18340	33806.1	-	-	806138	3736-77-4	-	-	-
MEDN1753*009	2,2-Dimethylpentanoic acid	Organic acid and Its derivatives	Organic acid and Its derivatives	129.1	130.099	[M-H]-	C7H14O2	2	157050	198407	154906	86200.6	191664	200268	177710	156413	189287	213534	185599	163760	141134	196532	195106	222431	211352	174831	180590	155946	156183	143756	133906	172924	-	-	14455	1185-39-3	-	-	-
MEDN0747*042	2,4-Di-tert-butylphenol	Benzene and substituted derivatives	Phenolics	205.2	206.167	[M-H]-	C14H22O	2	121454	109532	97259.8	93267.7	109616	96614.8	88219.2	102330	119643	116353	122651	122294	86029.6	118015	103393	108110	118401	104908	132269	96603.1	107911	88619.6	97207.1	110399	-	HMDB0013816	14339290	96-76-4	89188	-	-
MEDP0883	2,4-Dihydroxypteridine	Heterocyclic compounds	Pteridines and derivatives	165.3	164.033	[M+H]+	C6H4N4O2	2	26267	69681	14426.2	8684.34	23009.8	17280.5	26445.2	35970.5	43345	16398.9	30209.1	27844.3	10884.1	36785.3	18442.9	26186.6	23578.9	7857.54	15427.5	13134.5	24439.2	16208	18340	24820.2	C03212	-	10250	487-21-8	-	-	-
MEDP1999	2,4-Dihydroxypyridine	Heterocyclic compounds	Pteridines and derivatives	112	111.032	[M+H]+	C5H5NO2	1	43345	341248	47853.3	29706.3	70692.8	29200.3	20766.2	43859.8	66685	46680	30735.1	14510.2	79785.6	26675	30010	26851.7	26254.3	25005	37208.2	25890.8	46741.4	41130.7	43022.6	56685	-	-	54696004	626-03-9	-	-	-
MEDN1628	2,4-Quinolinediol	Heterocyclic compounds	Heterocyclic compounds	160	161.048	[M-H]-	C9H7NO2	2	2.93873e+06	2.73646e+06	2.29352e+06	2.86251e+06	1.87677e+06	2.6712e+06	2.00351e+06	1.95257e+06	1.76063e+06	1.8343e+06	2.71029e+06	2.91838e+06	2.93935e+06	1.96253e+06	2.77747e+06	2.97731e+06	2.72951e+06	2.73136e+06	3.10099e+06	2.51887e+06	1.79263e+06	2.94725e+06	2.99177e+06	2.85838e+06	C16716	-	54680871	86-95-3	-	-	-
MEDP1246	2,4-diacetamino-2,4,6-triphenoxy-D-mannopyranose	Carbohydrates and Its metabolites	Sugar derivatives	247.1	246.122	[M+H]+	C10H18N2O5	2	61295.2	159537	67508.9	47624.5	77358.9	60053.2	50524.6	89428.6	72485.6	38084.3	32173.1	32404.7	65022.4	49916.2	128425	77454.8	36429.3	31046.2	32301.9	50940.6	72871.1	60053.2	55887.4	58787.5	C20424	-	163312161	-	-	-	ko00520,ko01100,ko01250
MEDP1814	2,5-Dimethyl-2,3-dihydrofuran-3-one	Heterocyclic compounds	Heterocyclic compounds	113.1	112.052	[M+H]+	C6H8O2	2	611728	544609	519278	579928	548007	573835	542841	505275	466607	571405	557649	404682	570937	539438	555159	529761	467867	541673	530668	498992	532895	392082	430192	417351	D90227	HMDB0032233	85730	14400-67-0	-	-	-
MEDP0694	2,5-Dimethyl-pyrazine	Heterocyclic compounds	Heterocyclic compounds	109.3	108.069	[M+H]+	C6H8N2	2	59854.9	55370.4	69775.2	81547.2	65943.4	93469.7	74261.7	86224.7	62742.7	71293.3	60353.5	63784.1	76512	60706.2	69555.5	61794	71594.2	70331.2	66275.8	61456	67536.8	75793	63711.2	63583	-	HMDB0035289	31252	123-32-0	-	-	-
MEDN0689	2,5-Furandicarboxylicacid	Organic acid and Its derivatives	Organic acid and Its derivatives	155	156.006	[M-H]-	C6H4O5	2	176999	216042	131923	179653	212629	164939	209222	176807	181966	199417	202396	208721	162633	190457	219029	181052	185884	203402	185744	191821	186477	216602	212644	208735	C20450	HMDB0004812	76720	3238-40-2	84212	7076	-
MEDN1837	2,6-Di-tert-butyl-4-(hydroxymethyl)phenol	Benzene and substituted derivatives	Benzene and substituted derivatives	235.2	236.178	[M-H]-	C15H24O2	2	697671	679436	697758	660005	655985	708618	665316	680743	668475	756472	780157	727667	677751	766041	754064	723507	685654	746479	722446	791256	813665	755290	760214	736974	-	HMDB0032048	6929	88-26-6	-	-	-
MEDP1735	2,6-Diamino-5-hydroxyhexanoic acid	Amino acid and Its metabolites	Amino acid derivatives	163.1	162.1	[M+H]+	C6H14N2O3	2	41297.2	39603.3	37093.9	38719.1	36684.3	55015	37619.8	35830.8	43751.6	38719.1	29483.4	32196.1	45964.9	46274.9	56286.5	43440	52881.9	37096.8	45040.9	38565.9	31675	35197.5	56687	41680	C16741	-	1029	13204-98-3	-	-	ko00310,ko01100
MEDP0606	2-(3,4-dimethoxyphenyl)ethanamine	Benzene and substituted derivatives	Benzene and substituted derivatives	182.1	181.11	[M+H]+	C10H15NO2	2	88670.5	97289.5	50663.3	68308.9	71907.9	81196	56120.2	54266.9	49012.3	92322	71596.1	61850.8	34906.9	56120.2	51893.4	80243.1	69599.8	48404	52011.3	48036.3	38221.6	47379	84940.7	67272.7	-	HMDB0041806	8421	120-20-7	136995	-	-
MEDN0554	2-(4-Hydroxyphenyl)ethanol	Benzene and substituted derivatives	Benzene and substituted derivatives	137.1	138.068	[M-H]-	C8H10O2	2	549241	945791	548149	560358	557528	567463	323386	476099	515116	572103	525517	592094	595773	623957	549637	556981	620678	603736	486668	438505	480901	615528	606146	449662	C06044	HMDB0004284	7044	501-94-0	1879	7044	ko00350,ko01100
MEDN2111	2-(Acetylamino)-2-deoxy-A-D-glucopyranose	Alcohol and amines	Amines	220.1	221.09	[M-H]-	C8H15NO6	2	267772	966057	232560	226147	249244	166730	220730	269324	241542	219114	281636	209187	75922.1	280860	301390	216920	253887	192266	228792	194570	342997	247615	217366	278342	-	-	82313	10036-64-3	-	-	-
MEDP0380	2-(Dimethylamino)Guanosine	Nucleotide and Its metabolites	Nucleotide and Its metabolites	312	311.123	[M+H]+	C12H17N5O5	1	92235.8	269938	1716.81	77357.8	103139	66597.1	50988.2	109782	91541.4	86539.8	84520.2	57525.3	64662.9	112743	60732.2	86141.9	92211.2	61313.8	63239.6	54418.1	127914	64122.7	77801.6	76600.5	-	HMDB0004824	92919	2140-67-2	19289	7086	-
MEDN1241	2-(α-D-mannosyl)-3-phosphate glyceride	Alcohol and amines	Amines	347	348.046	[M-H]-	C9H17O12P	2	614609	5.30545e+07	1.21961e+07	2.80833e+06	4.46915e+06	5.06186e+06	571124	1.08326e+07	7.01346e+06	905580	877713	351080	1.03806e+07	583781	1.01187e+06	1.07779e+06	1.04132e+06	383166	2.10005e+06	4.13346e+06	2.17532e+06	6.98433e+06	6.21243e+06	6.58195e+06	C11516	-	13686	-	-	-	ko00051,ko01100
MEDP2525	2-Amino-2-methyl-1,3-propanediol	Alcohol and amines	Alcohols	106.1	105.078	[M+H]+	C4H11NO2	2	987977	1.346e+06	826061	778368	752105	710937	682897	786770	850823	714747	770809	730264	759530	594117	731557	753066	742725	504484	615583	548394	709995	835410	701621	755853	-	-	1531	115-69-5	-	-	-
MEDP2265	2-Amino-3-phosphonopropionic acid	Organic acid and Its derivatives	Phosphoric acids	170	169.014	[M+H]+	C3H8NO5P	2	2.80323e+06	6.93738e+06	27637195	1.28248e+06	16326255	4317830	8032085	16729350	10070845	5969250	1.87105e+06	6268375	4801285	5.49056e+06	8830725	7827825	2.95311e+06	5156735	8095535	6604755	3.19673e+06	16073010	11035280	14794725	C05672	HMDB0000370	3857	5652-28-8	244030	5359	ko00440,ko01100
MEDN2155	2-Amino-5-nitrobenzoic acid	Benzene and substituted derivatives	Benzene and substituted derivatives	181	182.033	[M-H]-	C7H6N2O4	2	54038.4	69922.8	43398.5	60415.4	33648.8	64597	58512.3	34615.8	66580.7	53770.7	60756.5	42308.5	62605	68753.3	60298.8	53359.5	43173.3	35434.3	74256.7	33070.8	53642.2	47566.5	54319.3	50422.3	C19788	-	12032	616-79-5	-	-	-
MEDN0279	2-Aminoethanesulfinic Acid	Organic acid and Its derivatives	Sulfonic acids	108	109.02	[M-H]-	C2H7NO2S	2	6670	103534	6804.03	6263.49	10916.1	5005	813.12	8340	10005	6670	7484.34	2341.67	1631.26	7825.27	15005	3387.22	5006.66	3978.64	3898.78	2342.68	4038.98	7793.9	6859.57	10005	C00519	HMDB0000965	107812	300-84-5	16668	281	ko00430,ko01100
MEDP1017*105	2-Aminoisobutyric Acid	Amino acid and Its metabolites	Amino acid derivatives	104.1	103.063	[M+H]+	C4H9NO2	2	82045.3	529646	119152	82384.5	86403.8	60274.4	42010.3	43415.5	67503.7	66313.1	44409.1	54490.7	38004.6	34325.4	66302.8	50007.9	40384.4	55530.5	120160	39363.1	98952	104973	108576	97458.5	C03665	HMDB0001906	6119	62-57-7	27971	37	-
MEDN0502	2-Deoxyribose 1-Phosphate	Carbohydrates and Its metabolites	Phosphate sugars	213	214.024	[M-H]-	C5H11O7P	2	98227	1.02937e+06	155613	145142	211036	271358	163438	198487	187677	250144	573205	131698	86290	106066	352412	171565	119967	91099	205007	195782	296912	161467	206835	151960	C00672	HMDB0001351	439287	17210-42-3	28542	6182	ko00030,ko00240,ko01100
MEDN1675	2-Deoxyribose 5'-phosphate	Nucleotide and Its metabolites	Nucleotide and Its metabolites	213	214.024	[M-H]-	C5H11O7P	2	56168.5	388195	69456.9	79732.2	207891	157023	97798.9	93207.1	85102.9	115050	246778	33664.9	75147.2	93370	344938	143410	103736	136735	235259	37465.4	160156	156312	171106	142114	C00673	-	92043155	102916-66-5	-	-	ko00030,ko01100
MEDN0282	2-Furoic acid	Organic acid and Its derivatives	Organic acid and Its derivatives	111	112.016	[M-H]-	C5H4O3	1	58890.9	87321.2	52851.1	34430.9	61194.8	57890.4	21507.5	33788	61004.6	74976.1	75905.1	80313.4	101289	82857.7	43728.4	62989.7	80779.8	65762.7	39114.6	66037.8	37713.8	44707	24359.5	40507.3	C01546	HMDB0000617	6919	88-14-2	30845	2266	ko01100
MEDP2738	2-Hexadecanoylthio-1-ethylphosphorylcholine	FA	Others	482.3	481.299	[M+H]+	C23H48NO5PS	2	212762	232873	170970	161059	167085	109334	122072	213670	179163	110154	137093	152045	132075	140705	157467	148198	134480	133766	141521	96083	127677	127433	118641	128743	-	-	194114	60793-01-3	-	-	-
MEDN1751	2-Hexyldecanoic acid	FA	FFA	255.2	256.24	[M-H]-	C16H32O2	2	1.77103e+06	2.70128e+06	2.50331e+06	2.23569e+06	2.86317e+06	2.75964e+06	2.68314e+06	2.35332e+06	1.78898e+06	2.09251e+06	2.10444e+06	2.53479e+06	2.24317e+06	1.68873e+06	1.95855e+06	2.66936e+06	2.08138e+06	2.29465e+06	1.86638e+06	2.19776e+06	1.97452e+06	2.61622e+06	2.71652e+06	2.91336e+06	-	-	32912	25354-97-6	-	-	-
MEDN1320	2-Hydroxy-2-Methyl Butyric acid	Organic acid and Its derivatives	Organic acid and Its derivatives	117	118.063	[M-H]-	C5H10O3	1	40643.4	63419.7	23568.5	31246.7	34521.7	20102.1	48154.4	30673.4	29022.4	39193.4	31247.6	23563.2	30724.5	43987.6	26003.6	20615.2	24930.4	19456.8	33135.4	24633.8	20297.8	27508.1	26463.2	19200.1	-	HMDB0001987	95433	3739-30-8	68454	6416	-
MEDN2009	2-Hydroxy-3-Methyl Butanoic Acid	Organic acid and Its derivatives	Organic acid and Its derivatives	117.1	118.063	[M-H]-	C5H10O3	1	139040	435518	113718	152259	186054	134927	135309	247195	157991	142127	180207	79282.9	185225	161032	154031	176657	186107	144395	160889	178266	215381	162667	153964	170835	-	-	99823	4026-18-0	-	-	-
MEDP2008	2-Hydroxy-4-(methylthio)butyric acid	Organic acid and Its derivatives	Organic acid and Its derivatives	151	150.035	[M+H]+	C5H10O3S	2	43056.2	48559.7	116806	133051	24190.1	108959	87591.6	94269.1	77021.6	33340	133821	107269	23340	54263.1	104358	51614.7	68182.6	63502.5	45439.3	64860.2	60026.4	44607.4	70042.2	64150.7	-	HMDB0037115	11427	583-91-5	-	-	-
MEDP0151*121	2-Hydroxy-6-Aminopurine	Nucleotide and Its metabolites	Nucleotide and Its metabolites	152.1	151.049	[M+H]+	C5H5N5O	2	35010	404506	251430	96705	141740	183455	103375	124256	265950	83365	140215	101560	140075	151750	118395	58350	93501.7	196810	113385	197360	133980	103375	111715	160095	-	HMDB0000403	76900	3373-53-3	62462	5392	-
MEDN0283*065	2-Hydroxybutanoic Acid	Organic acid and Its derivatives	Organic acid and Its derivatives	103	104.047	[M-H]-	C4H8O3	2	3.41541e+06	7.93403e+06	3.00671e+06	3.22923e+06	2.32424e+06	2.26997e+06	1.68991e+06	2.43896e+06	2.20836e+06	1.35328e+06	1.92837e+06	1.10473e+06	1.23051e+06	1.84664e+06	1.65113e+06	2.70277e+06	1.94195e+06	1.16814e+06	1.48983e+06	1.51147e+06	2.16238e+06	2.40699e+06	2.1728e+06	2.01231e+06	C05984	HMDB0000008	11266	600-15-7	1148	3783	ko00640
MEDN1311	2-Hydroxycaprylic acid	Organic acid and Its derivatives	Organic acid and Its derivatives	159	160.11	[M-H]-	C8H16O3	2	85946.4	172861	69716.8	72731.4	81733.3	90140.2	84439.6	75583.3	61033.1	140992	124442	149287	82290.9	177804	58649.5	54948.1	116316	84913.6	73827.1	42999.8	69372.8	74143.7	92791	78889.4	-	HMDB0000711	94180	617-73-2	86543	5679	-
MEDP0507	2-Hydroxycinnamic acid	Benzene and substituted derivatives	Phenolic acids	165	164.047	[M+H]+	C9H8O3	2	1.29971e+06	3.98407e+06	1951620	1.121e+06	2618865	2195125	608786	3463285	1.32672e+06	1268965	982630	694394	1922900	783495	963418	780576	1794575	1445640	1895875	694542	954589	2230675	1914455	2530625	C01772	HMDB0002641	637540	614-60-8	18125	6727	ko00360,ko01100
MEDN1554	2-Hydroxyethanesulfonate	Organic acid and Its derivatives	Sulfonic acids	125	125.999	[M-H]-	C2H6O4S	1	265746	2.83943e+06	127472	321492	190816	144326	231327	113352	92192.2	118166	175193	90685.3	152279	48462	393586	327838	114936	151946	135158	105059	160298	175334	187170	196270	C05123	HMDB0003903	7866	1562-00-1	1157	6987	ko00430,ko01100
MEDN1052*019	2-Hydroxyglutaric acid	Organic acid and Its derivatives	Organic acid and Its derivatives	147	148.037	[M-H]-	C5H8O5	2	116114	273216	108734	97013.8	103802	61301	82797.6	100103	63956	74991.5	73530.7	71058.8	77603.5	87764.4	80411.3	72913.7	55653.5	45724.6	76444.5	72921.7	69821	65508.7	94387.5	64285.5	C03196	-	439939	13095-48-2	-	-	ko00310,ko01100
MEDN1499*011	2-Hydroxyhexanoic acid	Organic acid and Its derivatives	Organic acid and Its derivatives	131.1	132.079	[M-H]-	C6H12O3	2	1.09956e+06	4.09364e+06	701497	684400	1.09382e+06	646292	688515	1.76388e+06	737798	770727	1.04369e+06	603448	845671	1.54025e+06	795170	820014	1.29735e+06	1.01508e+06	948317	1.04669e+06	1.81943e+06	1.07862e+06	1.12375e+06	1.11639e+06	C11377	HMDB0001624	99824	6064-63-7	86542	6332	-
MEDN0284*011	2-Hydroxyisocaproic Acid	Organic acid and Its derivatives	Organic acid and Its derivatives	131.1	132.079	[M-H]-	C6H12O3	2	1.09956e+06	4.09364e+06	701497	684400	1.09382e+06	646292	688515	1.76388e+06	737798	770727	1.04369e+06	603448	845671	1.54025e+06	795170	820014	1.29735e+06	1.01508e+06	948317	1.04669e+06	1.81943e+06	1.07862e+06	1.12375e+06	1.11639e+06	D87748	HMDB0000665	92779	498-36-2	59783	5635	-
MEDP2617	2-Indanone oxime	Benzene and substituted derivatives	Benzene and substituted derivatives	148.1	147.068	[M+H]+	C9H9NO	2	102937	90669.9	109345	69600.4	93331.8	95050.4	52416.7	64993.2	67485.7	169883	103810	104011	96386.2	94986.5	103436	115671	182681	68589.7	80944.2	57119.6	104798	69227.3	108210	90468.9	-	-	76875	3349-63-1	-	-	-
MEDP0110	2-Methoxybenzoic Acid	Benzene and substituted derivatives	Phenolic acids	153	152.047	[M+H]+	C8H8O3	2	309257	269295	248472	283282	258043	257228	409568	227696	277740	132486	274917	140854	203341	199713	245568	238696	219163	263978	291662	277293	177784	261111	267935	197794	-	HMDB0032604	11370	529-75-9	421840	-	-
MEDP1982	2-Methyl-1-Pyrroline	Heterocyclic compounds	Heterocyclic compounds	84.1	83.0735	[M+H]+	C5H9N	1	4.58543e+06	1.55222e+06	4.33048e+06	3.16926e+06	3.56556e+06	1.91773e+06	2.23275e+06	5.19835e+06	2.60794e+06	2.42737e+06	3.43038e+06	3.09572e+06	2.74769e+06	3.13134e+06	5.69442e+06	2.35913e+06	2.16698e+06	1.9281e+06	3.12257e+06	1.69576e+06	2.87218e+06	3.33409e+06	3.78675e+06	3.03534e+06	C20808	-	70103	872-32-2	-	-	-
MEDN1057	2-Methyl-d-erythritol 2,4-cyclodiphosphate	Carbohydrates and Its metabolites	Phosphate sugars	277	277.996	[M-H]-	C5H12O9P2	1	106647	648145	387670	261910	90035	348765	51680	624705	701730	130065	261910	85030	27578.6	53350	110723	430655	37542.5	31675	102325	95035	658190	430655	479145	316544	-	-	126747	143488-44-2	-	-	-
MEDN1326	2-Methylglutaric Acid	Organic acid and Its derivatives	Organic acid and Its derivatives	145	146.058	[M-H]-	C6H10O4	1	225883	253059	150647	200886	210924	208750	172591	189483	158244	410624	323046	655901	208081	633176	180721	183110	335493	198420	192630	129958	189626	172011	179292	171677	-	HMDB0000422	12046	18069-17-5	68567	5411	-
MEDN0568	2-Methylguanosine	Nucleotide and Its metabolites	Nucleotide and Its metabolites	296.1	297.107	[M-H]-	C11H15N5O5	2	30963.2	90582.2	30086.3	22719	20318.1	19021.9	16670.4	32531.2	19223.2	15623	22826.8	20337.7	67136.2	18387.8	27225.4	19222.4	13931.6	16129.6	16157	13904.2	26792.4	22428.3	26222.3	22568.8	-	HMDB0005862	135501934	2140-77-4	19702	-	-
MEDN1699*009	2-Methylhexanoic acid	Organic acid and Its derivatives	Organic acid and Its derivatives	129.1	130.099	[M-H]-	C7H14O2	2	157050	198407	154906	86200.6	191664	200268	177710	156413	189287	213534	185599	163760	141134	196532	195106	222431	211352	174831	180590	155946	156183	143756	133906	172924	-	HMDB0031594	20653	4536-23-6	-	-	-
MEDN0720*037	2-Methylhippuric acid	Amino acid and Its metabolites	Amino acid derivatives	192.1	193.074	[M-H]-	C10H11NO3	2	37641.1	84861.9	17388.6	15599	19402	10904.6	9397.34	13669.2	10536	10522.3	9298.77	4273.73	4703.67	12336.2	17500	11847.6	14143.3	6796.06	9924.06	7050.1	17599.7	15525	14455	15384.6	C01586	HMDB0011723	91637	42013-20-7	68455	-	ko01100
MEDN2068*004	2-Methyllactic acid	Organic acid and Its derivatives	Organic acid and Its derivatives	103	104.1	[M-H]-	C4H8O3	2	323543	1.32568e+06	405059	425571	638246	460913	502170	483008	399679	278350	815312	263099	595016	511196	390725	579282	371381	371339	714617	774184	1.02009e+06	535931	505454	520707	C21297	-	11671	594-61-6	-	-	-
MEDN1765	2-Methylquinolin-4-ol	Heterocyclic compounds	Heterocyclic compounds	158.1	159.068	[M-H]-	C10H9NO	2	10595.9	42787.2	13417.1	9145.63	7931.11	11804.4	5491.18	24521.7	13842.7	10135	10288.2	5807.45	9184.37	9320.46	6309.09	9849.28	11470.4	7872.09	8468.02	3682.32	14245.3	17942.6	17413.1	18642.8	C21873	-	69089	607-67-0	-	-	ko01100
MEDN0285*012	2-Methylsuccinic Acid	Organic acid and Its derivatives	Organic acid and Its derivatives	131	132.042	[M-H]-	C5H8O4	2	147338	354004	137542	139804	116960	114164	120789	161517	116639	100975	132879	117593	146146	148269	92464.1	138772	122902	83053.5	192343	84625.8	136807	92795.9	107243	103906	-	HMDB0001844	10349	498-21-5	91315	6344	-
MEDP1718	2-O-Methylcytosine	Heterocyclic compounds	Heterocyclic compounds	126.1	125.059	[M+H]+	C5H7N3O	1	67200.1	181790	76108.8	51001.4	50498.8	35010	42407.9	63350	50232.1	50916.3	32138.8	32242.6	49244.9	37386.5	31675	70324.2	25572.4	40661.8	53350	40010	78740.8	30817	24870.2	36249.5	-	HMDB0004339	160679	3289-47-2	70854	-	-
MEDN2150	2-O-α-D-glucopyranosyl-L-ascorbic acid	Carbohydrates and Its metabolites	Sugar derivatives	337.1	338.085	[M-H]-	C12H18O11	2	210280	60562.9	127465	149951	174128	219170	168529	150494	146777	204763	145523	154401	162474	181589	128981	132158	120717	148005	183459	166478	167110	203361	159326	135003	C18339	-	54693473	129499-78-1	-	-	-
MEDP0707	2-Pentadecanone	Aldehyde,Ketones,Esters	Ketones	227.5	226.23	[M+H]+	C15H30O	2	11296.9	25663.9	10115.1	8599.28	6951.88	9816.06	9415.28	14955	15105	8954.97	6389.69	11085.8	8170.27	12389.8	7228.81	7000.82	8739.11	4750.32	9028.37	12534.8	17677.6	14136.4	11887.3	8030.44	-	HMDB0031081	61303	2345-28-0	-	-	-
MEDP0789	2-Pentyl-3-phenyl-2-propenal	Aldehyde,Ketones,Esters	Aldehydes	203.4	202.136	[M+H]+	C14H18O	2	66826.1	80034.6	35975.8	61302.7	64197.3	56927.3	64179.8	72049.7	61127	64137.2	74385.7	74205.4	28101.4	65868.6	41181.8	64038.5	82400.3	53243.7	52963.7	77835	65351.9	73541	67462.6	68576.9	C12288	HMDB0031313	1712058	122-40-7	32318	-	-
MEDN0098	2-Picolinic Acid	Heterocyclic compounds	Pteridines and derivatives	122	123.032	[M-H]-	C6H5NO2	2	2.26996e+06	2.14798e+06	2.06924e+06	2.23512e+06	2.05184e+06	2.27824e+06	2.26379e+06	2.01627e+06	2.1134e+06	2.06812e+06	2.32821e+06	2.17706e+06	2.06393e+06	2.19782e+06	2.1421e+06	2.29603e+06	2.20345e+06	2.48814e+06	1.96138e+06	2.22736e+06	2.01027e+06	2.15949e+06	1.88911e+06	1.94556e+06	C10164	HMDB0002243	1018	98-98-6	28747	-	ko00380,ko01100
MEDP2360	2-Pyrrolidineacetic acid	Amino acid and Its metabolites	Amino acid derivatives	130.1	129.078	[M+H]+	C6H11NO2	2	196968	470780	276940	251189	216835	225185	220175	312015	238540	261910	238540	170105	211830	150085	256905	333730	223515	143410	86700	123390	150085	191800	216835	136651	-	HMDB0029444	123784	56879-46-0	-	-	-
MEDP0545	2-Pyrrolidinone	Heterocyclic compounds	Heterocyclic compounds	86.1	85.0528	[M+H]+	C4H7NO	1	258687	213921	324968	312814	302373	627685	317055	273680	233206	520492	300276	214039	255696	240892	242575	290069	247739	238247	167259	206594	226069	251421	298736	171924	-	HMDB0002039	12025	616-45-5	36592	6452	-
MEDP2697	2-Thio-PAF	FA	Others	522.3	539.341	[M+H-H2O]+	C26H54NO6PS	2	2.20435e+06	3.5718e+06	1.7528e+06	1.46164e+06	1.35635e+06	746741	815858	1.93148e+06	2.26189e+06	763641	1.17211e+06	1.21446e+06	719447	1.6998e+06	1.19647e+06	1.53843e+06	852796	503610	1.06927e+06	458676	1.341e+06	1.25875e+06	1.20475e+06	1.25274e+06	-	-	10347222	-	-	-	-
MEDP2454	2-amino-6-methylmercaptopurine	Nucleotide and Its metabolites	Nucleotide and Its metabolites	182	181.042	[M+H]+	C6H7N5S	1	33374.5	18700.9	18222.5	20269.9	25296.1	21267.4	32248	25375.6	22960.7	15402.1	24234.1	28319.5	20722.9	22485.8	23995	26165.9	22637.2	19900.7	11729.6	17225.7	32078.1	33780.4	23099.3	32502.6	-	-	70976	1198-47-6	-	-	-
MEDN1148*052	2-hydroxyhexadecanoic acid	FA	FFA	271.2	272.235	[M-H]-	C16H32O3	1	146695	218478	82687.4	102939	135036	177989	156395	38659.7	74981.4	570669	346622	676317	102387	873753	72771.7	63375.6	387093	156840	79556	84087.3	107540	171571	176240	177525	-	HMDB0031057	92836	764-67-0	75972	-	-
MEDN1958	2-methyl citric acid	Organic acid and Its derivatives	Organic acid and Its derivatives	205	206.043	[M-H]-	C7H10O7	2	60640.1	281365	67781.1	54260.8	37286.1	53579.1	47947	69297.8	50579.6	23340	21022.2	21122.7	44830	33805.7	54001.3	39552.4	27123.3	15703.2	32386.1	24414.3	38196.3	51611.4	31305.7	51618.2	-	HMDB0000379	515	6061-96-7	30835	5368	-
MEDP1272	20,26-dihydroxyecdysone	Hormones and hormone related compounds	Hormones and hormone related compounds	497.3	496.304	[M+H]+	C27H44O8	2	1.27519e+06	2.04424e+06	1.0727e+06	1.01166e+06	925363	681212	674915	1.57652e+06	1.21365e+06	653501	1.06768e+06	735551	670712	985646	871712	878463	688182	553753	710309	477026	1.1513e+06	956277	950663	915763	C16500	-	47205796	19458-46-9	-	-	-
MEDN1817	20-Hydroxy Prostaglandin F2α	FA	Oxidized lipids	369.2	370.236	[M-H]-	C20H34O6	2	252960	97450.9	209332	186648	174140	202513	188778	175015	160034	154944	166970	163412	193002	173057	208989	227573	187534	223410	201342	181444	157029	154594	177910	178082	-	-	5283040	57930-92-4	-	-	-
MEDP0152	3'-Adenylic acid	Nucleotide and Its metabolites	Nucleotide and Its metabolites	348	347.063	[M+H]+	C10H14N5O7P	1	4.27341e+06	2.13131e+07	1.52651e+07	4.5945e+06	1.39276e+07	1.01626e+07	4151320	1.21301e+07	1.18872e+07	5.4049e+06	6.07118e+06	4.54428e+06	7.83196e+06	4.36524e+06	6.32014e+06	5.74145e+06	3.75701e+06	2.97482e+06	7.78065e+06	5.93671e+06	5.24527e+06	7.29889e+06	10753185	8.03032e+06	C01367	HMDB0003540	41211	84-21-9	28931	-	ko00230,ko01100
MEDP2728	3,4-Dichloroaniline	Benzene and substituted derivatives	Benzene and substituted derivatives	162	160.98	[M+H]+	C6H5Cl2N	2	166345	166744	147041	174960	160779	151045	162502	140480	151355	141552	151483	162516	162362	127165	156375	147311	153666	147953	138923	141622	139730	136304	132835	157351	-	-	7257	95-76-1	-	-	-
MEDN1747	3,4-Dimethylbenzoic acid	Benzene and substituted derivatives	Benzene and substituted derivatives	149.1	150.068	[M-H]-	C9H10O2	2	190669	233110	107457	143198	146034	159747	131052	109929	97521.5	429433	328323	345460	127568	373284	89534.3	96320	352434	186103	151875	177505	205732	142624	156249	179965	-	HMDB0002237	12073	619-04-5	64818	6565	-
MEDP2011	3,5-Dihydroxybenzoic acid	Benzene and substituted derivatives	Phenolic acids	155	154.027	[M+H]+	C7H6O4	2	37260.8	30523.9	41560.8	35254.1	37126.6	40053.2	33671.2	29437.2	35393.4	30440.7	33874.8	30658.3	28949.7	29948.3	24817.8	22078.2	41564.2	42472.5	38244.3	26572.8	24707.6	38015.7	32043.2	36111.4	-	HMDB0013677	7424	36438	39912	-	-
MEDP2105	3,6,9,12,15,18,21-Heptaoxatricosane-21,23-diol	Benzene and substituted derivatives	Benzene and substituted derivatives	371.2	370.22	[M+H]+	C16H34O9	1	130946	223311	154324	269189	105893	315297	130948	244133	205696	554101	140995	119086	202590	193079	305302	249104	244116	215495	270734	201973	183892	159343	167532	160576	-	-	78798	5117-19-1	-	-	-
MEDN1706	3-(2-Hydroxyphenyl)propanoic acid	Benzene and substituted derivatives	Phenolic acids	165.1	166.063	[M-H]-	C9H10O3	1	1.03669e+08	104339026	9.98857e+07	1.04252e+08	1.11597e+08	1.10176e+08	8.94324e+07	1.00931e+08	1.02381e+08	1.04701e+08	1.07348e+08	1.01681e+08	1.03071e+08	1.06117e+08	1.03417e+08	1.05178e+08	1.03883e+08	1.09478e+08	1.06041e+08	100579581	9.8322e+07	9.76664e+07	9.53585e+07	1.01404e+08	C01198	HMDB0033752	873	495-78-3	16104	-	ko00360,ko01100
MEDN1681	3-(2-Naphthyl)-L-alanine	Amino acid and Its metabolites	Amino acid derivatives	214.1	215.095	[M-H]-	C13H13NO2	2	501330	606085	550961	551431	506409	486299	538095	550468	530150	528791	472471	511611	529856	488718	536878	544929	543689	490723	518280	536770	523900	625140	608844	646501	-	-	185915	58438-03-2	-	-	-
MEDP0100	3-(4-hydroxyphenyl)acrylaldehyde	Benzene and substituted derivatives	Benzene and substituted derivatives	149.1	148.052	[M+H]+	C9H8O2	2	153493	199824	199661	172982	187385	183462	206655	206195	212097	232992	211794	207504	212783	221575	247907	183676	177873	202085	205007	209914	190917	226479	236625	239677	C05608	HMDB0040986	641301	2538-87-6	28353	-	ko01100
MEDP1218	3-Amino-2-naphthoic acid	Benzene and substituted derivatives	Phenolic acids	170.1	187.063	[M-H2O+H]+	C11H9NO2	1	1.21475e+06	1.24629e+06	1.39814e+06	1.65637e+06	1.73922e+06	1.79829e+06	1.2554e+06	1.75478e+06	1.57437e+06	1.52629e+06	1.54917e+06	1.39023e+06	1.40931e+06	1.37399e+06	1.35754e+06	1.50237e+06	1.74503e+06	1.59271e+06	1.54762e+06	1.50516e+06	1.76883e+06	1.37786e+06	1.03752e+06	1.22314e+06	-	-	22244	5959-52-4	-	-	-
MEDP1723	3-Amino-2-piperidinone	Heterocyclic compounds	Heterocyclic compounds	115.1	114.079	[M+H]+	C5H10N2O	2	95586.6	142696	57067.1	105037	53350	33574.6	69432.7	174091	109781	20746.2	184555	56657	88003.5	55164.5	166562	70382.6	57727.3	50918.1	137918	116411	123659	80444	113374	77993.1	-	HMDB0000323	5200225	1892-22-4	76341	5312	-
MEDP2182	3-Aminopropionitrile	Alcohol and amines	Amines	71.1	70.0531	[M+H]+	C3H6N2	2	59324.2	62888.9	73238.3	58909.1	54668.1	64791.8	33340	80025	48345	75651.6	46539.1	55892.3	28340	70020	26675	40312.1	11257.3	28340	20005	58894.2	27977.2	52320.9	57269.9	49430.7	C05670	HMDB0004101	1647	151-18-8	27413	7017	ko00410
MEDP2104	3-Aminoquinoline	Benzene and substituted derivatives	Benzene and substituted derivatives	145.1	144.069	[M+H]+	C9H8N2	2	181367	162005	161082	206463	150343	174375	142298	194732	199137	160278	165142	150294	148548	183234	161758	178805	193167	169955	143427	139331	196573	169572	194649	148722	C09183	HMDB0036827	11375	580-17-6	9053	-	-
MEDP0669	3-Chloroaniline	Benzene and substituted derivatives	Benzene and substituted derivatives	128.1	127.019	[M+H]+	C6H6ClN	1	5.95883e+07	6.12084e+07	6.04588e+07	6.44956e+07	6.76459e+07	6.67583e+07	6.22337e+07	6.57036e+07	6.09732e+07	5.96683e+07	6.54621e+07	6.01654e+07	6.21477e+07	6.22754e+07	6.12194e+07	6.53257e+07	6.36048e+07	6.33115e+07	6.35e+07	6.19821e+07	6.2383e+07	5.61658e+07	5.76801e+07	5.64139e+07	-	-	7932	108-42-9	-	-	-
MEDN0833	3-Dehydroshikimate	Organic acid and Its derivatives	Organic acid and Its derivatives	171	172.037	[M-H]-	C7H8O5	2	73879.6	76306.9	72720.1	82159	87338.6	79433.2	85779.3	90254	87536.6	93149	99387	97407.9	63779.6	92174.2	72136.3	71162	70515.8	93029.4	96498.6	83873.7	70078.5	96748.6	68929.9	101118	C02637	HMDB0000390	439774	2922-42-1	-	5379	ko00400,ko01100,ko01230,ko01240
MEDN1602*051	3-Deoxyguanosine	Nucleotide and Its metabolites	Nucleotide and Its metabolites	266.1	267.097	[M-H]-	C10H13N5O4	2	35287.4	49143.5	44538.5	19174.8	26843.4	28970.6	33685.4	18639.8	18125.7	17017.7	31049.7	12765.1	25411.4	11452.8	26210.2	26979.1	20894.7	14023.2	25524.8	19347.6	22856.9	28504.9	25412.9	29550.8	-	-	135440068	3608-58-0	-	-	-
MEDP2347	3-Guanidinopropionic acid	Organic acid and Its derivatives	Organic acid and Its derivatives	132.1	131.069	[M+H]+	C4H9N3O2	1	4.70256e+06	1.16828e+07	5.26548e+06	4.07232e+06	5.08048e+06	4.01459e+06	3.10997e+06	6.16063e+06	5.64831e+06	3.30825e+06	4.22748e+06	3.18614e+06	4.33492e+06	3.84388e+06	4.67292e+06	3.88675e+06	3.68384e+06	2.40993e+06	3.81591e+06	3.5018e+06	5.97853e+06	4.55261e+06	4.27614e+06	3.98849e+06	C03065	HMDB0013222	67701	353-09-3	15968	-	-
MEDN0290	3-Hydroxy-3-Methyl Butyric Acid	Organic acid and Its derivatives	Organic acid and Its derivatives	117.1	118.063	[M-H]-	C5H10O3	1	563555	3.82099e+06	841187	975702	712561	1.00905e+06	736315	773768	574954	806347	464079	485701	402100	506600	633780	668914	352402	534389	663545	850890	840745	849176	764249	781355	C20827	HMDB0000754	69362	625-08-1	37084	5722	ko00280,ko01100
MEDP2538*130	3-Hydroxy-L-phenylalanine	Amino acid and Its metabolites	Amino acid derivatives	182.1	181.074	[M+H]+	C9H11NO3	1	9.31044e+06	3.5719e+07	7.78941e+06	1.00917e+07	1.07163e+07	8.18814e+06	4.41603e+06	1.62815e+07	1.1041e+07	6.35404e+06	8.00393e+06	5.42583e+06	8.90885e+06	7.73109e+06	6.79437e+06	5.7822e+06	8.01723e+06	6.01992e+06	8.30644e+06	15458440	1.07504e+07	9.57167e+06	9.67634e+06	9.35324e+06	C20807	-	6950578	587-33-7	-	-	-
MEDN1394	3-Hydroxybenzoic Acid	Organic acid and Its derivatives	Organic acid and Its derivatives	137	138.032	[M-H]-	C7H6O3	1	446051	1.11286e+06	623190	702510	457227	489198	333657	505684	470586	417382	503080	524903	421347	361610	454967	704201	509024	536308	597764	552426	622025	359239	335378	528397	C00587	HMDB0002466	7420	36320	30764	6690	ko00400
MEDN1493*065	3-Hydroxybutanoic acid	Organic acid and Its derivatives	Organic acid and Its derivatives	103	104.047	[M-H]-	C4H8O3	1	3.41541e+06	7.93403e+06	3.00671e+06	3.22923e+06	2.32424e+06	2.26997e+06	1.68991e+06	2.43896e+06	2.20836e+06	1.35328e+06	1.92837e+06	1.10473e+06	1.23051e+06	1.84664e+06	1.65113e+06	2.70277e+06	1.94195e+06	1.16814e+06	1.48983e+06	1.51147e+06	2.16238e+06	2.40699e+06	2.1728e+06	2.01231e+06	C01089	HMDB0000011	441	300-85-6	17066	-	ko00650,ko01100,ko04024
MEDN1504	3-Hydroxycinnamic acid	Organic acid and Its derivatives	Organic acid and Its derivatives	163	164.047	[M-H]-	C9H8O3	1	59091.9	2.61614e+06	708373	352921	125738	139158	69689.1	296419	1.00763e+06	868473	159713	130984	194771	224433	613243	859691	250601	208194	136082	212459	235174	442865	412945	415056	C12621	HMDB0001713	637541	14755-02-3	32357	305	ko00360,ko01100
MEDN0820*019	3-Hydroxyglutaric acid	Organic acid and Its derivatives	Organic acid and Its derivatives	147	148.037	[M-H]-	C5H8O5	2	116114	273216	108734	97013.8	103802	61301	82797.6	100103	63956	74991.5	73530.7	71058.8	77603.5	87764.4	80411.3	72913.7	55653.5	45724.6	76444.5	72921.7	69821	65508.7	94387.5	64285.5	-	HMDB0000428	181976	638-18-6	-	5417	-
MEDP1898	3-Hydroxyphenylurea	Benzene and substituted derivatives	Benzene and substituted derivatives	153.1	152.059	[M+H]+	C7H8N2O2	1	5.99476e+07	7.46487e+07	5.44006e+07	6.30877e+07	6.33835e+07	6.79951e+07	60399039	6.35338e+07	6.41356e+07	6.73167e+07	6.56572e+07	6.39259e+07	5.94209e+07	5.48314e+07	6.06173e+07	6.00109e+07	6.06705e+07	7.38634e+07	5.97486e+07	5.90857e+07	5.29015e+07	5.53941e+07	6.13431e+07	6.08846e+07	-	-	12796	701-82-6	-	-	-
MEDP2752	3-Indole carboxylic acid glucuronide	Heterocyclic compounds	Indole and Its derivatives	338.1	337.08	[M+H]+	C15H15NO8	2	207163	817437	145208	120903	30513.9	28160.2	22303.5	246292	119727	77854.5	10169.9	21702	18384.4	55555.7	115827	41087.8	20736	13298.3	17605.8	7826.75	23863.9	135015	90773.2	99178.9	-	HMDB0013189	53481645	-	68486	-	-
MEDP0509	3-Indoleacrylic acid	Organic acid and Its derivatives	Organic acid and Its derivatives	188.1	187.063	[M+H]+	C11H9NO2	1	315808	310940	332466	347091	378586	306018	315207	354153	330710	340219	348047	300340	347005	312262	362083	375742	329775	335974	353764	358014	324823	275152	283193	296290	C21283	HMDB0000734	5375048	1204-06-4	90333	5702	-
MEDP0270	3-Indolebutyric Acid	Heterocyclic compounds	Indole and Its derivatives	204.1	203.095	[M+H]+	C12H13NO2	1	4.99287e+06	4.18402e+06	4.47235e+06	4.98323e+06	5.33364e+06	5.14372e+06	5.04357e+06	4.77667e+06	4.0786e+06	4.21164e+06	4.91674e+06	4.43333e+06	4.22906e+06	5.13304e+06	4.23971e+06	3.78441e+06	4.43798e+06	4.75571e+06	4.76906e+06	4.79594e+06	4.0546e+06	3.51241e+06	4.14009e+06	3.79661e+06	C11284	HMDB0002096	8617	133-32-4	33070	6485	-
MEDP1649	3-Methoxy-L-Tyrosine	Amino acid and Its metabolites	Amino acid derivatives	212.1	229.095	[M-H2O+H]+	C10H15NO5	2	53387.9	23340	15146.1	44022.6	48435.1	43529.2	115812	35010	60669.6	69095.5	47677.2	124576	16859.6	60882.3	55264.3	85030	81789.3	74715.9	56173.3	45516.7	74932.5	46428.1	56541.8	41210.8	-	-	46782236	200630-46-2	-	-	-
MEDP1495	3-Methoxyphenylacetic acid	Organic acid and Its derivatives	Organic acid and Its derivatives	167.1	166.063	[M+H]+	C9H10O3	1	2.89697e+06	2.67072e+06	2.76598e+06	3.0649e+06	2.93539e+06	2.66721e+06	2.65562e+06	2.82069e+06	2.82429e+06	2.79508e+06	2.76021e+06	2.50601e+06	2.61505e+06	2.82103e+06	2.67938e+06	2.40133e+06	2.6043e+06	2.80449e+06	2.56924e+06	2.38404e+06	2.75949e+06	2.48739e+06	2.62795e+06	2.53841e+06	-	HMDB0059969	15719	1798-09-0	-	-	-
MEDP0899*119	3-Methyladenine	Nucleotide and Its metabolites	Nucleotide and Its metabolites	150.3	149.07	[M+H]+	C6H7N5	1	35493.5	135070	71094.9	38345	75839.9	52298.5	65423.2	41709.7	23340	19909.5	72862.8	128395	21105.7	36970.4	35076.9	44127.4	88365	44958	32616.5	34863.6	141740	76789.4	50294.5	60437.1	C00913	HMDB0011600	1673	5142-23-4	38635	-	-
MEDP0034	3-N-Methyl-L-Histidine	Amino acid and Its metabolites	Amino acid derivatives	170	187.096	[M-H2O+H]+	C7H13N3O3	1	1.04459e+07	1.64629e+07	8.16387e+06	4.66266e+06	8.73768e+06	9.42294e+06	1.17985e+07	9.39806e+06	7.71555e+06	1.01068e+07	6.66262e+06	6.64786e+06	1.05907e+07	1.08596e+07	8.31583e+06	1.06545e+07	6.46218e+06	6.06261e+06	9.17311e+06	8.09478e+06	9.96773e+06	1.02604e+07	1.03872e+07	8.03314e+06	C01152	HMDB0000479	64969	368-16-1	27596	5466	ko00340,ko01100
MEDN2272	3-Oxostearic acid	Organic acid and Its derivatives	Organic acid and Its derivatives	297.2	298.251	[M-H]-	C18H34O3	2	159767	251235	125738	121396	147714	144058	197444	111959	117303	317955	328695	324422	95793.7	357607	105698	109303	263651	192874	117480	99191	137643	134755	125914	134668	-	-	5283005	16694-29-4	-	-	-
MEDN0841*068	3-Ureidopropionate	Organic acid and Its derivatives	Organic acid and Its derivatives	131	132.054	[M-H]-	C4H8N2O3	1	147338	354004	137542	139804	116960	114164	120789	161517	116639	100975	132879	117593	146146	148269	92464.1	138772	122902	83053.5	192343	84625.8	136807	92795.9	107243	103906	C02642	-	111	462-88-4	-	-	ko00240,ko00410,ko00770,ko01100
MEDP2408	3-aminobenzamide	Benzene and substituted derivatives	Benzene and substituted derivatives	137.1	136.064	[M+H]+	C7H8N2O	2	5.6175e+06	4.58955e+07	3.07559e+07	1.72115e+07	3.17685e+07	6.24358e+06	5.0887e+06	4.18832e+07	2.43944e+07	4.46692e+06	7.10759e+06	2.23582e+06	8.38678e+07	6.32305e+06	5.06006e+06	6.38827e+06	5.73449e+06	3.35485e+06	1.51063e+07	1.48752e+07	1.30408e+07	19186973	1.9257e+07	1.9491e+07	-	-	1645	3544-24-9	-	-	-
MEDN1771	4,4'-Dihydroxybenzophenone	Benzene and substituted derivatives	Benzene and substituted derivatives	213.1	214.063	[M-H]-	C13H10O3	2	73116	70645.8	71296	71248.1	77286.9	80551.7	88921.7	82605	82195.6	86088.7	91227.7	80867.7	74405.3	84532	83587.3	79713.5	77692.4	84613.8	76285.7	78640.8	76127.7	90429.3	76880.2	79011.9	C14220	-	69150	611-99-4	-	-	-
MEDP2099	4,5-Diaminofluorescein(DAF-2)	Benzene and substituted derivatives	Benzene and substituted derivatives	363.1	362.09	[M+H]+	C20H14N2O5	2	15340.6	14284.9	16773.8	15453.1	19926.1	26400.4	14604.6	19838	12972.5	16614.5	19069.7	21690	13404.7	16145.7	10949.3	11544.6	7159.78	12396	14511.1	18193.8	18411.4	12233.4	17235.7	14810.6	-	-	10666340	205391-01-1	-	-	-
MEDP2211	4-(4-Hydroxyaniline)-6,7-Dimethoxyquinazoline-JANEX-1	Benzene and substituted derivatives	Benzene and substituted derivatives	298.1	297.111	[M+H]+	C16H15N3O3	2	260750	63534.5	214342	236761	248359	205969	265087	105335	207741	214873	252032	234260	245750	180628	198585	141018	231461	215517	173277	253228	156132	89511.7	102520	113484	-	-	3794	202475-60-3	-	-	-
MEDP2647	4-(Hydroxyamino)quinoline 1-oxide	Benzene and substituted derivatives	Benzene and substituted derivatives	177.1	176.059	[M+H]+	C9H8N2O2	2	93005	39805.3	75219.4	93376.1	57063.8	80785.8	82269.5	54838	76350	92920.9	78340	81785.8	92270.5	64478.6	75320.6	74953.4	84482.8	120102	63063	97928.3	68200.5	53789.9	60835.1	40378.5	-	-	5360001	4637-56-3	-	-	-
MEDN2026	4-Acetylaminobenzoic acid	Organic acid and Its derivatives	Organic acid and Its derivatives	178.1	179.058	[M-H]-	C9H9NO3	1	395487	1.35957e+06	439422	200123	289533	239075	78974.2	406041	266055	260442	117763	168720	170901	343823	491739	245575	293692	98226.1	144572	123275	210985	274032	252715	271937	-	-	19266	556-08-1	-	-	-
MEDP2527	4-Amino-3-hydroxybutyric acid	Others	Medicine	120.1	119.058	[M+H]+	C4H9NO3	1	211489	213079	145461	377622	554415	168010	168873	217784	231084	120118	200316	242620	176072	91018.8	126689	122886	145464	333730	134522	95675.8	91242.4	135092	197129	141318	C03678	-	2149	924-49-2	-	-	-
MEDP2342	4-Aminomethylpyrimidine	Heterocyclic compounds	Heterocyclic compounds	110.1	109.064	[M+H]+	C5H7N3	1	1.59457e+06	5.09943e+06	2.29162e+06	1.7773e+06	1.63127e+06	1.35452e+06	1.28507e+06	1.97935e+06	1.92229e+06	1.62562e+06	1.34487e+06	1.54516e+06	1.98198e+06	1.85132e+06	1.61913e+06	1.43154e+06	1.96625e+06	1.4571e+06	1.07532e+06	1.29367e+06	2.22374e+06	1.63332e+06	1.87836e+06	1.7143e+06	-	-	12933348	45588-79-2	-	-	-
MEDP2139	4-Chloroaniline	Benzene and substituted derivatives	Benzene and substituted derivatives	128	127.019	[M+H]+	C6H6ClN	2	60165.2	115104	114493	136798	95791.8	126968	96178.1	102178	146548	141363	113151	133530	148902	95206.9	133301	111336	112062	90945.3	121549	128326	87522	79384.1	100298	73056.1	C14450	-	7812	106-47-8	-	-	-
MEDP0296	4-Guanidinobutyric Acid	Organic acid and Its derivatives	Organic acid and Its derivatives	146.1	145.085	[M+H]+	C5H11N3O2	1	21282335	3.96326e+07	2.12072e+07	11118030	18607870	20949515	16673300	29095425	19608355	22512170	20707575	20138810	20745950	1.18086e+07	1.79943e+07	31597830	1.56557e+07	22527705	1.48647e+07	1.11766e+07	26523075	20972575	1.72278e+07	1.6581e+07	C01035	HMDB0003464	500	463-00-3	15728	6938	ko00330,ko01100
MEDN0083	4-Hydroxy-3,5-dimethoxybenzoic acid	Benzene and substituted derivatives	Phenolic acids	197	198.053	[M-H]-	C9H10O5	2	6660.36	81797.3	30160.3	17924.3	10059.6	10024.4	1951.13	13344.5	35351.9	29620	4126.16	11139.8	12451.3	9724.13	37697.4	38622.6	12182.4	27452.1	13275.1	7986.01	15961.7	23299.1	18935.6	16189.2	C10833	HMDB0002085	10742	530-57-4	68329	2256	-
MEDN0128	4-Hydroxy-3-methoxybenzaldehyde	Benzene and substituted derivatives	Phenolics	151	152.047	[M-H]-	C8H8O3	1	123271	170910	102793	102296	109795	79399.7	78736.8	97372.2	265669	167471	128488	122281	121986	118882	94939.6	190861	123585	87849.3	75296	98157.4	83603.4	94041.1	101937	102561	C00755	HMDB0012308	1183	121-33-5	18346	-	ko01100
MEDP2703	4-Hydroxy-4-(pyridin-2-yl)butan-2-one	Heterocyclic compounds	Pyridine and pyridine derivatives	188.1	165.079	[M+Na]+	C9H11NO2	2	7.88809e+06	6.97302e+06	7.6019e+06	7.09204e+06	8.27659e+06	8.02721e+06	7.84857e+06	7.77269e+06	7.44751e+06	6.60302e+06	7.48643e+06	6.32588e+06	8.10636e+06	6.53749e+06	6.90166e+06	7.65482e+06	7.20185e+06	7.90844e+06	7.26129e+06	7.28422e+06	7.46482e+06	6.36297e+06	6.29735e+06	6.16456e+06	-	-	236022	6337-41-3	-	-	-
MEDN1937	4-Hydroxy-L-Glutamic Acid	Amino acid and Its metabolites	Amino acid derivatives	162	163.032	[M-H]-	C5H9NO5	1	79087	63350	112680	55015	125102	166142	164457	152286	120113	375500	130372	85030	116838	165216	59934.8	124328	138045	178415	232762	120424	162793	172404	111073	186542	C03079	-	439902	3913-68-6	-	-	-
MEDN0410	4-Hydroxybenzaldehyde	Benzene and substituted derivatives	Benzene and substituted derivatives	121	122.037	[M-H]-	C7H6O2	1	384208	2.04923e+06	870498	568653	354845	521939	413661	434185	2.22325e+06	730371	503627	290499	332891	321939	388549	991138	496304	286975	376026	414411	403228	685696	634224	686540	C00633	HMDB0011718	126	123-08-0	17597	-	ko01100
MEDN1909	4-Hydroxybenzoic Acid	Benzene and substituted derivatives	Phenolic acids	137	138.032	[M-H]-	C7H6O3	1	412684	742438	411426	429587	414107	318691	405361	413893	434788	555304	299519	424479	486075	342336	488183	442872	378334	474967	338276	449857	393871	512637	491721	460170	C00156	HMDB0000500	135	99-96-7	30763	5486	ko00130,ko00790,ko01100,ko01240
MEDP2263	4-Hydroxydebrisoquine	Benzene and substituted derivatives	Benzene and substituted derivatives	192.1	191.105	[M+H]+	C10H13N3O	2	185105	228879	107098	123048	92163.5	146865	82413.5	174255	152344	157473	67501.9	144623	104484	99595.4	173745	101833	171735	170212	135451	155553	129354	185019	168525	175826	-	HMDB0006468	107669	59333-79-8	63800	-	-
MEDN1740*009	4-Methylhexanoic acid	Organic acid and Its derivatives	Organic acid and Its derivatives	129.1	130.099	[M-H]-	C7H14O2	2	157050	198407	154906	86200.6	191664	200268	177710	156413	189287	213534	185599	163760	141134	196532	195106	222431	211352	174831	180590	155946	156183	143756	133906	172924	-	-	15271	1561-11-1	-	-	-
MEDP0118	4-Pyridoxic Acid	Heterocyclic compounds	Pteridines and derivatives	184.1	183.053	[M+H]+	C8H9NO4	2	34763.9	37617.2	20406.6	19540.4	20862	28742.3	3541.76	40845.7	21930.6	18632.2	13670.7	16962	21890.6	15646.4	17819.8	26981	11969	11964.6	8303.33	8892.54	15475.7	17966.3	23160.5	24790.5	C00847	HMDB0000017	6723	82-82-6	17405	239	ko00750,ko01100
MEDN1199*028	4-hydroxyphenylglyoxylate	Benzene and substituted derivatives	Phenolic acids	165	166.027	[M-H]-	C8H6O4	2	451677	452393	433459	455350	425731	376932	368670	467219	451581	418415	404044	422740	430428	436743	425202	196774	431885	439564	398254	438082	390706	375145	426006	448594	C03590	-	355	15573-67-8	-	-	ko01100
MEDN0731*042	4-tert-Octylphenol	Benzene and substituted derivatives	Phenolics	205.2	206.167	[M-H]-	C14H22O	2	121454	109532	97259.8	93267.7	109616	96614.8	88219.2	102330	119643	116353	122651	122294	86029.6	118015	103393	108110	118401	104908	132269	96603.1	107911	88619.6	97207.1	110399	C14205	HMDB0013825	8814	140-66-9	-	-	-
MEDN0624	5'-Adenylyl sulfate(APS)	Nucleotide and Its metabolites	Nucleotide and Its metabolites	426	427.02	[M-H]-	C10H14N5O10PS	2	3.74276e+06	4.22021e+06	5.10512e+06	5.0945e+06	4.9389e+06	5.95023e+06	5.03476e+06	6.16788e+06	6.70711e+06	3.84917e+06	5.38822e+06	2.35051e+06	3.66186e+06	1.9118e+06	3.55236e+06	4.14132e+06	3.60135e+06	1.9502e+06	3.16637e+06	2.04329e+06	5.68241e+06	4.80246e+06	4.59433e+06	4.92758e+06	C00224	HMDB0001003	10238	485-84-7	17709	5933	ko00230,ko00920,ko01100
MEDP0401	5'-Deoxy-5'-(Methylthio) Adenosine	Nucleotide and Its metabolites	Nucleotide and Its metabolites	298	297.09	[M+H]+	C11H15N5O3S	1	731206	5.17772e+06	1.18965e+06	633774	458976	357912	462652	1.10077e+06	653991	508164	471495	281067	465930	451054	647310	522001	452253	260201	456739	369538	642415	778786	779039	768026	C00170	HMDB0001173	439176	2457-80-9	17509	3425	ko00270,ko01100
MEDP1202	5'-Deoxy-5'-fluoroadenosine	Nucleotide and Its metabolites	Nucleotide and Its metabolites	270.1	269.092	[M+H]+	C10H12FN5O3	2	70990.2	347863	304211	205039	1.23687e+06	144216	169338	320064	542650	117259	168523	78852.6	3.45688e+06	109913	243889	102494	84372	103462	196810	133783	130251	342433	459608	427412	C19766	-	448403	731-98-6	-	-	-
MEDP2540	5-Acetylamino-6-amino-3-methyluracil	Nucleotide and Its metabolites	Nucleotide and Its metabolites	199.1	198.075	[M+H]+	C7H10N4O3	2	860267	1.64767e+06	884595	847978	467891	644890	801615	623540	768487	715371	809947	702186	758125	640373	980623	464957	685449	876492	881427	705945	802144	718149	755202	817373	C16366	HMDB0004400	88299	19893-78-8	-	-	ko00232
MEDN2325	5-Acetylamino-6-formylamino-3-methyluracil	Benzene and substituted derivatives	Benzene and substituted derivatives	225.1	226.07	[M-H]-	C8H10N4O4	2	12835.9	82078.8	15706.4	18414.9	9075.15	8802.01	8763.41	31785.3	14666.8	10013.1	11321.5	13801.4	9396.57	10921.9	7825.21	13993.1	11020.3	7907.2	14728.3	10934.3	30706.1	21358.5	14386.9	20438.7	-	-	108214	85438-96-6	-	-	-
MEDP0297	5-Aminovaleric Acid	Amino acid and Its metabolites	Amino acid derivatives	118.2	117.079	[M+H]+	C5H11NO2	1	233530	963109	400565	135070	195140	105687	70020	358790	165100	160095	148415	186795	135996	158425	455735	196810	256905	208490	365471	126730	193470	243545	301990	260245	C00431	HMDB0003355	138	660-88-8	15887	6902	ko00310,ko00330,ko00470,ko01100
MEDN1908	5-Carboxyvanillic Acid	Organic acid and Its derivatives	Organic acid and Its derivatives	211	212.032	[M-H]-	C9H8O6	2	870880	1.66196e+06	1.22335e+06	1.69841e+06	2.26251e+06	1.04441e+06	1.71883e+06	1.73885e+06	1.94259e+06	1.75318e+06	1.95418e+06	1.89786e+06	1.58127e+06	1.94798e+06	2.1878e+06	1.83487e+06	1.97042e+06	1.74163e+06	1.73353e+06	1.65935e+06	1.91041e+06	1.43657e+06	1.12419e+06	1.21293e+06	C18338	-	16488	2134-91-0	-	-	-
MEDN1513	5-Hydroxy-2'-deoxyuridine	Nucleotide and Its metabolites	Nucleotide and Its metabolites	243.1	244.07	[M-H]-	C9H12N2O6	2	118390	252440	108021	64685.1	74766.3	71690	35029.6	122256	86053.3	61685	54012.3	30085.2	56685	66741.1	54891.2	48472.4	47076.3	36329.5	66738.3	28734.6	61622.3	66472.3	70020	84302.7	-	-	96622	5168-36-5	-	-	-
MEDN0432*011	5-Hydroxyhexanoic Acid	Organic acid and Its derivatives	Organic acid and Its derivatives	131.1	132.079	[M-H]-	C6H12O3	2	1.09956e+06	4.09364e+06	701497	684400	1.09382e+06	646292	688515	1.76388e+06	737798	770727	1.04369e+06	603448	845671	1.54025e+06	795170	820014	1.29735e+06	1.01508e+06	948317	1.04669e+06	1.81943e+06	1.07862e+06	1.12375e+06	1.11639e+06	-	HMDB0000525	170748	185956-02-9	131434	5510	-
MEDN2281	5-Hydroxyindolepyruvate	Heterocyclic compounds	Indole and Its derivatives	218	219.053	[M-H]-	C11H9NO4	2	1.22531e+06	1.15929e+06	1.08223e+06	1.15922e+06	1.17546e+06	1.17691e+06	1.12302e+06	1.1222e+06	1.17398e+06	1.15123e+06	1.19333e+06	1.26932e+06	1.15736e+06	1.15526e+06	1.1022e+06	1.19721e+06	1.18713e+06	1.248e+06	1.16873e+06	1.2107e+06	1.18728e+06	1.14193e+06	1.21125e+06	1.22629e+06	C05646	-	440742	-	-	-	ko00380,ko01100
MEDN0146	5-Hydroxymethyluracil	Nucleotide and Its metabolites	Nucleotide and Its metabolites	141	142.038	[M-H]-	C5H6N2O3	2	10087.6	13356	14166.2	16675	18918.5	17644.1	22532	17196	14189.5	13028.1	6884.6	20031.5	20170.1	16675	28893.4	18330.3	13340	14165.5	9683.26	12907.7	6022.21	23340	21005.1	13340	C03088	HMDB0000469	78168	4433-40-3	16964	5456	-
MEDP2389	5-Hydroxypyridine-2(1H)-one	Heterocyclic compounds	Pyridine and pyridine derivatives	112	111.032	[M+H]+	C5H5NO2	2	43345	341248	47853.3	29706.3	70692.8	29200.3	20766.2	43859.8	66685	46680	30735.1	14510.2	79785.6	26675	30010	26851.7	26254.3	25005	37208.2	25890.8	46741.4	41130.7	43022.6	56685	C01059	-	21542654	59273-17-5	-	-	ko00760,ko01100
MEDP1467	5-Methyl-2'-deoxycytidine	Nucleotide and Its metabolites	Nucleotide and Its metabolites	242	241.106	[M+H]+	C10H15N3O4	1	16675	91700	15897.8	16675	10495.9	17049.6	6486.73	15912.8	16590.2	15207.5	11670	29332.8	4965.15	25005	12944.5	20005	20005	18340	31675	18700.5	25189.3	13340	20005	11670	C03592	HMDB0002224	440055	838-07-3	27964	-	-
MEDP1736	5-Methylcytidine	Nucleotide and Its metabolites	Nucleotide and Its metabolites	258.1	257.101	[M+H]+	C10H15N3O5	1	96705	156470	67055.3	24180.2	39399.4	36116.1	53350	46310.8	35251.4	57715.7	26957.3	51680	52134.6	37388.7	41494.8	27676.3	45010	22118.9	22284.5	24194	74539.1	37308.4	49167.4	47672.6	-	HMDB0000982	92918	2140-61-6	20607	5919	-
MEDN0147	5-Methylcytosine	Nucleotide and Its metabolites	Nucleotide and Its metabolites	124.1	125.059	[M-H]-	C5H7N3O	1	55143.1	1.01111e+06	45354.6	120430	60450.1	45700.4	76632.3	33625	32844.1	32304.6	50044.6	28149.4	33091.5	20270.5	126923	76632.3	29711.6	35189.1	54201.6	30403.4	39538	66231.6	86672.5	73988	C02376	HMDB0002894	65040	554-01-8	27551	3247	ko00240,ko01100
MEDP0156	5-Methyluridine	Nucleotide and Its metabolites	Nucleotide and Its metabolites	259.1	258.085	[M+H]+	C10H14N2O6	2	6627.65	17138.9	9609.11	5704.6	18640.7	12293.3	6627.65	11415.4	12667.7	11984.3	8841.08	2670.67	6190.09	18953.9	11380.3	8382.69	12290.1	8395.2	10170.4	5772.55	17118.5	6627.65	11027.5	9673.97	-	HMDB0000884	445408	1463-10-1	45996	5843	-
MEDN1239	5-O-(1-carboxyvinyl)-3-phosphate	Organic acid and Its derivatives	Phosphoric acids	323	324.025	[M-H]-	C10H13O10P	2	27388.7	92344.4	35677.4	36999.3	45010	17199.3	24795.6	30184.7	17889.7	17406	16868	10865.4	28789.2	15331.8	17238.8	12146.1	36138.9	9274.26	22611.1	12771.1	10870.2	22705.9	17201.3	23248.1	C01269	-	439463	89771-75-5	-	-	ko00400,ko01100,ko01230
MEDP0036	5-Oxoproline	Amino acid and Its metabolites	Amino acid derivatives	130	129.043	[M+H]+	C5H7NO3	1	140869515	2.98459e+07	151938625	96564895	114887475	74109150	64737590	124819925	78294485	3.35844e+07	124313405	81137230	127820735	102069435	149340785	71028535	1.76559e+07	69425845	112229495	2.85407e+07	64957535	122855475	98280145	101389405	C02237	HMDB0000805	499	149-87-1	-	-	ko00470,ko01100
MEDN1181	5-hydroxyindole acetaldehyde	Heterocyclic compounds	Indole and Its derivatives	174.1	175.063	[M-H]-	C10H9NO2	2	83109.3	92981	71682.5	89662.4	80107.6	74584.5	64947	68328.2	69158.5	62708	81332.9	70918	70957.3	81824.9	80963.8	79800.8	86227.2	79190.6	81919	89275.5	79800	71112.4	68619	68555.9	C05634	-	74688	1892-21-3	-	-	ko00380,ko01100
MEDP0298*114	6-Aminocaproic Acid	Amino acid and Its metabolites	Amino acid derivatives	132.1	131.095	[M+H]+	C6H13NO2	2	4.14193e+07	1.50052e+08	3.94511e+07	3.04052e+07	43850332	27561974	2.2603e+07	6.14297e+07	3.97556e+07	3.16539e+07	3.65645e+07	1.96235e+07	3.52421e+07	2.50672e+07	2.90497e+07	3.23408e+07	2.94411e+07	2.09474e+07	3.99245e+07	3.0232e+07	5.17455e+07	3.22654e+07	3.75603e+07	3.75118e+07	C02378	HMDB0001901	564	60-32-2	16586	-	ko01100
MEDP2303	6-Diazo-5-oxo-L-norleucine	Amino acid and Its metabolites	Amino acid derivatives	172.1	171.064	[M+H]+	C6H9N3O3	2	7217.06	19372.2	21675	15005	10495.9	9678.84	15005	11670	6824.34	15207.5	13134.5	7823.91	16606.2	10005	7605.84	27133.5	22758.3	26893.5	17280.5	18661.1	9183.92	5005	6206.44	8292.14	-	-	9087	157-03-9	-	-	-
MEDP0526	6-Dimethylaminopurine	Nucleotide and Its metabolites	Nucleotide and Its metabolites	164.1	163.086	[M+H]+	C7H9N5	2	3.56636e+06	2.91369e+06	3.36585e+06	3.09421e+06	3.79376e+06	3.82257e+06	3.49888e+06	3.66358e+06	3.34165e+06	3.40691e+06	3.78517e+06	3.44561e+06	3.55022e+06	3.3421e+06	3.42209e+06	3.37964e+06	3.3237e+06	3.71698e+06	3.10031e+06	3.30331e+06	3.35611e+06	2.87117e+06	3.28066e+06	3.04614e+06	-	HMDB0000473	3134	938-55-6	60281	5460	-
MEDP0821	6-Methylnicotinamide	Heterocyclic compounds	Pteridines and derivatives	137.1	136.064	[M+H]+	C7H8N2O	1	5.43341e+06	4.46244e+07	3.12765e+07	1.51777e+07	3.22158e+07	5.83407e+06	3.61142e+06	3.31322e+07	2.25212e+07	4.08653e+06	6.60842e+06	2.07623e+06	7.74172e+07	6.44934e+06	5.40777e+06	5.93381e+06	4.11566e+06	2.78657e+06	1.5827e+07	1.61453e+07	1.20953e+07	1.74866e+07	1.89913e+07	1.72826e+07	-	HMDB0013704	96351	6960-22-1	88954	-	-
MEDP2691	6-Methylthiopurine 5'-monophosphate ribonucleotide	Nucleotide and Its metabolites	Nucleotide and Its metabolites	420.1	378.04	[M+CH3CN+H]+	C11H15N4O7PS	2	647634	604617	483596	1.00593e+06	751923	578692	976667	313782	572540	595705	674451	1.08302e+06	950487	825281	502967	669893	689359	1.21212e+06	676306	815174	420829	724126	624973	648906	-	HMDB0060414	10091038	7021-52-5	80609	-	-
MEDP1073*124	6-O-methylguanine	Nucleotide and Its metabolites	Nucleotide and Its metabolites	166.1	165.065	[M+H]+	C6H7N5O	2	247686	670210	290574	214090	212828	172837	146911	252316	268407	207652	171020	192892	168476	317961	216325	237038	255400	155934	208316	149286	294534	226374	206306	179260	-	-	65275	20535-83-5	-	-	-
MEDN0611	6β-hydroxytestosterone	Hormones and hormone related compounds	Hormones and hormone related compounds	303.2	304.204	[M-H]-	C19H28O3	2	10457.4	15275.3	12525.6	10326.8	17830	10869.5	13010	13264	12474.9	11211.5	11823.3	12716.4	11802.7	14498.2	7786.43	8382.45	12775.4	11587.8	10413.8	11254.7	12058.4	10184.2	11024.8	10697.4	C14497	HMDB0006259	65543	62-99-7	34477	-	-
MEDP2796	7-Ketocholesterol	Hormones and hormone related compounds	Hormones and hormone related compounds	383.3	400.334	[M+H-H2O]+	C27H44O2	2	784790	672169	790751	742896	662453	567276	702825	804449	758764	665232	594857	695034	689679	680359	730274	741344	728221	749517	670885	815653	749226	723923	693601	703378	-	HMDB0000501	91474	566-28-9	-	5487	-
MEDP1072*159	7-Methylguanosine	Nucleotide and Its metabolites	Nucleotide and Its metabolites	298.1	297.107	[M+H]+	C11H15N5O5	2	531750	951304	439455	297461	332295	327219	205203	472764	412333	244995	260052	158720	258772	342250	304826	581995	313939	201003	399551	246167	425181	411779	320470	239407	-	HMDB0001107	135445750	20244-86-4	20794	6008	-
MEDP0299	7-Methyluric Acid	Amino acid and Its metabolites	Amino acid derivatives	183	182.044	[M+H]+	C6H6N4O3	2	747430	976275	739382	1.02306e+06	850919	935056	995966	989735	1.05347e+06	627976	947422	997011	949873	645143	958035	732850	640479	943101	894122	982069	983327	926193	662731	572012	C16355	HMDB0011107	69160	612-37-3	149744	-	ko00232
MEDN0494	8,15-Dihete	FA	FFA	335.2	336.23	[M-H]-	C20H32O4	1	40228.7	321515	30152.8	49499.8	120666	41112.3	41194.1	110228	47131.6	75263.1	41228.9	29772.2	51908.3	51386.2	33805.3	44387.2	39480.6	27313.6	35036.6	35282.4	58660.8	42367.8	39209.6	59290.7	-	HMDB0010219	53480358	80234-65-7	88456	-	-
MEDN1398	8-Aminooctanoic Acid	Organic acid and Its derivatives	Organic acid and Its derivatives	158.1	159.126	[M-H]-	C8H17NO2	2	363669	225810	318923	358888	333015	391877	277593	570087	253729	403543	445187	442144	324883	433188	479295	444658	463086	444381	575762	487495	596312	564641	516371	484045	-	HMDB0247418	66085	1002-57-9	-	-	-
MEDP1498	8-Azaguanine	Nucleotide and Its metabolites	Nucleotide and Its metabolites	153	152.045	[M+H]+	C4H4N6O	1	19356.7	119795	94010.9	28127.4	91775.5	50352.5	28960.1	100432	95970.4	25926.1	58680.9	45043.3	105281	101710	64800.9	64619.3	51659.6	46362.3	64621	67650.2	85744.4	58609	66017.9	71906.3	-	-	135403646	134-58-7	-	-	-
MEDN0150	8-Hydroxyguanosine	Nucleotide and Its metabolites	Nucleotide and Its metabolites	298.1	299.087	[M-H]-	C10H13N5O6	2	77955	92138.5	77077	74828.8	56083.2	93202.7	100108	59864.4	76396.1	66896.6	71745.9	90477.5	88348.1	62288.4	82184.1	70620	46112.5	85514.8	82516.5	81891	50640	78627.2	81182	76518.6	-	HMDB0002044	65131	3868-31-3	1177182	-	-
MEDN1815	8-iso Prostaglandin E1	FA	Oxidized lipids	353.2	354.241	[M-H]-	C20H34O5	1	79069.7	86039.9	67923.4	66891.3	63014.6	60949.7	77649.5	52381.5	54118	48703.4	52627.6	51262.3	52401.4	64899.5	80090	56368.7	59627	70823.3	62740.4	38998.3	50593.5	60205.6	63856.5	59218.6	-	HMDB0004686	5283212	21003-46-3	-	-	-
MEDN1426	9(S),12(S),13(S)-TriHOME	FA	Oxidized lipids	329.2	330.241	[M-H]-	C18H34O5	1	24454.1	31331.9	30002.5	30912.5	27394.6	20293.9	29003.3	19873	23681.3	25690.6	18679	21856.9	24627.4	14536.8	27021.2	18663.2	19764.8	18667.4	22056.7	20266.8	18602.1	22263.5	17189.6	18084.3	C14833	HMDB0004708	9858729	97134-11-7	34506	-	ko00591
MEDN1833	Ac-YVAD-CMK	Amino acid and Its metabolites	Small Peptide	539.2	540.199	[M-H]-	C24H33ClN4O8	2	7098.59	4127.17	4647.26	7242.81	8431.72	4624.11	3924.21	7841.11	6119.23	9590.48	10195.6	10225.6	7290.9	9019.94	9019.12	10793.7	8709.16	8831.4	8042.57	10648.6	7844.32	6472.07	7029.32	7493.46	-	-	9915279	178603-78-6	-	-	-
MEDP1002	Acetylcholine	Alcohol and amines	Polyamines	146.1	145.11	[M+H]+	C7H15NO2	1	1.82034e+07	3.91047e+07	2.78149e+07	1.13109e+07	17397758	1.71292e+07	1.02409e+07	2.69335e+07	1.40531e+07	2.08196e+07	1.14624e+07	1.42046e+07	1.85005e+07	2.1832e+07	1.88248e+07	1.22315e+07	1.93841e+07	1.81879e+07	2.37728e+07	8.69829e+06	1.7854e+07	1.59782e+07	1.82163e+07	1.55374e+07	C08201	HMDB0000895	187	60-31-1	15355	57	-
MEDN1518	Acetylvaline	Amino acid and Its metabolites	Amino acid derivatives	158.1	159.09	[M-H]-	C7H13NO3	2	10693.2	57193.1	14862.7	15748.2	10307	7895.6	7463.67	22359.6	12067	9603.3	19100.2	9033.02	8674.73	10055	9421.03	14799.7	9052.03	13479.7	19732	9050.23	10094	10646.1	10056	9273.63	-	HMDB0011757	66789	96-81-1	-	-	-
MEDP1740	Acrylamide	Alcohol and amines	Amines	72	71.0371	[M+H]+	C3H5NO	2	115050	805610	118123	92880.5	155986	82560.1	93904.7	167455	90593.6	88296.3	97471.6	57335	110826	68800.6	67655.4	83115.7	90035	73388.3	100914	87144.3	160577	116971	92887.4	130737	C01659	HMDB0004296	6579	29007	28619	-	-
MEDN0151	Adenine	Nucleotide and Its metabolites	Nucleotide and Its metabolites	134	135.055	[M-H]-	C5H5N5	2	233246	396973	154355	88654	177345	146118	143338	139864	136211	178198	146702	99515.7	167032	113252	210398	147321	186695	156855	122721	64851.9	179484	144478	163458	133713	C00147	HMDB0000034	190	73-24-5	16708	85	ko00230,ko01100,ko01232
MEDP0160	Adenosine	Nucleotide and Its metabolites	Nucleotide and Its metabolites	268.1	267.097	[M+H]+	C10H13N5O4	1	5.22295e+06	2.85972e+07	1.98384e+07	1.07289e+07	8.73628e+07	5.09777e+06	5.54848e+06	2.1609e+07	4.2286e+07	5.62709e+06	1.22797e+07	5.21871e+06	2.50784e+08	5.07456e+06	1.78403e+07	7.25918e+06	2.89942e+06	2.30994e+06	1.79665e+07	6.13276e+06	5.23707e+06	3.35154e+07	3.62175e+07	3.28306e+07	C00212	HMDB0000050	60961	58-61-7	16335	86	ko00230,ko01100,ko01232,ko02010,ko04022,ko04024,ko04071,ko04080,ko04270,ko04923,ko04924,ko05012,ko05032,ko05034
MEDN0152*058	Adenosine 5'-Diphosphate（ADP）	Nucleotide and Its metabolites	Nucleotide and Its metabolites	426	427.029	[M-H]-	C10H15N5O10P2	1	4.41926e+06	3.32269e+06	4.98982e+06	2.67366e+06	3.44581e+06	3.0323e+06	2.82972e+06	5.23601e+06	4.90521e+06	2.84666e+06	2.28049e+06	1.75657e+06	2.39367e+06	2.21817e+06	2639240	2.61984e+06	2.07047e+06	1.07828e+06	2.14563e+06	2.22139e+06	2.86269e+06	2.82792e+06	2.43193e+06	1.60231e+06	C00008	HMDB0001341	6022	58-64-0	16761	6175	ko00190,ko00230,ko01100,ko01232,ko01240,ko04068,ko04080,ko04142,ko04152,ko04611,ko04714,ko04742,ko04924,ko05012,ko05014,ko05022
MEDN0153	Adenosine 5'-Monophosphate	Nucleotide and Its metabolites	Nucleotide and Its metabolites	346.1	347.063	[M-H]-	C10H14N5O7P	1	556603	2.33018e+06	1.72919e+06	680784	2.02861e+06	1.45784e+06	373716	1.46383e+06	1.28404e+06	562159	809045	396002	1.37236e+06	384065	765066	700320	402619	207862	670415	585469	580234	885280	1.0041e+06	832748	C00020	HMDB0000045	6083	61-19-8	16027	5111	ko00230,ko01100,ko01232,ko01240,ko01523,ko04022,ko04024,ko04068,ko04150,ko04151,ko04152,ko04211,ko04740,ko04742,ko04923,ko04924,ko04925,ko04927,ko04928,ko04934,ko05012,ko05022,ko05032
MEDN1519	Adenosine 5'-triphosphate（ATP）	Nucleotide and Its metabolites	Nucleotide and Its metabolites	506	506.996	[M-H]-	C10H16N5O13P3	1	3.90873e+06	1.82993e+06	4039850	2417010	1.64463e+06	1.81171e+06	1.37011e+06	2481440	1.78391e+06	1472580	1603985	706280	537748	1.85412e+06	1.44181e+06	1.36755e+06	1.62268e+06	534346	1.10223e+06	312015	4482815	869205	1159710	1.06025e+06	C00002	HMDB0000538	5957	10168-83-9	15422	5523	ko00190,ko00230,ko01100,ko01232,ko01240,ko04020,ko04066,ko04080,ko04142,ko04217,ko04611,ko04621,ko04714,ko04721,ko04742,ko04750,ko04911,ko04917,ko04924,ko04930,ko05012,ko05022,ko05133,ko05410,ko05415
MEDP1190	Adenylocuccinic Acid	Organic acid and Its derivatives	Organic acid and Its derivatives	464.1	463.074	[M+H]+	C14H18N5O11P	2	246741	3.21927e+06	850132	462944	910079	553441	163372	579659	610239	120055	402605	105453	533955	36326.6	268774	253983	134813	73465.3	342294	121638	194480	402163	360788	341415	C03794	HMDB0000536	440122	19046-78-7	15919	5521	ko00230,ko00250,ko01100,ko01232,ko01240
MEDN0299	Adipic Acid	Organic acid and Its derivatives	Organic acid and Its derivatives	145.1	146.058	[M-H]-	C6H10O4	2	237679	297439	225457	233904	239533	235732	238927	252251	238990	491544	394545	840129	250067	868325	227455	228948	450338	233845	241601	209218	238984	205034	217174	230021	C06104	HMDB0000448	196	124-04-9	30832	115	ko01100
MEDP1741	Agmatine	Alcohol and amines	Polyamines	131.1	130.122	[M+H]+	C5H14N4	1	2.32618e+06	4.05033e+06	3.11639e+06	3.11668e+06	3.82039e+06	3.82301e+06	3.50786e+06	3.81059e+06	2.23102e+06	3.6797e+06	2.63608e+06	2.23915e+06	3.52461e+06	2.98915e+06	5.55842e+06	1.43896e+06	2.34459e+06	3.9801e+06	2.20884e+06	2.90398e+06	1.68273e+06	3.67961e+06	3.5323e+06	4.31464e+06	C00179	HMDB0001432	199	306-60-5	17431	3523	ko00330,ko01100
MEDP0041	Ala-Ala	Amino acid and Its metabolites	Small Peptide	161.2	160.085	[M+H]+	C6H12N2O3	2	98370	114546	50015	17077.3	60020	23340	66685	128395	26691.9	80025	21354.1	40010	8340	75025	15005	23189.1	40010	28340	65020	71690	18146.5	35010	53350	48345	C00993	HMDB0003459	5484352	1948-31-8	16576	6937	ko00470,ko01100
MEDP2317	Ala-Arg	Amino acid and Its metabolites	Small Peptide	246.2	245.148	[M+H]+	C9H19N5O3	2	81790.8	224235	81792.4	167954	71208.8	94802.7	83711.2	169373	196353	72160.6	464274	65647.3	149047	34870.5	213663	87140.9	50995.4	61948.4	234614	226168	275277	153985	215702	215652	-	-	446132	16709-12-9	-	-	-
MEDP2554	Ala-His	Amino acid and Its metabolites	Small Peptide	227.1	226.107	[M+H]+	C9H14N4O3	1	2.771e+08	587527168	492698778	3.61492e+08	3.72212e+08	2.86023e+08	3.11039e+08	3.98233e+08	4.63627e+08	2.74275e+08	3.32124e+08	3.92589e+08	3.76236e+08	3.26646e+08	4.40782e+08	3.28914e+08	311022273	2.94462e+08	346367068	3.36494e+08	4.14879e+08	3.18605e+08	3.85803e+08	3.44222e+08	-	HMDB0028689	9837455	3253-17-6	73771	-	-
MEDP1742	Ala-Phe	Amino acid and Its metabolites	Small Peptide	237.1	236.116	[M+H]+	C12H16N2O3	1	14536.2	90783.1	44865.5	28855.8	13606.5	32603.3	25967.1	27642.3	34162	19785.9	21401	10801.6	26825	37503.9	18092.2	3324.15	8040.38	23459.7	23084.2	16894.2	41577.6	27189.6	25997.6	21423.6	-	HMDB0028694	96814	3061-90-3	73807	-	-
MEDP2365	Ala-Pro	Amino acid and Its metabolites	Small Peptide	187.1	186.1	[M+H]+	C8H14N2O3	1	850932	942044	830110	810508	744531	794214	903394	522689	539471	854178	601497	904566	907602	728925	767026	696397	634803	908630	778944	842149	455644	847649	981749	916337	-	HMDB0028695	83525	13485-59-1	73393	-	-
MEDP1771	Ala-gln	Amino acid and Its metabolites	Small Peptide	218.1	217.106	[M+H]+	C8H15N3O4	2	1053890	650915	711683	497211	552487	316514	365819	761351	415610	494406	832161	610257	374016	343651	382751	386704	426609	121178	315842	292950	601270	623030	481120	528184	-	HMDB0028685	123935	39537-23-0	73788	-	-
MEDN2101*032	Aldehydo-D-altrose	Carbohydrates and Its metabolites	Sugars	179.1	180.064	[M-H]-	C6H12O6	2	99701.1	183455	186795	150085	166770	79447.6	251895	173445	99608.1	212578	150085	185125	193470	133400	183363	150085	115446	236870	250225	286960	100319	168897	156004	111542	-	-	94780	1990-29-0	-	-	-
MEDN0032	Allantoin	Organic acid and Its derivatives	Organic acid and Its derivatives	157	158.044	[M-H]-	C4H6N4O3	2	333194	5.12536e+06	242966	239486	610637	565574	168440	375761	721962	360145	195561	160095	479766	502728	705831	715750	275581	151299	449433	193704	686007	713174	826745	467457	C01551	HMDB0000462	204	97-59-6	15676	89	-
MEDP1093	Allopurinol	Nucleotide and Its metabolites	Nucleotide and Its metabolites	137	136.038	[M+H]+	C5H4N4O	1	7.96608e+06	6.00657e+07	5.75829e+07	2.88811e+07	5.43953e+07	1.06084e+07	5.85246e+06	5.3611e+07	4.15649e+07	7.26286e+06	1.12038e+07	4.50676e+06	105086196	9.56003e+06	8.2199e+06	1.12188e+07	7.91561e+06	4.49723e+06	1.89173e+07	2.04425e+07	2.13416e+07	2.31371e+07	2.54782e+07	2.69873e+07	D00224	HMDB0014581	135401907	315-30-0	40279	-	ko04976
MEDP2002*115	Aminolevulinic acid	Organic acid and Its derivatives	Organic acid and Its derivatives	132.1	131.058	[M+H]+	C5H9NO3	2	1.33048e+07	28061345	1.49509e+07	1.01983e+07	1.19702e+07	1.03534e+07	12121965	1.27316e+07	1.29182e+07	1.26366e+07	1.07673e+07	9.74004e+06	9.96237e+06	1.11647e+07	1.33549e+07	1.11902e+07	1.04039e+07	7.60583e+06	9.18101e+06	13518160	1.12978e+07	1.24822e+07	1.24038e+07	1.10652e+07	C00430	HMDB0001149	137	106-60-5	17549	6037	ko00260,ko00860,ko01100,ko01240,ko02010
MEDN0478	Aminomalonic Acid	Organic acid and Its derivatives	Organic acid and Its derivatives	118	119.022	[M-H]-	C3H5NO4	2	1.91459e+06	3.20679e+06	2.55145e+06	1.31098e+06	1.76844e+06	1.13081e+06	955795	3.27519e+06	2.15415e+06	1.77763e+06	1.64097e+06	1.11467e+06	987992	1.35349e+06	2.18255e+06	1.44392e+06	1.41043e+06	820116	1.72703e+06	989230	1.924e+06	1.68431e+06	1.60788e+06	1.58972e+06	C00872	HMDB0001147	100714	1068-84-4	17475	-	-
MEDP2349	Ammeline	Heterocyclic compounds	Heterocyclic compounds	128.1	127.049	[M+H]+	C3H5N5O	2	500276	789367	694201	849182	952733	481104	614979	624839	668916	458761	618946	980713	628771	491449	918638	505305	688654	610356	633559	917762	547421	596646	619060	582437	C08733	-	135408770	645-92-1	-	-	-
MEDP2059	Androstenediol	Hormones and hormone related compounds	Hormones and hormone related compounds	291.2	290.225	[M+H]+	C19H30O2	2	1.20961e+06	1.07275e+06	1.03561e+06	1.13295e+06	1.16204e+06	1.16618e+06	1.1245e+06	1.17003e+06	1060539	1.01895e+06	1.18423e+06	1.03058e+06	1.07223e+06	1.13451e+06	986921	1.10343e+06	1.16643e+06	1.17106e+06	1.02086e+06	1.08919e+06	1.20282e+06	960728	1.00488e+06	972189	C04295	HMDB0003818	10634	521-17-5	2710	6983	ko00140,ko04913
MEDP1644	Aniline	Alcohol and amines	Amines	94.1	93.0578	[M+H]+	C6H7N	1	213447	386640	196753	152447	204193	165109	157052	170146	192419	98073.8	162080	128813	165520	203043	211654	141616	139513	136525	216778	160060	221689	181914	171844	157173	C00292	HMDB0003012	6115	62-53-3	17296	489	-
MEDP0390	Arainosine	Nucleotide and Its metabolites	Nucleotide and Its metabolites	269.1	268.081	[M+H]+	C10H12N4O5	1	368380	2.26023e+06	1.63984e+06	730112	7.00942e+06	426419	457827	1.66377e+06	3.38642e+06	439868	952233	356843	2.26749e+07	399332	1.2845e+06	556900	237421	177277	1.32048e+06	484617	439202	2.32196e+06	2.50353e+06	2.67211e+06	-	HMDB0247301	135410268	7013-16-3	-	-	-
MEDP2315	Arg-Ala	Amino acid and Its metabolites	Small Peptide	246.2	245.149	[M+H]+	C9H19N5O3	2	100040	457330	147917	191259	113385	125540	145052	124437	271443	82424.5	349709	148970	243681	45010	148190	260667	121968	158074	170765	338740	324594	186464	167215	149990	-	-	7020333	40968-45-4	-	-	-
MEDN2140	Arg-Asp	Amino acid and Its metabolites	Small Peptide	288.1	289.139	[M-H]-	C10H19N5O5	2	29650.1	12969.6	19216.8	29047.5	21556.8	28936.3	25339.9	28818	19701	35950.2	31378	21636	24529.3	36069.1	19162.4	31376.1	29413.8	11783.9	33498.6	27921.6	41402.5	22870	30178.4	37838	-	HMDB0028705	7009612	15706-88-4	73812	-	-
MEDN2114*046	Arg-Gly	Amino acid and Its metabolites	Small Peptide	230.1	231.134	[M-H]-	C8H17N5O3	2	33185	16851.8	35511.3	37009.3	35742.8	37519.2	25261.6	27265.8	34512.1	31023	27871	34178.3	55065.9	19488.6	34560.8	20076	24421.1	39698.5	36987.5	24592.2	24516.4	34764.2	35398	41265.3	-	HMDB0028709	142765	108347-93-9	-	-	-
MEDN2271	Arg-Phe-Val-Asp	Amino acid and Its metabolites	Small Peptide	534.3	535.275	[M-H]-	C24H37N7O7	2	72505.8	78428.2	64166.8	63347.2	94078	93087.3	79912.5	76515.2	74148.2	104553	94929.6	77242.1	93856.4	91747.7	72809.9	86926.4	87197.6	109243	91610.4	83984.5	92541.1	73663.7	60058.4	71825.3	-	-	18246058	-	-	-	-
MEDN0499	Argininosuccinic acid	Organic acid and Its derivatives	Organic acid and Its derivatives	289.1	290.123	[M-H]-	C10H18N4O6	2	78360	333894	252781	89402.5	70020	156523	113385	186795	96296.7	79776.3	206422	148304	147150	74782.6	102665	239735	53350	106545	167206	101710	106600	68437	60485.6	88476	C03406	HMDB0000052	16950	2387-71-5	15682	5115	ko00220,ko00250,ko01100,ko01230
MEDN1929	Asn-Cys	Amino acid and Its metabolites	Small Peptide	234.1	235.063	[M-H]-	C7H13N3O4S	2	7616.63	12683.5	11367.5	7960.6	4044.04	3333.99	13340	4543.58	8407.83	6670	3209.66	15005	3340	5317.43	6670	3684.33	1815.62	3196.56	15005	7962.16	9662.25	4326.27	5554.44	4050.75	-	-	18218178	-	-	-	-
MEDP2505	Asn-Met	Amino acid and Its metabolites	Small Peptide	264.1	263.094	[M+H]+	C9H17N3O4S	2	32486	34123.2	26675	55757.6	27647.6	23340	17091.7	33340	18663.2	11163.9	19235.3	30010	29529.8	30010	10005	20995.2	20005	17280.5	11670	20754.2	15005	43146.3	50015	35234.4	-	-	9813901	-	-	-	-
MEDP2370	Asp-Arg	Amino acid and Its metabolites	Small Peptide	290.1	289.138	[M+H]+	C10H19N5O5	2	91800.2	25005	188465	131172	32231.1	12179.8	29982.7	68379.5	181338	51514.3	47004.4	70020	50153.1	29736.7	65020	53404.1	103375	25289.4	63515.5	62753.1	64629.5	60020	50294.5	81528.7	-	-	16122509	-	-	-	-
MEDP2438*147	Asp-Ile	Amino acid and Its metabolites	Small Peptide	247.1	246.12	[M+H]+	C10H18N2O5	2	205112	343116	115122	103477	119744	131141	77233.4	129258	172853	134443	169896	68638.8	104796	122253	164293	92707.2	71080.4	71848.2	125196	73506.6	128979	105969	115858	128557	-	-	21845165	-	-	-	-
MEDP2437*147	Asp-Leu	Amino acid and Its metabolites	Small Peptide	247.1	246.122	[M+H]+	C10H18N2O5	2	205112	343116	115122	103477	119744	131141	77233.4	129258	172853	134443	169896	68638.8	104796	122253	164293	92707.2	71080.4	71848.2	125196	73506.6	128979	105969	115858	128557	-	-	6992367	3062-14-4	-	-	-
MEDN1972*047	Asp-Val	Amino acid and Its metabolites	Small Peptide	231.1	232.106	[M-H]-	C9H16N2O5	2	18340	382064	56685	34775.6	29118.4	18171.8	19219.7	83365	32945	16675	39297.7	8238.99	20114.4	12737	30927.3	23657.7	20157.2	9146.72	38345	5511.51	49135.6	36603.4	29246.5	35010	-	-	7009616	13433-04-0	-	-	-
MEDP1744	Astaxanthin	Others	Others	597	596.387	[M+H]+	C40H52O4	2	3.16293e+07	3.14791e+07	2.96034e+07	2.81047e+07	2.91887e+07	2.78619e+07	2.68014e+07	3.40143e+07	3.19629e+07	3.14017e+07	2.55857e+07	2.36747e+07	2.52452e+07	2.84306e+07	2.77345e+07	2.42867e+07	2.7979e+07	2.74064e+07	2.83983e+07	3.12169e+07	2.41353e+07	2.5857e+07	2.05699e+07	2.72155e+07	C08580	HMDB0002204	5281224	472-61-7	40968	3671	-
MEDP2075	Auraptene	Benzene and substituted derivatives	Benzene and substituted derivatives	299.2	298.157	[M+H]+	C19H22O3	2	35164.4	19828.9	16776.6	18023.9	26618.5	24709.9	43313.7	22467.1	14164.9	79352.5	63016.7	63416.5	21540.9	93025.7	14512.2	24388.3	66769.1	49702.9	24033.9	24053.7	32925.6	27569	30508.8	27217.5	-	HMDB0034054	1550607	495-02-3	-	-	-
MEDN0300	Azelaic Acid	Organic acid and Its derivatives	Organic acid and Its derivatives	187.1	188.105	[M-H]-	C9H16O4	1	2.05491e+06	3.1895e+06	1.44758e+06	1.67676e+06	1.51894e+06	1.63423e+06	1.93869e+06	1.56391e+06	1.6024e+06	3.15126e+06	2.40525e+06	4.19443e+06	1.94267e+06	4.88471e+06	1.48605e+06	1.53784e+06	2.74575e+06	1.74317e+06	2.22765e+06	1.52807e+06	1.42132e+06	1.60249e+06	1.64625e+06	1.77598e+06	C08261	HMDB0000784	2266	123-99-9	48131	5750	-
MEDP2753	Azelaoyl PAF	FA	Others	652.4	651.448	[M+H]+	C33H66NO9P	2	202996	229236	222773	407666	216060	503813	266787	338567	592069	1.07104e+06	208000	221919	283800	413891	441899	336995	528125	316688	344920	335323	296191	259150	258998	262347	-	-	17757205	354583-69-0	-	-	-
MEDP2249	BAY-41-8543	Benzene and substituted derivatives	Benzene and substituted derivatives	421.2	420.182	[M+H]+	C21H21FN8O	2	40642.8	73260.3	64792.9	49335.5	78923.1	61793.3	77631.3	52660.9	42983	67930	63829.9	74782.4	57585.8	63253.9	63939.7	60039.1	58685.2	54189.6	54234.9	45797.6	74604.6	43375.2	58576.8	50866.8	-	-	9953906	256498-66-5	-	-	-
MEDP0729	Barbituric acid	Heterocyclic compounds	Heterocyclic compounds	129	128.022	[M+H]+	C4H4N2O3	1	395109	526872	574297	330485	485346	282855	282804	461900	324219	314237	315129	304356	211094	309141	327375	339372	247472	258606	402203	248402	276789	427367	500398	343640	C00813	HMDB0041833	6211	67-52-7	16294	-	ko00240,ko01100
MEDP1033	Benzaldehyde	Benzene and substituted derivatives	Benzene and substituted derivatives	107	106.042	[M+H]+	C7H6O	1	4.29058e+06	5.673e+06	3.9626e+06	4.58517e+06	4.15368e+06	4.11644e+06	3.97429e+06	4516559	3.94112e+06	3.4471e+06	3.87916e+06	3.78491e+06	4.00649e+06	3.81038e+06	3.87696e+06	3.24574e+06	4.02545e+06	3.82715e+06	3.35332e+06	4.16972e+06	4.112e+06	3.41754e+06	3.74977e+06	3.42177e+06	C00261	HMDB0006115	240	100-52-7	17169	-	ko01100
MEDN0084	Benzoic Acid	Benzene and substituted derivatives	Benzene and substituted derivatives	121	122.037	[M-H]-	C7H6O2	2	346067	325377	309152	321467	322251	324558	301944	325977	239537	309412	375816	322028	300506	307005	309943	310153	305946	334361	329939	308989	352134	334345	326706	326836	C00180	HMDB0001870	243	65-85-0	30746	1297	ko01100
MEDP0039	Betaine	Others	Others	118.1	117.079	[M+H]+	C5H11NO2	1	45521540	138963995	54066705	32185830	38319005	36732360	27116135	44432715	28492720	22883455	28196270	21024480	22446175	39053530	32931735	15049510	26417480	20557995	26411505	24538930	33689560	34239390	36014845	37491625	C00719	HMDB0000043	247	107-43-7	17750	287	ko00260,ko01100,ko02010
MEDP1818	Bicine	Organic acid and Its derivatives	Organic acid and Its derivatives	164.1	163.084	[M+H]+	C6H13NO4	2	59566.8	83579.4	83799.9	31310.8	51239.1	28340	47436.1	88556	80374.8	67642.5	39892	58485.5	63606.2	70676.5	43412.4	55469	23221.7	70064.4	41845.5	45692.8	43792.1	58539.2	86448.6	61685	-	HMDB0011727	8761	150-25-4	39066	-	-
MEDP1196	Biotinamide	Alcohol and amines	Polyamines	244.1	243.104	[M+H]+	C10H17N3O2S	2	2.08294e+06	3.29445e+06	2.43134e+06	2.17696e+06	1.6813e+06	1.14889e+06	887586	3.46237e+06	1.60589e+06	396319	566509	633407	863863	1.18136e+06	1.33439e+06	928889	862723	423094	1.26295e+06	608896	872014	1.25035e+06	1.27429e+06	1.0848e+06	C01893	HMDB0001458	5006	6929-42-6	16615	6255	-
MEDN1224	Bis(1-inositol)-3,1'-phosphate 1-phosphate	Alcohol and amines	Alcohols	501	502.049	[M-H]-	C12H24O17P2	1	2.4591e+07	1.99681e+07	6.38925e+06	1.84945e+07	1.55878e+07	1.91244e+07	1.47452e+07	2.2983e+07	1.6532e+07	1.6895e+07	2.24409e+07	9.33893e+06	1.18893e+07	2.14562e+07	1.50029e+07	2.01249e+07	1.44709e+07	9.88252e+06	17709607	9.9412e+06	2.3375e+07	1.34347e+07	2.13356e+07	1.63661e+07	C19799	-	53262311	-	-	-	ko00562,ko01100
MEDP1171	Butenoyl-PAF	Others	Others	550.4	549.379	[M+H]+	C28H56NO7P	1	337271	9494.53	285164	244015	202171	413423	163582	268427	217519	194060	318424	84786.6	139551	132601	155543	167614	284893	210195	218140	183107	369681	220999	219870	218882	-	-	45138381	-	-	-	-
MEDP1900	Caffeine	Heterocyclic compounds	Heterocyclic compounds	195.1	194.08	[M+H]+	C8H10N4O2	2	103981	65639.6	730560	135386	107932	157020	112286	63627.5	59224.1	34816.7	55210.3	35764	386151	46794.6	298996	56956.4	89486.3	285362	52383.3	139642	532550	261734	241330	245969	C07481	HMDB0001847	2519	21399	27732	1455	ko00232,ko01100
MEDP1646	Caldine	Alcohol and amines	Amines	132.2	131.142	[M+H]+	C6H17N3	2	149056	108043	109403	156499	122951	126065	93140.9	176997	103449	135999	137859	88421.4	71716	162766	96867.2	169541	115507	108052	108033	153350	184439	108059	106180	92323.4	C03375	-	5942	56-18-8	-	-	ko00330,ko01100
MEDP2145	Caprolactam	Heterocyclic compounds	Heterocyclic compounds	114.1	113.084	[M+H]+	C6H11NO	2	459228	1.16991e+06	423585	375076	223347	321034	266352	299026	317310	304693	193806	226568	197305	41217.5	237767	312124	280216	129198	202439	196294	205821	270742	299076	241916	C06593	HMDB0062769	7768	105-60-2	28579	-	ko01100
MEDN0615*014	Carbamoyl phosphate	Organic acid and Its derivatives	Phosphoric acids	140	140.983	[M-H]-	CH4NO5P	2	56685	779822	37531.7	53988.3	38905.6	33987.6	51743.4	73383.1	50040	41268.7	59547.6	35066.7	42159.5	49240.8	38940.7	55787.3	36422.6	15356.2	39743.2	24165.6	65897.4	54549.5	49853.5	70827.6	C00169	HMDB0001096	278	590-55-6	17672	6002	ko00220,ko00230,ko00240,ko00250,ko00910,ko01100,ko01200,ko01230,ko01240
MEDP1419	Carnitine C10:0	FA	CAR	316.2	315.241	[M+H]+	C17H33NO4	1	5.36132e+06	5.01853e+07	1.93052e+06	3.38e+06	5.31961e+06	3.59054e+06	6.32112e+06	1.37018e+06	2.50271e+06	4.58903e+06	5.11714e+06	3.0482e+06	2.16243e+06	9.74297e+06	2.79878e+06	1.81843e+06	1.85639e+06	3.70935e+06	1.12751e+07	2.04054e+06	6.97158e+06	6.61363e+06	6.28781e+06	6.00012e+06	-	-	10245190	1492-27-9	-	-	-
MEDP1518	Carnitine C10:1	FA	CAR	314.2	313.225	[M+H]+	C17H31NO4	1	383548	4.28914e+06	160001	313612	406235	325246	713154	104962	168212	308541	431886	216864	221971	783764	221214	163408	118301	292909	971812	154715	515338	551084	522941	503030	-	-	71464497	98930-66-6	-	-	-
MEDP1418	Carnitine C11:1	FA	CAR	328.2	327.241	[M+H]+	C18H33NO4	1	218282	1.16871e+06	72243.7	128182	222265	253376	216480	50286.2	54038.8	94965.4	100538	79109.3	120393	297960	132871	91955.3	41739.7	109499	323661	78539.2	201013	181397	183177	183147	-	-	-	-	-	-	-
MEDP1410	Carnitine C11:DC	FA	CAR	360.3	359.231	[M+H]+	C18H33NO6	1	1.1326e+06	9.59184e+06	687371	1.14685e+06	1.25492e+06	875512	873097	263971	518741	535315	836760	515926	469877	914834	362353	507571	282834	374714	1.31952e+06	278627	1.46823e+06	1.15623e+06	1.11636e+06	1.07587e+06	-	-	-	-	-	-	-
MEDP1409	Carnitine C12-OH	FA	CAR	360.3	359.267	[M+H]+	C19H37NO5	1	1.1326e+06	9.59184e+06	687371	1.14685e+06	1.25492e+06	875512	873097	263971	518741	535315	836760	515926	469877	914834	362353	507571	282834	374714	1.31952e+06	278627	1.46823e+06	1.15623e+06	1.11636e+06	1.07587e+06	-	-	-	-	-	-	-
MEDP2820	Carnitine C12:1-OH	FA	CAR	358.3	357.252	[M+H]+	C19H35NO5	2	117767	1.68586e+06	68339.3	117658	116056	107138	122636	11830	49534.9	69598.8	99012.5	53408.7	59372	197405	63523.3	52252.3	28421.3	62960.4	186771	45127.6	176822	150547	153525	161686	C02301	-	71464579	-	-	-	ko04714
MEDP1412	Carnitine C13:1	FA	CAR	356.3	355.272	[M+H]+	C20H37NO4	2	149013	2.58018e+06	75797.3	75922.1	138403	178148	332004	35698.5	16599.1	111441	167775	88870.2	90190.5	624303	79501.7	50459.4	24247.5	123843	325467	121563	184334	238377	243599	248876	-	-	139920227	-	-	-	-
MEDP1402	Carnitine C14:1-OH	FA	CAR	386.3	385.283	[M+H]+	C21H39NO5	1	198209	4.9454e+06	115135	287702	323485	281071	319291	56056.1	90714.8	187270	256665	168310	136805	422015	85852.2	103047	69135.6	169353	508242	100455	500564	410880	413824	450388	-	-	-	-	-	-	-
MEDP1394	Carnitine C15:DC	FA	CAR	416.3	415.293	[M+H]+	C22H41NO6	1	233835	494924	106677	103653	62275.8	20550.9	44229.4	37446.8	57453.2	12554.1	9096.79	12188	35016.7	15525.4	7399.46	30803	8462.2	14646.2	12648.8	7938.58	18511.7	27611.2	26755.9	29851.6	-	-	-	-	-	-	-
MEDP2821	Carnitine C16:1-OH	FA	CAR	414.3	413.314	[M+H]+	C23H43NO5	2	517235	5.06221e+06	287297	446095	711077	567235	467281	98753.1	286439	390645	537654	345098	234433	636979	104896	168373	86583.7	214303	780634	210446	745275	559158	561083	567235	C02301	HMDB0013333	71464549	-	-	-	ko04714
MEDP1530	Carnitine C18-OH	FA	CAR	444.4	443.361	[M+H]+	C25H49NO5	1	157704	444479	80818	69388.8	97074.3	65849.3	56615.6	32942	50004.9	40324.1	58011.3	39838.5	33723.3	59005.5	9707.83	23749.3	14368.4	21116.4	78799.1	26160	54141.4	68832	71866.3	72347.9	-	-	-	-	-	-	-
MEDP1390	Carnitine C18:1	FA	CAR	426.4	425.351	[M+H]+	C25H47NO4	1	51780.7	1.94554e+06	224305	31795.3	42742.9	64851.5	177282	59359.7	31142.8	80769.4	195331	61747.2	84984.6	530814	104783	27694.4	15154.1	28955.4	157281	250893	57217.4	175736	155696	134112	-	-	-	-	-	-	-
MEDP1387	Carnitine C19:2	FA	CAR	438.4	437.351	[M+H]+	C26H47NO4	2	665461	1.25466e+06	1.96039e+06	1.24588e+06	976475	1.69945e+06	1.23157e+06	974261	581010	753531	1.26937e+06	803405	738948	1.1167e+06	1.54974e+06	1.62544e+06	1.45306e+06	1.29485e+06	1.37423e+06	1.68042e+06	1.05696e+06	1.0457e+06	1.17141e+06	1.21379e+06	-	-	-	-	-	-	-
MEDP2871	Carnitine C24:5	FA	CAR	502.4	501.382	[M+H]+	C31H51NO4	2	21375.5	37437.9	26649.1	23252.7	16524.7	42801.6	23284.1	24627.2	17284.7	12680.3	20836.9	14850.2	17583.7	13247.6	6221.48	19034.2	16524.7	17056.8	13648	15746.6	26298.6	24166.3	20464.9	22411.4	C02301	-	-	-	-	-	ko04714
MEDP2872	Carnitine C24:6	FA	CAR	500.4	499.366	[M+H]+	C31H49NO4	2	15375.4	8655.66	17406.3	14450.7	14096.2	15811	10264	7283.78	14630.7	13902.5	12901.3	13538.8	15505	12297	11838.1	11807.3	10749.6	12318	11674.3	8308.87	6875.9	10736.4	11060.2	10054.8	C02301	-	-	-	-	-	ko04714
MEDP2864	Carnitine C26:1	FA	CAR	538.5	537.476	[M+H]+	C33H63NO4	2	23811.1	18374.8	22118.6	23204.7	10238.1	65496.6	16728.8	21162.6	24083.8	14397.6	18750.7	21878.5	18751.6	9932.59	13424.3	12812.7	11063.7	14135.4	15823.9	13152.3	15763.7	17856.1	22095.4	25015.7	C02301	-	-	-	-	-	ko04714
MEDP0510	Carnitine C2:0	FA	CAR	204.1	203.116	[M+H]+	C9H17NO4	1	6.02516e+08	6.80524e+08	5.65601e+08	6.20611e+08	4.99292e+08	6.38975e+08	3.22204e+08	6.49841e+08	5.20471e+08	2.84295e+08	4.09018e+08	376908125	4.56809e+08	3.19909e+08	5.2297e+08	5.02272e+08	4.70863e+08	360819743	3.94049e+08	3.23467e+08	6.0425e+08	5.17039e+08	534500967	4.40525e+08	C02571	HMDB0000201	1	14992-62-2	57589	-	ko04931
MEDP1665	Carnitine C3:0	FA	CAR	218.1	217.131	[M+H]+	C10H19NO4	1	5.54665e+07	1.33999e+08	112719439	9.49962e+07	9.11366e+07	5.84642e+07	4.53888e+07	1.94867e+08	8.477e+07	6.41031e+07	5.98516e+07	3.83569e+07	5.42646e+07	5.38248e+07	1.04547e+08	5.79825e+07	7.70688e+07	4.40082e+07	7.74171e+07	5.24191e+07	9.66801e+07	7.35822e+07	7.30493e+07	7.40919e+07	C03017	HMDB0000824	107738	17298-37-2	28867	5787	-
MEDP2819	Carnitine C3:1-2OH	FA	CAR	248.1	247.106	[M+H]+	C10H17NO6	2	5.4277e+07	3.1173e+07	3.02265e+07	2.43211e+07	7.73501e+06	7.67544e+06	3.90139e+06	1.91961e+07	1.50797e+07	1.52753e+06	2.62491e+06	3.40448e+06	9.72043e+06	2.46397e+06	3.75697e+06	7.66087e+06	5.8572e+06	1.46094e+06	3.836e+06	4.27344e+06	5.08301e+06	9.16674e+06	1.18236e+07	1.01871e+07	C02301	HMDB0002095	91825606	910825-21-7	85470	6484	ko04714
MEDP1442*140	Carnitine C4:0	FA	CAR	232.2	231.147	[M+H]+	C11H21NO4	1	4.46102e+08	5.40069e+08	3.14832e+08	3.05639e+08	1.78364e+08	1.47734e+08	8.30102e+07	2.99422e+08	2.47738e+08	6.55072e+07	8.07473e+07	9.56508e+07	1.45675e+08	1.17326e+08	8.44257e+07	1.07417e+08	1.44979e+08	6.63688e+07	1.3183e+08	7.30781e+07	1.36277e+08	1.91261e+08	1.83002e+08	1.81962e+08	-	HMDB0002013	-	-	21949	6436	-
MEDP1434	Carnitine C4:DC	FA	CAR	262.1	261.121	[M+H]+	C11H19NO6	2	1.02156e+06	5641270	1.09675e+06	885663	707595	968633	937541	1.47261e+06	981557	1821580	1.34919e+06	479504	783340	1.10645e+06	1.28925e+06	662800	845891	1629270	1.06754e+06	865374	1.55078e+06	1.01557e+06	1000170	1459110	-	-	-	-	-	-	-
MEDP2814	Carnitine C5-OH	FA	CAR	262.2	261.158	[M+H]+	C12H23NO5	2	6.17049e+07	2.00556e+08	6.05465e+07	1.30053e+08	8.32272e+07	1.30655e+08	6.20526e+07	4.39397e+07	6.00685e+07	6.05521e+07	4.21599e+07	5.1087e+07	1.77498e+07	3.06721e+07	5.91144e+07	7.88411e+07	2.44323e+07	2.79705e+07	6.21672e+07	5.40093e+07	6.98946e+07	6.17865e+07	6.2088e+07	6.32092e+07	C02301	HMDB0062555	57357187	-	-	-	ko04714
MEDP1440*146	Carnitine C5:0	FA	CAR	246.2	245.163	[M+H]+	C12H23NO4	1	1.06791e+07	1.06295e+07	5.77116e+06	8.60367e+06	1.75892e+07	4.83016e+06	1.28899e+07	7.62294e+06	4.07333e+06	7.33872e+06	2970670	2.74889e+06	3.42821e+06	6.71649e+06	5.33548e+06	3.47811e+06	3.59526e+06	8.01065e+06	4.04241e+06	6.72211e+06	5.09381e+06	5.94978e+06	5.41361e+06	4.73768e+06	-	-	-	-	-	-	-
MEDP1441	Carnitine C5:1	FA	CAR	244.2	243.147	[M+H]+	C12H21NO4	1	2.50423e+06	4.2635e+06	2.81511e+06	2.41271e+06	1.8451e+06	1.31116e+06	1.06451e+06	3.73975e+06	1.68349e+06	566598	713893	666535	1147268	1.38288e+06	1.75527e+06	1.2031e+06	1.0311e+06	474865	1.48502e+06	703828	976379	1.58384e+06	1.48593e+06	1.46006e+06	-	HMDB0002366	-	-	85520	-	-
MEDP1429	Carnitine C5:DC	FA	CAR	276.2	275.137	[M+H]+	C12H21NO6	1	4.95071e+06	939729	2.39277e+06	921578	281934	241518	102320	1.09679e+06	990587	53141.8	28340	115758	447795	108378	105558	190694	322812	51873.7	112420	79765.4	152666	553161	628652	585468	-	-	-	-	-	-	-
MEDP2816	Carnitine C6-2OH	FA	CAR	290.2	289.153	[M+H]+	C13H23NO6	2	72835.6	99194.7	77790.1	65954.3	58765.4	71451.9	39254.4	31782.7	34611.8	31238.7	39997.8	27117.6	22826.4	56556.5	43757.5	48845.5	34583.3	36629.3	54022.6	26640.9	47653.6	50941.6	35521.8	35810.8	C02301	HMDB0000552	128145	102673-95-0	70857	5536	ko04714
MEDP2815	Carnitine C6-OH	FA	CAR	276.2	275.173	[M+H]+	C13H25NO5	2	2.19786e+07	4.81346e+07	1.71101e+07	1.31387e+07	9.90633e+06	1.11318e+07	5.45138e+06	1.28219e+07	1.13326e+07	2.77663e+06	5.07285e+06	6.96387e+06	7.10897e+06	1.53748e+07	8.36016e+06	7.75702e+06	9.09862e+06	5.326e+06	9.81839e+06	3.56381e+06	9.25619e+06	1.24688e+07	1.21188e+07	1.21951e+07	C02301	HMDB0013130	53481624	-	-	-	ko04714
MEDP1289	Carnitine C6:0	FA	CAR	260.2	259.178	[M+H]+	C13H25NO4	1	6.51569e+07	1.6392e+08	4.18071e+07	3.19101e+07	2.86243e+07	1.91721e+07	2.05928e+07	2.60204e+07	2.65663e+07	1.46928e+07	1.48664e+07	1.18544e+07	1.32307e+07	2.52841e+07	1.22027e+07	1.0989e+07	1.6967e+07	9.59616e+06	45965561	5.87243e+06	2.86071e+07	3.07269e+07	2.82349e+07	2.97517e+07	-	HMDB0000705	6426853	6418-78-6	70749	5673	-
MEDP1438	Carnitine C6:1	FA	CAR	258.2	257.163	[M+H]+	C13H23NO4	1	1.41415e+06	3.28492e+06	719654	1.35284e+06	1.06993e+06	880182	666741	483505	421994	265988	400019	239466	494665	699698	170390	406911	448706	231843	1.17628e+06	257955	824032	689510	880586	869466	-	HMDB0013161	-	-	-	-	-
MEDP1426	Carnitine C6:DC	FA	CAR	290.2	289.153	[M+H]+	C13H23NO6	2	240347	209184	232253	135243	71119.7	95455.5	63910.2	208492	92182.9	46438.4	48674.3	9444.69	75215	80712.5	79647.1	51985.2	61701.5	57438.6	114159	47928.3	137842	94750.9	91064.4	77302.5	-	-	-	-	-	-	-
MEDP1425	Carnitine C7-OH	FA	CAR	290.2	289.189	[M+H]+	C14H27NO5	1	1.23487e+06	2.30198e+06	984149	1.1148e+06	881330	935669	573313	1.02493e+06	659358	41810.1	345733	524066	397453	1.02862e+06	677046	423941	478602	61411.6	717247	269855	635470	722530	700497	690965	-	HMDB0241677	131770386	-	-	-	-
MEDP1430	Carnitine C7:0	FA	CAR	274.2	273.194	[M+H]+	C14H27NO4	1	4.88437e+06	3.90198e+06	3.60808e+06	3.61683e+06	9.00702e+06	1.42368e+07	1.17495e+07	1.47225e+06	2.6373e+06	1.81004e+06	2.19684e+06	2.97675e+06	3.23422e+06	9.71891e+06	2.9026e+06	2.61849e+06	1.83252e+06	5.45855e+06	1.00686e+07	2.7439e+06	1.07039e+07	5.8157e+06	6.04952e+06	5.47284e+06	-	HMDB0013238	6426896	-	-	-	-
MEDP1432	Carnitine C7:1	FA	CAR	272.2	271.178	[M+H]+	C14H25NO4	1	1.00903e+06	2.91592e+06	876698	525425	538145	441507	195356	187877	211242	115301	171166	77492.3	253264	303582	96387	206617	381961	104039	419269	123497	342150	266513	324032	340633	-	-	-	-	-	-	-
MEDP1431	Carnitine C7:1 Isomer1	FA	CAR	272.2	271.178	[M+H]+	C14H25NO4	2	1.0799e+06	3.15049e+06	466426	421637	574994	473872	170043	180475	223839	117464	167136	73864.5	226756	315744	69634.9	198048	176740	98267	404066	56778	281339	367215	329820	336864	-	-	-	-	-	-	-
MEDP1423	Carnitine C7:DC	FA	CAR	304.2	303.168	[M+H]+	C14H25NO6	2	144372	19750	51124.1	24642.1	11772.3	17657.8	9218.34	25382.2	24329.2	3918.49	2092.09	4246.12	2422.43	5533.32	7859	15904.8	11207.5	12905.5	11070.4	2085.12	10847.6	13644.7	22244.1	15083.4	-	-	-	-	-	-	-
MEDP1422	Carnitine C8-OH	FA	CAR	304.2	303.205	[M+H]+	C15H29NO5	1	1.31391e+07	3.04898e+07	1.00129e+07	8.72658e+06	7.68692e+06	6.10061e+06	3.32438e+06	4.5439e+06	5.72488e+06	1.71564e+06	2.92058e+06	3.43662e+06	2.4762e+06	7.13219e+06	3.26924e+06	5.08887e+06	3.84302e+06	2.93035e+06	5.62367e+06	1.71735e+06	6.7016e+06	6.55546e+06	6.49011e+06	6.14663e+06	-	-	86583357	-	-	-	-
MEDP1427	Carnitine C8:0	FA	CAR	288.1	287.21	[M+H]+	C15H29NO4	1	9.6838e+06	4.76082e+07	4.6557e+06	5.40419e+06	7.8553e+06	4.98752e+06	6.89844e+06	3.07711e+06	4.35875e+06	4.99635e+06	5.34884e+06	4.21022e+06	2.52732e+06	1.04118e+07	4.09336e+06	2.87616e+06	3.42527e+06	3.87535e+06	1.46553e+07	2.03811e+06	9.82635e+06	7.88022e+06	7.61457e+06	7.81056e+06	-	-	123701	3671-77-0	-	-	-
MEDP1514	Carnitine C9:1	FA	CAR	300.2	299.21	[M+H]+	C16H29NO4	2	118377	560311	92900.2	175677	323842	358660	214965	12201	37851.7	29516.6	45819.7	73385.4	85320.8	183251	81350.4	106951	42788.1	86294.4	249650	71501	225203	141768	140420	159165	-	-	-	-	-	-	-
MEDP1415	Carnitine C9:DC	FA	CAR	332.2	331.199	[M+H]+	C16H29NO6	2	173394	328116	95394.2	65615.9	38685.5	32419	26294.5	57293.4	54321.6	29582.1	28639	15797.3	39689.1	52830.6	28640.9	41509.6	27578.4	25872.8	57577.1	22746.9	63683.3	56534.5	66623.1	60020.3	-	-	-	-	-	-	-
MEDP0577*140	Carnitine isoC4:0	FA	CAR	232.1	231.147	[M+H]+	C11H21NO4	1	4.46102e+08	5.40069e+08	3.14832e+08	3.05639e+08	1.78364e+08	1.47734e+08	8.30102e+07	2.99422e+08	2.47738e+08	6.55072e+07	8.07473e+07	9.56508e+07	1.45675e+08	1.17326e+08	8.44257e+07	1.07417e+08	1.44979e+08	6.63688e+07	1.3183e+08	7.30781e+07	1.36277e+08	1.91261e+08	1.83002e+08	1.81962e+08	-	HMDB0000736	10177002	25518-49-4	84838	5704	-
MEDP1433	Carnitine ph-C1	FA	CAR	266.1	265.131	[M+H]+	C14H19NO4	1	838931	808903	970444	847967	821419	649130	662548	1.0383e+06	576620	527107	489270	503864	460262	662582	849546	538114	606044	598145	929565	385302	878760	661837	687611	690373	-	-	129022	105450-08-6	-	-	-
MEDP0618*146	Carnitine-2-methyl-C4	FA	CAR	246.2	245.163	[M+H]+	C12H23NO4	1	1.06791e+07	1.06295e+07	5.77116e+06	8.60367e+06	1.75892e+07	4.83016e+06	1.28899e+07	7.62294e+06	4.07333e+06	7.33872e+06	2970670	2.74889e+06	3.42821e+06	6.71649e+06	5.33548e+06	3.47811e+06	3.59526e+06	8.01065e+06	4.04241e+06	6.72211e+06	5.09381e+06	5.94978e+06	5.41361e+06	4.73768e+06	-	HMDB0000378	6426901	31023-25-3	73026	5367	-
MEDP0428	Cholesterol	Hormones and hormone related compounds	Hormones and hormone related compounds	387.1	386.355	[M+H]+	C27H46O	2	272523	232940	274792	296899	353016	266660	273224	296767	267472	227361	299772	221683	272207	346456	271873	285108	256436	315420	283637	278853	251933	764391	776413	789455	C00187	HMDB0000067	11025495	57-88-5	16113	-	ko00100,ko00120,ko00140,ko01100,ko04913,ko04925,ko04927,ko04934,ko04975,ko04976,ko04977,ko04979,ko05200,ko05217,ko05417
MEDN1723*077	Cholic acid	Bile acids	Bile acids	407.3	408.288	[M-H]-	C24H40O5	2	58714.6	170741	202664	86347.1	96732.4	73645.6	69353.1	117312	112854	22788.9	114590	145078	46226.8	191061	85909.5	50127.2	165532	23942.4	119392	30617.8	241675	81039.9	99443.2	70764	C00695	-	221493	81-25-4	-	-	ko00120,ko01100,ko04976
MEDP0125	Choline	Tryptamines,Cholines,Pigments	Cholines	104.1	104.108	[M]+	C5H14NO+	1	1.2942e+06	6.85168e+06	1.26757e+06	1.40041e+06	1.02101e+06	1.39991e+06	914678	1.04358e+06	776186	599653	1.99692e+06	964192	2.02567e+06	1.37641e+06	797839	1.57104e+06	681566	891856	1.49863e+06	1.87205e+06	1.90423e+06	1.00717e+06	1.41148e+06	1.78676e+06	C00114	HMDB0000097	305	62-49-7	15354	56	ko00260,ko00564,ko01100,ko02010,ko04725,ko04976,ko05231
MEDP1288	Chrysophanol	Benzene and substituted derivatives	Benzene and substituted derivatives	255.1	254.058	[M+H]+	C15H10O4	2	29080.9	31665.2	25562.5	38853.7	42800	28667.1	36901.9	29503	34968.4	33698.8	29971.3	24936.5	24314.2	37411.5	33865.4	37466.8	31663.8	35319.1	33660	36983.4	37483.4	44999.5	27103.8	34488.3	C10315	HMDB0030670	10208	481-74-3	3687	-	-
MEDP1490	Cis-4-Hydroxy-L-Proline	Amino acid and Its metabolites	Amino acid derivatives	132	131.058	[M+H]+	C5H9NO3	1	1.14817e+07	17412975	1.09727e+07	8.85367e+06	1.00747e+07	7.11208e+06	7.06798e+06	9.59235e+06	9.45826e+06	9.05421e+06	8.60297e+06	6.47109e+06	7.45603e+06	8.42143e+06	9.16422e+06	8.20925e+06	8.32164e+06	5.93975e+06	8.06131e+06	7.25823e+06	8.56222e+06	8.92901e+06	9.53986e+06	8.56026e+06	C03440	HMDB0060460	440014	2584-71-6	16231	-	ko00470,ko01100
MEDN0206*019	Citramalic Acid	Organic acid and Its derivatives	Organic acid and Its derivatives	147	148.1	[M-H]-	C5H8O5	2	116114	273216	108734	97013.8	103802	61301	82797.6	100103	63956	74991.5	73530.7	71058.8	77603.5	87764.4	80411.3	72913.7	55653.5	45724.6	76444.5	72921.7	69821	65508.7	94387.5	64285.5	C00815	HMDB0000426	1081	597-44-4	15584	5415	-
MEDP2756	Cocamidopropyl betaine	FA	Others	343.3	342.288	[M+H]+	C19H38N2O3	2	1.40861e+06	1.03628e+06	1.27703e+06	1.02729e+06	878983	1.06215e+06	1.28418e+06	1.1114e+06	1.3212e+06	1.34244e+06	1.08283e+06	1.44806e+06	854102	863936	1.59879e+06	711083	976061	827770	831482	769516	880250	787924	839073	815914	-	-	20280	61789-40-0	-	-	-
MEDN0133	Coenzyme-II (β-NADP)	CoEnzyme and vitamins	CoEnzyme and vitamins	742	743.075	[M-H]-	C21H28N7O17P3	2	74829.9	261492	21675	39831.8	50042.6	62943	31469.7	75324.8	40684.1	47707.2	54549.4	44711.9	39697.4	26696.3	76148.6	8340	55420.9	35508.6	48342.3	25005	72540.7	46396.6	36245.7	36411.9	C00006	HMDB0000217	5885	53-59-8	18009	5227	ko00480,ko00760,ko00983,ko01100,ko01240,ko04918,ko04925,ko04936,ko05208,ko05415
MEDP2223	Cork-oximate	Organic acid and Its derivatives	Organic acid and Its derivatives	205.1	204.111	[M+H]+	C8H16N2O4	2	362010	369357	282249	360023	351030	317227	350966	271646	323495	304352	323083	421022	401271	345874	349870	333690	345337	282337	309884	279285	216871	407265	442995	362031	-	-	5173	38937-66-5	-	-	-
MEDP1006	Creatine	Organic acid and Its derivatives	Organic acid and Its derivatives	132.1	131.07	[M+H]+	C4H9N3O2	1	578512565	602532303	575243525	560702005	578219725	550370605	520301125	570933085	580997885	560763045	565102205	543296365	576178245	574215725	550635165	520956885	567908205	496421085	551165045	560671485	567595005	573415405	574504405	537747125	C00300	HMDB0000064	586	57-00-1	16919	7	ko00260,ko00330,ko01100
MEDN0306	Creatine phosphate	Nucleotide and Its metabolites	Nucleotide and Its metabolites	210.1	211.036	[M-H]-	C4H10N3O5P	2	6.59885e+06	8.21128e+06	1.42692e+06	2.98865e+06	1.25898e+06	1.43622e+06	7.21589e+06	1.98618e+06	1.16287e+06	4.76211e+06	4.64701e+06	6.71392e+06	1.37852e+06	6.12076e+06	4.44009e+06	5.61488e+06	4.49105e+06	5.61731e+06	2.88914e+06	1.77373e+06	4.20165e+06	3.8813e+06	3.65501e+06	4.0466e+06	C02305	HMDB0001511	587	24655	17287	6288	ko00330,ko01100
MEDP0305	Creatinine	Organic acid and Its derivatives	Organic acid and Its derivatives	114.1	113.059	[M+H]+	C4H7N3O	1	1862100	2.01277e+06	1642760	2095305	1605675	1580390	892977	1735515	2252685	1.13088e+06	1593875	1.15931e+06	1.34777e+06	1255515	1698405	1.1711e+06	1.20119e+06	1.06038e+06	1539955	972557	2174820	1344655	1681540	1533215	C00791	HMDB0000562	588	60-27-5	16737	8	ko00330,ko01100
MEDN2060	Creatinolfosfate	Organic acid and Its derivatives	Phosphoric acids	196	197.057	[M-H]-	C4H12N3O4P	2	4.87471e+06	210160	4.28875e+06	4.55802e+06	4.94648e+06	5.22288e+06	4.72472e+06	4.02652e+06	4.30692e+06	4.92667e+06	4.57048e+06	5.78404e+06	5.11608e+06	5.40452e+06	5.34707e+06	4.40912e+06	5.10049e+06	5.1935e+06	4.69743e+06	5.60716e+06	4.78524e+06	4.81553e+06	4.75976e+06	4.63032e+06	D07162	-	23342	6903-79-3	-	-	-
MEDP0745	Creosol	Benzene and substituted derivatives	Phenolics	139.2	138.068	[M+H]+	C8H10O2	1	596573	395253	576409	295603	588425	711623	696918	812929	775843	363424	434130	405137	573343	614875	315157	555404	384788	554369	798993	565325	324985	627320	750585	406051	D70655	HMDB0032136	7144	93-51-6	-	-	-
MEDN1236	Cyclic ADP ribose	Nucleotide and Its metabolites	Nucleotide and Its metabolites	540.1	541.061	[M-H]-	C15H21N5O13P2	1	2.29463e+06	7.83474e+06	3.76666e+06	2.92589e+06	2.9569e+06	3.02179e+06	3.42811e+06	3.61561e+06	4.5604e+06	1.68023e+06	4.1766e+06	2.32492e+06	1.71221e+06	2.4823e+06	2.89272e+06	2.77421e+06	3.01969e+06	2.17262e+06	3.69557e+06	2.36619e+06	3.10122e+06	3.56829e+06	3.37664e+06	2.45695e+06	C13050	-	583439	119340-53-3	-	-	ko04020,ko04921,ko04970,ko04972
MEDN0421	Cyclic Amp	Nucleotide and Its metabolites	Nucleotide and Its metabolites	328	329.053	[M-H]-	C10H12N5O6P	1	466205	1.02768e+06	481040	494684	548362	316129	461744	534957	469688	440803	544429	279840	734624	452068	540214	551543	415801	333598	514201	237809	635186	455259	507725	475708	C00575	HMDB0000058	6076	60-92-4	17489	5120	ko00230,ko01100,ko01522,ko04010,ko04014,ko04015,ko04020,ko04022,ko04024,ko04062,ko04072,ko04114,ko04211,ko04213,ko04261,ko04270,ko04340,ko04371,ko04540,ko04611,ko04670,ko04710,ko04713,ko04714,ko04720,ko04723,ko04724,ko04725,ko04726,ko04727,ko04728,ko04740,ko04742,ko04750,ko04910,ko04911,ko04912,ko04913,ko04914,ko04915,ko04916,ko04918,ko04919,ko04921,ko04922,ko04923,ko04924,ko04925,ko04926,ko04927…
MEDP2326	Cyclocreatine	Nucleotide and Its metabolites	Nucleotide and Its metabolites	144.1	143.069	[M+H]+	C5H9N3O2	2	5.85834e+06	3.15534e+06	4.38407e+06	3.09274e+06	3.30176e+06	2.31641e+06	2.06873e+06	2.44025e+06	2.33927e+06	4.05506e+06	4.17776e+06	2.30793e+06	2.65387e+06	2.26731e+06	2.31336e+06	2.10929e+06	2.46892e+06	1.85787e+06	2.01897e+06	1.97724e+06	2.0267e+06	2.11339e+06	3.60308e+06	2.81892e+06	-	-	2896	35404-50-3	-	-	-
MEDP2528	Cycloleucine	Amino acid and Its metabolites	Amino acid derivatives	130.1	129.078	[M+H]+	C6H11NO2	1	6.35862e+07	9851240	8.51153e+07	4.081e+07	5.62373e+07	5.44176e+07	2.93864e+07	169689005	3.6239e+07	5.26537e+07	5.96866e+07	7.17255e+07	3.8974e+07	7.25148e+07	8.10536e+07	5.23368e+07	5.38258e+07	3.64723e+07	5.96342e+07	3.9968e+07	89824145	5.31012e+07	8.15114e+07	6.09624e+07	C03969	HMDB0062225	2901	52-52-8	40547	-	-
MEDP1933*117	Cyclopentylglycine	Amino acid and Its metabolites	Amino acid derivatives	144.1	143.095	[M+H]+	C7H13NO2	2	541729	2.01025e+06	686789	621453	547926	450269	409257	671466	594859	309675	414034	233708	505376	463404	579032	403428	466969	292415	543853	397976	558819	501582	452568	469450	-	-	314101	2521-84-8	-	-	-
MEDP0409	Cys-Gly	Amino acid and Its metabolites	Small Peptide	179	178.041	[M+H]+	C5H10N2O3S	2	235603	442814	204471	200941	223370	158182	184750	329046	138513	128156	267976	169696	150105	188229	291106	215406	120073	128119	241353	151255	320365	131622	136735	157029	C01419	HMDB0000078	439498	19246-18-5	4047	5134	ko00480,ko01100
MEDN1910	Cys-Pro	Amino acid and Its metabolites	Small Peptide	217.1	218.073	[M-H]-	C8H14N2O3S	2	5.60623e+06	2.77306e+06	1.22292e+06	4.76135e+06	3.54278e+06	5.82084e+06	4.60031e+06	4.90679e+06	3.74743e+06	5.61361e+06	5.72877e+06	3.048e+06	2.74696e+06	6.66457e+06	4.00375e+06	4.99027e+06	4.53255e+06	4.65543e+06	5.9483e+06	2.74164e+06	7.44062e+06	3.90725e+06	4.78068e+06	3.95737e+06	-	-	3037777	-	-	-	-
MEDN0822	Cysteine-glutathione disulfide	Amino acid and Its metabolites	Small Peptide	425.1	426.088	[M-H]-	C13H22N4O8S2	2	26786	833948	26505.9	21789.7	24237	10246	14860.3	32060.8	19552.6	16914.1	18583.5	6237.45	29305.8	14545.6	20226.2	13721.4	22232.8	4844.84	13385.5	12107.3	25821.4	19481.2	11035.2	17907.1	-	HMDB0000656	53477713	13081-14-6	143243	5628	-
MEDP1295	Cytarabine	Nucleotide and Its metabolites	Nucleotide and Its metabolites	244.1	243.086	[M+H]+	C9H13N3O5	1	122004	3.00408e+06	311808	143082	330781	90682.1	46377.8	359701	360650	94170	164070	84995.5	536161	70623.4	84752.3	136735	53198.6	58400.6	142874	105173	185893	214517	186041	217501	C02961	HMDB0015122	6253	147-94-4	28680	-	-
MEDP0163	Cytidine	Nucleotide and Its metabolites	Nucleotide and Its metabolites	244.1	243.086	[M+H]+	C9H13N3O5	1	73355	1218530	200145	111715	154731	42710.7	36675	161765	225185	70020	76690	34513.8	428985	35010	55015	140075	36939.5	25005	96705	98370	63486.2	116720	95035	118390	C00475	HMDB0000089	6175	65-46-3	17562	3376	ko00240,ko01100,ko01232,ko02010
MEDP0877	Cytidine 5'-Diphosphocholine	Nucleotide and Its metabolites	Nucleotide and Its metabolites	489.2	488.107	[M+H]+	C14H26N4O11P2	2	240444	113090	558443	391066	361888	237563	209309	378918	457921	112533	207309	178177	319213	147706	292119	262610	281419	239172	293431	256242	469540	308670	247539	233707	C00307	HMDB0001413	13804	987-78-0	16436	6229	ko00564,ko01100,ko05231
MEDN1529	Cytidine 5'-monophosphate-N-acetylneuraminic acid（CMP-NANA）	Nucleotide and Its metabolites	Nucleotide and Its metabolites	613.1	614.147	[M-H]-	C20H31N4O16P	2	48840	318408	59825.6	63871.7	47709.3	20691.2	70291.6	68656.3	66229.2	35006.5	30390.3	11921	53693.7	75025	24269.6	62253.1	36394.2	28151.7	40010	12937.7	41241	54170.2	37169.2	47088.1	C00128	-	18292	3063-71-6	-	-	ko00520,ko01100,ko01250
MEDN0156	Cytidine-5-Monophosphate	Nucleotide and Its metabolites	Nucleotide and Its metabolites	322	323.052	[M-H]-	C9H14N3O8P	1	31720.1	109862	66685	30010	52133.9	31717.8	35626.6	23821.1	31500.3	30139.6	31503.8	13340	38068.6	11670	29768.4	89167.1	29528.8	32464.8	29774.9	56680.6	61375.9	29890.6	35351.3	29413.5	C00055	HMDB0000095	6131	63-37-6	17361	5143	ko00240,ko01100,ko01232
MEDN1613	Cytochalasin H	Hormones and hormone related compounds	Hormones and hormone related compounds	474.3	493.283	[M-H2O-H]-	C30H39NO5	2	317996	394899	168402	272244	273026	390331	128874	440753	237048	165736	217616	285556	301032	377905	247522	192503	145037	143735	260176	293199	164533	213405	213108	181638	-	-	6434468	53760-19-3	-	-	-
MEDP0165	Cytosine	Nucleotide and Its metabolites	Nucleotide and Its metabolites	112	111.043	[M+H]+	C4H5N3O	1	556367	1.21761e+06	685239	408100	568884	458192	546146	418460	470681	485707	417570	296587	623719	460092	509307	454431	515888	404262	400445	423289	654022	366686	512648	373805	C00380	HMDB0000630	597	71-30-7	16040	283	ko00240,ko01100,ko01232
MEDP2529	D-Alloisoleucine	Amino acid and Its metabolites	Amino acids	132.1	131.095	[M+H]+	C6H13NO2	1	6.26799e+07	2.1764e+08	5.59385e+07	4.07816e+07	5.88819e+07	3.9238e+07	3.6912e+07	8.74883e+07	5.69289e+07	4.78377e+07	5.18024e+07	2.7262e+07	4.74175e+07	5.34146e+07	3.66341e+07	4.75588e+07	3.73662e+07	2.8795e+07	5.12462e+07	4.65623e+07	7.37959e+07	4.69746e+07	5.57757e+07	5.40557e+07	C21092	-	94206	1509-35-9	-	-	-
MEDN1762*032	D-Allose	Carbohydrates and Its metabolites	Sugars	179.1	180.16	[M-H]-	C6H12O6	2	99701.1	183455	186795	150085	166770	79447.6	251895	173445	99608.1	212578	150085	185125	193470	133400	183363	150085	115446	236870	250225	286960	100319	168897	156004	111542	-	-	439507	2595-97-3	-	-	-
MEDN0228*020	D-Arabinose	Carbohydrates and Its metabolites	Sugars	149	150.053	[M-H]-	C5H10O5	2	123859	91678.3	105045	99197.8	79511.6	107450	110913	94789.7	100876	91367.8	130633	137444	124420	105267	100849	83225.2	90391	121553	102913	106710	131184	143131	91315.6	155859	-	HMDB0029942	66308	147-81-9	46983	-	-
MEDN1614*044	D-Arabinose 5-phosphate	Carbohydrates and Its metabolites	Phosphate sugars	229	230.019	[M-H]-	C5H11O8P	2	80348.6	1615785	176752	159800	119630	52787.1	42858.2	302975	251253	65396	65356.9	38345	120558	70371.1	50671.5	68028.4	84724.2	62549.2	93564.5	127507	238298	121044	167700	153519	C01112	HMDB0011734	188324	13137-52-5	16241	-	ko01100,ko01250
MEDN0226	D-Erythronolactone	Aldehyde,Ketones,Esters	Esters	117	118.027	[M-H]-	C4H6O4	1	244420	249752	168790	229663	241332	103683	266560	230374	252318	248197	266556	171246	301271	256920	256200	249077	234218	236135	151024	280153	241972	260086	213529	165230	-	HMDB0000349	5325915	15667-21-7	87625	5338	-
MEDP0224*128	D-Fructose	Carbohydrates and Its metabolites	Sugars	181	180.063	[M+H]+	C6H12O6	2	5.85379e+07	4.26084e+07	1.42012e+07	5.57836e+07	5.33116e+07	7.87066e+07	5.64398e+07	8.10494e+07	5.50835e+07	5.02334e+07	7.41377e+07	3.5422e+07	2.90432e+07	9.2773e+07	4.47465e+07	6.48444e+07	5.22243e+07	5.36469e+07	7.62985e+07	9.99016e+07	8.88349e+07	4.8131e+07	4.54629e+07	5.63174e+07	C10906	HMDB0062538	5984	57-48-7	48095	-	-
MEDN0463	D-Fructose 6-Phosphate-Disodium Salt	Carbohydrates and Its metabolites	Phosphate sugars	259	304.1	[M-2Na+H]-	C6H11Na2O9P	1	2.61241e+06	1.56212e+06	4.01569e+06	4.26168e+06	2.95574e+06	2.59245e+06	2.27991e+06	4.39817e+06	4.05668e+06	1.48039e+06	3.62638e+06	1.01872e+06	1.04574e+06	1.05255e+06	2.35764e+06	3.20002e+06	1.48234e+06	861995	2.2868e+06	2.89086e+06	4.56006e+06	2.59351e+06	2.62893e+06	2.63495e+06	-	-	22812950	26177-86-6	-	-	-
MEDN0485	D-Fructose-1,6-Biphosphate-Trisodium Salt	Carbohydrates and Its metabolites	Phosphate sugars	358	380.996	[M-Na]-	C6H16NaO13P2	1	735983	55015	777227	816531	804736	566607	678774	994908	812547	566754	799190	490458	288612	680932	751358	753732	634036	384266	580558	661088	993114	649127	662453	576229	-	-	134128035	81028-91-3	-	-	-
MEDN1532	D-Galacturonic Acid	Carbohydrates and Its metabolites	Sugar acids	193	194.043	[M-H]-	C6H10O7	2	54128.9	15005	25005	80725.6	65383.2	116596	113205	84928.1	94121.4	84264.6	97413	103331	98837.9	117188	94774.8	112557	89518.9	91402.1	124014	100700	123559	117812	86571.9	75377	C00333	HMDB0002545	439215	685-73-4	47962	6713	ko00040,ko00053,ko00520,ko01100,ko01240,ko01250,ko02010
MEDP0236	D-Gluconic Acid	Carbohydrates and Its metabolites	Sugar acids	197.1	196.058	[M+H]+	C6H12O7	2	45855.1	59074.9	50257.2	45038.9	25005	55494.7	65897.2	53350	24527.4	44966.5	59076	26271.5	23340	71271	80229.5	105804	89928.1	58350	62595.4	40010	108429	105054	84637.1	90819.6	C00257	HMDB0000625	10690	526-95-4	33198	345	ko00030,ko01100,ko01200
MEDN0832	D-Glucosamine 6-Phosphate	Carbohydrates and Its metabolites	Phosphate sugars	258	259.046	[M-H]-	C6H14NO8P	2	4099860	4.47005e+06	2.11562e+06	1.29697e+06	2.08664e+06	1.14502e+06	1.82903e+06	2.30483e+06	1.94157e+06	2.04479e+06	2.24776e+06	1.91359e+06	770325	2.30851e+06	2.16999e+06	1.69519e+06	2.26624e+06	1.69688e+06	2.05059e+06	1.47761e+06	2.56878e+06	2.06365e+06	1.99657e+06	1.65726e+06	C00352	HMDB0001254	439217	3616-42-0	15873	6111	ko00250,ko00520,ko01100,ko01250,ko04931,ko05415
MEDP1753	D-Glucosaminic acid	Carbohydrates and Its metabolites	Sugar acids	196.1	195.074	[M+H]+	C6H13NO6	2	158548	94195.6	124800	117575	49783.5	95476.8	60752.5	68168.3	34388.3	90132.1	71451.1	52784.1	76173.5	51588.1	84197.2	139329	99600.9	70173.2	58774.6	66383.4	48023.8	100614	88960.5	141307	C03752	-	73563	3646-68-2	-	-	ko00030,ko01100
MEDN0220*032	D-Glucose	Carbohydrates and Its metabolites	Sugars	179.1	180.063	[M-H]-	C6H12O6	2	99701.1	183455	186795	150085	166770	79447.6	251895	173445	99608.1	212578	150085	185125	193470	133400	183363	150085	115446	236870	250225	286960	100319	168897	156004	111542	C00031	HMDB0000122	5793	50-99-7	4167	133	ko00010,ko00030,ko00052,ko00500,ko00520,ko00524,ko01100,ko02010,ko04066,ko04068,ko04152,ko04742,ko04910,ko04911,ko04917,ko04922,ko04930,ko04931,ko04932,ko04933,ko04973,ko04976,ko04978,ko05230,ko05415
MEDN0227*049	D-Glucose 6-Phosphate	Carbohydrates and Its metabolites	Phosphate sugars	259	260.03	[M-H]-	C6H13O9P	2	6.15939e+06	3.4019e+06	9.1262e+06	8.06119e+06	5.34847e+06	4453890	3.802e+06	8.94538e+06	9.30546e+06	3.03162e+06	7.11554e+06	1.11532e+06	1.14375e+06	1.53569e+06	4.42357e+06	7.28402e+06	2.4718e+06	1.02645e+06	4.62317e+06	5.75573e+06	9.73781e+06	5.13928e+06	4.55867e+06	5.15024e+06	C00092	HMDB0001401	439958	56-73-5	4170	145	ko00500,ko00524,ko00562,ko01100,ko04911,ko04917,ko04918,ko04931,ko04973,ko05230,ko05415
MEDP0002	D-Homocysteine	Amino acid and Its metabolites	Amino acids	136	135.035	[M+H]+	C4H9NO2S	2	93370	837460	80025	204793	226610	231525	126730	255235	131735	195696	135566	165915	101710	163724	113385	90035	147899	190845	76690	148840	328477	71690	110045	111294	C00155	HMDB0000742	778	454-29-5	17588	3256	ko00270,ko00920,ko01100,ko01230,ko01523,ko04621
MEDN1011*035	D-Mannitol	Carbohydrates and Its metabolites	Sugar alcohols	181.1	182.079	[M-H]-	C6H14O6	2	273527	40801.6	176899	317551	320365	319852	258170	349482	235200	335400	170105	176960	340726	263654	142705	263616	300499	419456	237898	300024	258937	211781	205155	138405	C00392	HMDB0000765	6251	69-65-8	16899	142	ko00051,ko01100,ko02010
MEDP0227*128	D-Mannose	Carbohydrates and Its metabolites	Sugars	181	180.063	[M+H]+	C6H12O6	1	5.85379e+07	4.26084e+07	1.42012e+07	5.57836e+07	5.33116e+07	7.87066e+07	5.64398e+07	8.10494e+07	5.50835e+07	5.02334e+07	7.41377e+07	3.5422e+07	2.90432e+07	9.2773e+07	4.47465e+07	6.48444e+07	5.22243e+07	5.36469e+07	7.62985e+07	9.99016e+07	8.88349e+07	4.8131e+07	4.54629e+07	5.63174e+07	C00159	HMDB0000169	18950	3458-28-4	4208	-	ko00051,ko00052,ko00520,ko01100,ko01250,ko02010,ko04142,ko04625
MEDN1221*049	D-Mannose 6-phosphate	Carbohydrates and Its metabolites	Phosphate sugars	259	260.03	[M-H]-	C6H13O9P	2	6.15939e+06	3.4019e+06	9.1262e+06	8.06119e+06	5.34847e+06	4453890	3.802e+06	8.94538e+06	9.30546e+06	3.03162e+06	7.11554e+06	1.11532e+06	1.14375e+06	1.53569e+06	4.42357e+06	7.28402e+06	2.4718e+06	1.02645e+06	4.62317e+06	5.75573e+06	9.73781e+06	5.13928e+06	4.55867e+06	5.15024e+06	C00275	-	65127	3672-15-9	-	-	ko00051,ko00520,ko01100,ko01240,ko01250,ko04142
MEDP0228*168	D-Melezitose	Carbohydrates and Its metabolites	Sugars	505.2	504.169	[M+H]+	C18H32O16	2	81789.3	250843	93913.4	94950.1	69589.1	88365	86700	97627.1	111042	70629.5	90354.8	80556.5	97952.8	96705	64617.5	95898.4	99698.3	110523	75346.8	55039.4	66637.2	67503.7	98964.1	85857	C08243	HMDB0011730	92817	597-12-6	6731	-	-
MEDP2003	D-Ornithine	Amino acid and Its metabolites	Amino acids	133.1	132.09	[M+H]+	C5H12N2O2	1	1.03842e+06	1.38027e+06	1.08875e+06	521520	1.04929e+06	419885	669750	1.53373e+06	720775	460841	1.00069e+06	335015	605911	448631	1.31302e+06	606841	256683	348393	839226	538161	598289	910817	887963	723595	C00515	-	71082	348-66-3	-	-	ko00470,ko01100
MEDN1114	D-Ribono-1,4-lactone	Carbohydrates and Its metabolites	Sugar acids	147	148.037	[M-H]-	C5H8O5	2	44798.9	41085.3	45077.7	46313	44034.8	25332.4	35815.8	32803.5	33230.3	68355	59915.4	57818.6	39827.6	55911.2	60942.6	42618.6	41667.8	57835.5	54406	53350	38286.4	53722.8	41092.1	43610.8	C02674	HMDB0001900	111064	1255190	74168	6380	-
MEDN1955	D-Saccharic Acid 1,4-lactone (hydrate)	Carbohydrates and Its metabolites	Sugars	191	192.12	[M-H]-	C6H8O7	2	561183	1.51922e+06	322175	289705	314538	79881.6	256414	310958	325777	105068	302935	352103	45640.9	134311	330950	498415	101292	128178	199404	93765.7	460386	306637	360634	384916	C21095	-	20055579	61278-30-6	-	-	-
MEDN0213*035	D-Sorbitol	Carbohydrates and Its metabolites	Sugar alcohols	181.1	182.079	[M-H]-	C6H14O6	2	273527	40801.6	176899	317551	320365	319852	258170	349482	235200	335400	170105	176960	340726	263654	142705	263616	300499	419456	237898	300024	258937	211781	205155	138405	C00794	HMDB0000247	5780	50-70-4	-	-	ko00051,ko00052,ko01100,ko02010,ko05415
MEDN1761*032	D-Talose	Carbohydrates and Its metabolites	Sugars	179.1	180.16	[M-H]-	C6H12O6	2	99701.1	183455	186795	150085	166770	79447.6	251895	173445	99608.1	212578	150085	185125	193470	133400	183363	150085	115446	236870	250225	286960	100319	168897	156004	111542	-	-	99459	2595-98-4	-	-	-
MEDN0225*020	D-Xylose	Carbohydrates and Its metabolites	Sugars	149	150.053	[M-H]-	C5H10O5	2	123859	91678.3	105045	99197.8	79511.6	107450	110913	94789.7	100876	91367.8	130633	137444	124420	105267	100849	83225.2	90391	121553	102913	106710	131184	143131	91315.6	155859	C00181	HMDB0000098	135191	58-86-6	53455	314	ko00040,ko00520,ko01100,ko02010
MEDN0657*044	D-Xylulose 5-phosphate	Carbohydrates and Its metabolites	Phosphate sugars	229	230.019	[M-H]-	C5H11O8P	2	80348.6	1615785	176752	159800	119630	52787.1	42858.2	302975	251253	65396	65356.9	38345	120558	70371.1	50671.5	68028.4	84724.2	62549.2	93564.5	127507	238298	121044	167700	153519	C00231	HMDB0000868	439190	4212-65-1	16332	5829	ko00030,ko00040,ko00053,ko01100,ko01200,ko01230,ko04918
MEDN0541	DL-3,4-Dihydroxyphenyl glycol	Benzene and substituted derivatives	Benzene and substituted derivatives	169.1	170.058	[M-H]-	C8H10O4	2	28291.4	45571.1	28836.7	24674	28842	23584.4	51730.5	30174.9	24970.2	48284.8	40457.6	59056.3	61904.5	67712	25603.8	22402.5	51263	23463.8	31690.8	19761.4	20222.1	26935.2	34736.9	33354.8	C05576	HMDB0000318	5307	28822-73-3	1387	5307	ko00350,ko01100
MEDP0523	DL-Carnitine	FA	CAR	162.1	161.105	[M+H]+	C7H15NO3	1	9.34579e+07	1.68137e+08	1.08219e+08	8.77345e+07	9.196e+07	1.25938e+08	9.71119e+07	8.23739e+07	9.80481e+07	9.11444e+07	7.3324e+07	1.07561e+08	5.42501e+07	1.14126e+08	1.47265e+08	1.09596e+08	6.48733e+07	4.92752e+07	1.57204e+08	1.06831e+08	1.17743e+08	9.74462e+07	9.77814e+07	7.00705e+07	C00318	HMDB0000062	2724480	541-15-1	16347	52	ko04714,ko04976,ko05415
MEDP0752*114	DL-Leucine	Amino acid and Its metabolites	Amino acids	132.1	131.095	[M+H]+	C6H13NO2	2	4.14193e+07	1.50052e+08	3.94511e+07	3.04052e+07	43850332	27561974	2.2603e+07	6.14297e+07	3.97556e+07	3.16539e+07	3.65645e+07	1.96235e+07	3.52421e+07	2.50672e+07	2.90497e+07	3.23408e+07	2.94411e+07	2.09474e+07	3.99245e+07	3.0232e+07	5.17455e+07	3.22654e+07	3.75603e+07	3.75118e+07	C00123	HMDB0062203	857	328-39-2	-	-	ko00280,ko00290,ko00970,ko01100,ko01210,ko01230,ko02010,ko04150,ko04974,ko04978,ko05230
MEDN1763	DL-O-tyrosine	Amino acid and Its metabolites	Amino acid derivatives	180.1	181.074	[M-H]-	C9H11NO3	1	98832	145932	85234.7	92891.9	83018.2	112829	79989.6	101845	89506.1	87309.7	111089	84123.5	96216.9	69182.4	93677.4	93001.1	72516.3	98245.6	94683.8	90702.9	92725.1	100585	92322.9	88703.3	-	HMDB0006050	91482	2370-61-8	91038	-	-
MEDN2050	Daidzein	Benzene and substituted derivatives	Benzene and substituted derivatives	313.1	254.058	[M-H]-	C15H10O4	1	679095	505255	740195	703205	483371	706101	675023	580646	604834	583229	550142	671025	686062	654127	619289	631953	729154	594455	595234	564981	566033	854356	654994	747549	C10208	HMDB0003312	5281708	486-66-8	28197	-	ko01100
MEDP2024	Dehydroascorbic acid	Organic acid and Its derivatives	Organic acid and Its derivatives	175	174.016	[M+H]+	C6H6O6	2	161765	10005	325375	243545	213500	186795	156760	220175	422295	143410	186795	108244	150085	103375	133400	196810	166770	88365	151750	138405	285290	223515	190130	280280	C05422	HMDB0001264	440667	490-83-5	17242	342	ko00053,ko00480,ko01100
MEDN0158*051	Deoxyguanosine	Nucleotide and Its metabolites	Nucleotide and Its metabolites	266.1	267.097	[M-H]-	C10H13N5O4	2	35287.4	49143.5	44538.5	19174.8	26843.4	28970.6	33685.4	18639.8	18125.7	17017.7	31049.7	12765.1	25411.4	11452.8	26210.2	26979.1	20894.7	14023.2	25524.8	19347.6	22856.9	28504.9	25412.9	29550.8	C00330	HMDB0000085	187790	961-07-9	17172	3395	ko00230,ko01100,ko01232,ko02010
MEDN0602	Deoxyguanosine 5'-monophosphate(dGMP)	Nucleotide and Its metabolites	Nucleotide and Its metabolites	346.1	347.063	[M-H]-	C10H14N5O7P	2	1.70622e+06	6.01001e+06	4514158	2.1247e+06	5.31134e+06	5.44131e+06	1.41878e+06	4.82624e+06	4.20544e+06	2.1381e+06	2.61234e+06	1.26203e+06	4.16916e+06	1.57814e+06	2.38017e+06	2.15817e+06	1.14227e+06	746672	2.29822e+06	1.90176e+06	1.99318e+06	2.53729e+06	3.37225e+06	2.53543e+06	C00362	HMDB0001044	65059	902-04-5	16192	-	ko00230,ko01100,ko01232
MEDN0534*058	Deoxyguanosine diphosphate(dGDP)	Nucleotide and Its metabolites	Nucleotide and Its metabolites	426	427.029	[M-H]-	C10H15N5O10P2	2	4.41926e+06	3.32269e+06	4.98982e+06	2.67366e+06	3.44581e+06	3.0323e+06	2.82972e+06	5.23601e+06	4.90521e+06	2.84666e+06	2.28049e+06	1.75657e+06	2.39367e+06	2.21817e+06	2639240	2.61984e+06	2.07047e+06	1.07828e+06	2.14563e+06	2.22139e+06	2.86269e+06	2.82792e+06	2.43193e+06	1.60231e+06	C00361	HMDB0000960	439220	582078	28862	5906	ko00230,ko01100,ko01232
MEDP0836	Dibutyl-phthalate	Aldehyde,Ketones,Esters	Esters	279.3	278.152	[M+H]+	C16H22O4	2	6.1592e+08	5.47037e+08	6.40608e+08	555822014	5.29463e+08	4.98606e+08	596890946	6.01732e+08	6.38423e+08	5.54413e+08	5.94397e+08	6.18729e+08	5.84978e+08	4.98509e+08	5.81525e+08	610699995	6.60467e+08	6.61136e+08	5.97309e+08	6.64808e+08	6.19346e+08	5.70083e+08	5.5588e+08	5.77231e+08	C14214	HMDB0033244	3026	84-74-2	34687	-	-
MEDP1470	Diethyl-2-methyl-3-oxosuccinate	Aldehyde,Ketones,Esters	Aldehydes	203	202.084	[M+H]+	C9H14O5	2	58048.7	62208.2	57875.7	55441.6	68066.1	80628	46863.6	60528.5	47949.8	59825.8	52435.8	48414.4	48270.6	45657.8	47802.2	39270.6	52122.7	56134.5	55600.8	43804.1	45068.5	46105.2	37967.9	40432.4	C04067	HMDB0032306	97750	759-65-9	16879	-	-
MEDP0777	Diethyl-malonate	Aldehyde,Ketones,Esters	Esters	161.3	160.074	[M+H]+	C7H12O4	2	26776.4	23358.9	23879.1	26810.1	27007	26427.8	19562.9	18325.9	25296.8	31084.4	27271.9	23884.1	27827.8	36762	28078.8	32117.7	29549.2	27844	22504.6	21898.3	34517.7	27102.8	30513	27753.9	D78522	HMDB0029573	7761	105-53-3	391281	-	-
MEDP2323	Diethyl-phosphate	Aldehyde,Ketones,Esters	Esters	155	154.039	[M+H]+	C4H11O4P	2	196976	237422	245678	161385	129136	145922	138336	128633	86203.4	423970	141724	114713	132576	120901	103187	152369	86861.4	161212	110707	73790.5	402240	107870	109723	115600	C06608	HMDB0012209	654	598-02-7	27708	-	-
MEDN1533*012	Dimethylmalonic acid	Organic acid and Its derivatives	Organic acid and Its derivatives	131	132.042	[M-H]-	C5H8O4	2	147338	354004	137542	139804	116960	114164	120789	161517	116639	100975	132879	117593	146146	148269	92464.1	138772	122902	83053.5	192343	84625.8	136807	92795.9	107243	103906	-	HMDB0002001	11686	595-46-0	111517	6425	-
MEDP0217	Dl-Threitol	Carbohydrates and Its metabolites	Sugar alcohols	123.1	122.058	[M+H]+	C4H10O4	2	17989.4	41639.1	26675	12327.2	25289.4	28340	11364.7	26675	20339	5759.75	13566.1	13340	28394.2	14226.4	15505.1	6564.16	18935.1	11244.4	16675	15351.7	23340	15503.3	23024.6	17066.5	C16884	HMDB0004136	169019	7493-90-5	48300	-	-
MEDN0311	Dodecanedioic Acid	FA	FFA	229.1	230.152	[M-H]-	C12H22O4	1	442577	770825	192855	300546	372355	371623	625585	261375	214377	2.45907e+06	1.62314e+06	3.94625e+06	322131	4.8739e+06	285581	250914	1.7822e+06	903720	257621	277536	501808	616156	641608	579737	C02678	HMDB0000623	12736	693-23-2	4676	5596	-
MEDN0650	Dodecanol	Alcohol and amines	Alcohols	185.2	186.198	[M-H]-	C12H26O	2	7.61297e+06	7.99574e+06	7.46914e+06	8.08608e+06	7.91316e+06	7.8276e+06	8.11873e+06	8.15987e+06	7.65546e+06	8.09435e+06	8.17692e+06	1.02411e+07	7.97113e+06	8.06403e+06	7.69891e+06	8.22115e+06	7.79056e+06	8.1612e+06	7.99825e+06	7.94652e+06	8.08591e+06	7.59972e+06	7.13021e+06	7.62089e+06	C02277	HMDB0011626	8193	112-53-8	28878	-	-
MEDP1007	Dopamine	Alcohol and amines	Polyamines	154.1	153.079	[M+H]+	C8H11NO2	2	6670	18340	1670	14226.4	12599	12597.5	21675	1670	3340	13129.4	11670	10306.2	11670	42659.2	8081.73	17804.2	18340	39712.6	13340	10709.1	17984.4	14393.6	19186.7	16624.8	C03758	HMDB0000073	681	51-61-6	18243	64	ko00350,ko01100,ko04024,ko04080,ko04540,ko04721,ko04728,ko04917,ko04976,ko05012,ko05030,ko05031,ko05032,ko05034
MEDN0120*035	Dulcitol	Carbohydrates and Its metabolites	Sugar alcohols	181.1	182.079	[M-H]-	C6H14O6	2	273527	40801.6	176899	317551	320365	319852	258170	349482	235200	335400	170105	176960	340726	263654	142705	263616	300499	419456	237898	300024	258937	211781	205155	138405	C01697	HMDB0000107	11850	608-66-2	16813	5148	ko00052,ko01100
MEDP2665	Ensulizole	Benzene and substituted derivatives	Benzene and substituted derivatives	275	274.041	[M+H]+	C13H10N2O3S	2	5005	5428.13	941.88	13668.5	1631.59	3642.68	561114	14321.1	39686.2	5494.43	18395.4	23056.5	47553.1	1670	13771.6	17391.2	18122.2	3301.53	9688.71	640.233	1589.72	40522	29055.9	34546.4	D10005	-	33919	27503-81-7	-	-	-
MEDN1484	Ethionamide	Heterocyclic compounds	Pteridines and derivatives	165	166.056	[M-H]-	C8H10N2S	2	1.0856e+07	1.09923e+07	1.06905e+07	1.1896e+07	1.20601e+07	1.05212e+07	1.28276e+07	1.05988e+07	1.07504e+07	1.26091e+07	1.07681e+07	1.28429e+07	1.14541e+07	1.17968e+07	1.3024e+07	1.09182e+07	1.0653e+07	9.95956e+06	1.34815e+07	1.117e+07	1.06686e+07	1.22954e+07	1.23415e+07	1.26891e+07	C07665	HMDB0014747	2761171	536-33-4	4885	-	-
MEDP2033	Ethyl 3-Indoleacetate	Heterocyclic compounds	Indole and Its derivatives	204.1	203.095	[M+H]+	C12H13NO2	2	59677.1	76112.3	63667.6	65613.1	63455.6	63680.2	73661.8	59691.3	75881.8	61484	65812	65300.4	66957.4	79784.1	55334.8	74988.8	69123.2	74784.3	72942.7	69144	87187.6	72545.3	65108.6	65570.4	-	-	13067	778-82-5	-	-	-
MEDN1895*012	Ethyl hydrogen malonate	Aldehyde,Ketones,Esters	Esters	131	132.11	[M-H]-	C5H8O4	2	147338	354004	137542	139804	116960	114164	120789	161517	116639	100975	132879	117593	146146	148269	92464.1	138772	122902	83053.5	192343	84625.8	136807	92795.9	107243	103906	-	HMDB0000576	70615	1071-46-1	-	5558	-
MEDP0658	Ethyl-dodecanoate	Alcohol and amines	Amines	229.1	228.209	[M+H]+	C14H28O2	2	247332	215310	336011	220646	200437	210720	235360	390043	217042	264315	198140	235457	208163	190151	201110	216834	206388	200466	225024	203308	346175	279873	242517	333582	D70267	HMDB0033788	7800	106-33-2	-	-	-
MEDN0413*068	Ethylmalonate	Organic acid and Its derivatives	Organic acid and Its derivatives	131	132.042	[M-H]-	C5H8O4	2	147338	354004	137542	139804	116960	114164	120789	161517	116639	100975	132879	117593	146146	148269	92464.1	138772	122902	83053.5	192343	84625.8	136807	92795.9	107243	103906	-	HMDB0000622	11756	601-75-2	741548	4180	-
MEDN0678	Ethylsalicylate	Organic acid and Its derivatives	Organic acid and Its derivatives	165.1	166.063	[M-H]-	C9H10O3	2	1.34507e+07	1.364e+07	1.29504e+07	1.46654e+07	1.34561e+07	1.29005e+07	1.39374e+07	1.28227e+07	1.4826e+07	1.42944e+07	1.47045e+07	1.47156e+07	1.5548e+07	1.45202e+07	1.52712e+07	1.41653e+07	1.41887e+07	1.2693e+07	1.5382e+07	1.5506e+07	1.22248e+07	1.66736e+07	1.45475e+07	1.5315e+07	D70269	HMDB0029817	8365	118-61-6	-	-	-
MEDN2304	FAA(19:0)	FA	FFA	297.2	298.287	[M-H]-	C19H38O2	2	55096.7	46532.6	57336.3	50522.8	57492.8	56273	42928.9	55974.8	52029.7	50952.1	55298.8	49774.6	58667.7	64251.1	58167.5	58122.9	63280.5	52120.9	56001.3	62214.3	58622.6	67600.8	56174	54164.6	-	HMDB0000772	12591	646-30-0	39246	5738	-
MEDN0385	FFA(12:0)	FA	FFA	199.2	200.17	[M-H]-	C12H24O2	2	8.5272e+06	1.65318e+07	7.63694e+06	9.25542e+06	1.03612e+07	8.46954e+06	1.03949e+07	9.30747e+06	8.68821e+06	1.43145e+07	1.19823e+07	1.391e+07	1.15906e+07	1.37164e+07	7.30852e+06	8.60207e+06	1.22551e+07	1.0545e+07	7.53975e+06	8.3564e+06	1.08486e+07	6.76838e+06	7.38334e+06	6.75204e+06	C02679	HMDB0000638	3893	143-07-7	30805	5611	ko00061,ko01100
MEDN0807	FFA(14:0)	FA	FFA	227.2	228.209	[M-H]-	C14H28O2	2	55399.7	41779.6	44327.1	39450	22364.7	42695.6	13344.8	9072.89	35909.6	46144.1	42119.3	50544.3	31951	44594.1	32947.1	38893.2	55011.9	46635.8	37493.5	33101.1	37648.2	29846.4	40787.8	36683.5	C06424	HMDB0000806	11005	544-63-8	28875	196	ko00061,ko01100
MEDN2354	FFA(15:0)	FA	FFA	241.2	242.225	[M-H]-	C15H30O2	1	1.58108e+06	1.06644e+06	1.45519e+06	1.48788e+06	683090	1.28833e+06	1.19747e+06	520355	1.34087e+06	1.39419e+06	1.22681e+06	1.32647e+06	1.18507e+06	1.40636e+06	1.41618e+06	1.18419e+06	1.16135e+06	1.19346e+06	1.29319e+06	1.19192e+06	1.20178e+06	1.25264e+06	1.34344e+06	1.30994e+06	C16537	HMDB0000826	13849	-	42504	5789	-
MEDN1159	FFA(15:1)	FA	FFA	239.2	240.209	[M-H]-	C15H28O2	1	367168	386456	356199	394563	167368	345536	150463	153433	344537	280022	325838	301984	282797	246981	343335	351048	328490	308574	310181	341285	352827	331897	384743	410024	-	-	5312411	84743-29-3	-	-	-
MEDN0381	FFA(16:0)	FA	FFA	255.2	256.24	[M-H]-	C16H32O2	1	4.52872e+08	5.24928e+08	4.66863e+08	4.37876e+08	2.86904e+08	4.80205e+08	5.15231e+08	3.28465e+08	4.62158e+08	5.08389e+08	4.7516e+08	4.78038e+08	4.63342e+08	4.4726e+08	4.20231e+08	4.31209e+08	4.52341e+08	448034077	4.0446e+08	4.18688e+08	4.12574e+08	3.46863e+08	3.81658e+08	3.62584e+08	C00249	HMDB0000220	985	21096	15756	187	ko00061,ko00062,ko00071,ko01040,ko01100,ko01212
MEDN1805	FFA(16:1)	FA	FFA	253.2	254.225	[M-H]-	C16H30O2	1	530530	7.51791e+06	413118	608113	2.88045e+06	374861	477683	2.36784e+06	515468	524054	444334	314925	520853	395186	294785	567532	346923	354182	466967	338098	597646	537824	533180	506506	C08362	HMDB0003229	445638	373-49-9	28716	188	ko00061,ko01100
MEDN2417	FFA(16:4)	FA	FFA	247.2	248.178	[M-H]-	C16H24O2	2	448835	530300	501332	496152	461446	445905	251663	447350	455535	442079	247959	476557	419840	527812	429664	456640	455869	488695	234834	428894	488669	468961	445040	418343	-	-	5312433	-	-	-	-
MEDN1481	FFA(17:0)	FA	FFA	269.2	270.256	[M-H]-	C17H34O2	1	1.4832e+06	2.58957e+06	935127	1.14411e+06	5.81992e+06	700252	1.34074e+06	1.74682e+06	1.04024e+06	925589	1.26564e+06	1.4477e+06	1.22551e+06	1.20531e+06	1.20957e+06	1.49359e+06	1.28422e+06	849321	1.19228e+06	1.0683e+06	1.24919e+06	1.07249e+06	919870	1.11927e+06	-	-	-	-	-	-	-
MEDN2355	FFA(18:0)	FA	FFA	283.3	284.272	[M-H]-	C18H36O2	2	662661	360999	489733	623166	717286	545528	691097	575072	561857	590156	511057	676953	574179	631044	580511	615780	579274	594408	535590	582935	564192	566526	572890	606585	C01530	HMDB0000827	5281	-	28842	189	ko00061,ko01040,ko01100
MEDN0383	FFA(18:2)	FA	FFA	279.2	280.24	[M-H]-	C18H32O2	2	5.47936e+06	3.76564e+07	4.80794e+06	8.46175e+06	4.90071e+06	5.55642e+06	8.5877e+06	184260	7.07737e+06	6.39192e+06	4.79742e+06	5.50417e+06	8.45058e+06	4.19443e+06	3.48191e+06	5.91721e+06	3.05114e+06	4.50483e+06	5.54243e+06	3.62295e+06	7.64849e+06	5.52052e+06	6067641	5.53834e+06	C01595	HMDB0000673	5280450	60-33-3	17351	191	ko00591,ko01040,ko01100
MEDN1608	FFA(22:4)	FA	FFA	331.3	332.272	[M-H]-	C22H36O2	2	79869.1	426734	52296.2	37465.4	233873	50065.4	66324.4	119163	48332.8	49213.2	65064.9	65897.6	56741.9	46928.9	59497.3	48123.3	57314.8	49229.1	78592.5	74631.8	64886.3	55498.7	52562.5	56428.2	C16527	HMDB0002226	5497181	28874-58-0	53487	6560	ko01040,ko04216
MEDN1079	FFA(22:6)	FA	FFA	327.2	328.24	[M-H]-	C22H32O2	1	46572.6	43739.7	36002.8	54848.8	8767.15	40809.9	67047.4	13451.3	28951.9	27404.3	41686.2	49918.4	37260.5	31891.3	49542	44632.1	47852.8	43810.5	47374.8	56341.5	50063.1	51060.2	29528.5	36299.1	-	-	6442063	25167-62-8	-	-	-
MEDN0159	Flavin Adenine Dinucleotide(FAD)	Nucleotide and Its metabolites	Nucleotide and Its metabolites	784.1	785.157	[M-H]-	C27H33N9O15P2	1	757362	1.8312e+06	984101	769401	755963	622220	646487	1.61221e+06	804461	719725	708708	528330	583173	753766	955668	758606	915141	418896	853478	458593	1.19761e+06	750604	703126	709923	C00016	HMDB0001248	643975	146-14-5	16238	6106	ko00740,ko01100,ko01240,ko04977
MEDN1712	Flavin Single Nucleotide(FMN)	CoEnzyme and vitamins	CoEnzyme and vitamins	455.1	456.105	[M-H]-	C17H21N4O9P	2	39599.8	60041.3	58191.2	49201.4	38783.6	49908.3	42477.9	101539	59171.7	44851.8	48538	29691.8	42014.5	63727.5	61878.6	46106.2	46025.1	31155.9	46280	37553.1	82157.4	48970	49898.2	49668.6	C00061	HMDB0001520	643976	130-40-5	17621	6295	ko00190,ko00740,ko01100,ko01240,ko04977
MEDN0490*005	Fumaric Acid	Organic acid and Its derivatives	Organic acid and Its derivatives	115	116.011	[M-H]-	C4H4O4	2	67746.8	212745	39226.9	74883.2	31675	76412.2	80322.1	100677	64072.8	161606	170405	128057	62741.4	241571	76049.8	78149.2	102567	95506.4	37324.4	39764.3	38656.5	50204.9	75499.4	61946.3	C00122	HMDB0000134	444972	110-17-8	18012	3242	ko00020,ko00190,ko00220,ko00250,ko00350,ko00360,ko00620,ko00650,ko00760,ko01100,ko01200,ko04922,ko05200,ko05211,ko05230
MEDN1126*077	Gamma-Mercholic Acid	Bile acids	Bile acids	407.3	408.288	[M-H]-	C24H40O5	2	58714.6	170741	202664	86347.1	96732.4	73645.6	69353.1	117312	112854	22788.9	114590	145078	46226.8	191061	85909.5	50127.2	165532	23942.4	119392	30617.8	241675	81039.9	99443.2	70764	C17649	-	92805	547-75-1	-	-	-
MEDN1654	Gemfibrozil	Others	Medicine	249.2	250.157	[M-H]-	C15H22O3	1	44351.1	46372.1	45974.6	32484.5	35185.6	32243.4	36526	39738.2	35257.7	35333.6	30346.4	30055.7	34785.1	26997.3	38105.5	36230.9	31996.1	30689.2	31392.4	33823.6	38573.2	36904.5	34721	34390.8	C07020	-	3463	25812-30-0	-	-	ko05207
MEDP2542*133	Gln-Gly	Amino acid and Its metabolites	Small Peptide	204.1	203.09	[M+H]+	C7H13N3O4	2	3.5164e+06	5.11347e+06	3.47795e+06	3.76904e+06	3.30592e+06	3.32537e+06	3.53882e+06	4.02732e+06	3.89866e+06	3.91119e+06	3.3151e+06	2.7812e+06	2.50435e+06	3.50439e+06	3.63165e+06	3.23515e+06	3.3504e+06	2.37481e+06	3.20693e+06	2.907e+06	3.42021e+06	3.22803e+06	3.27016e+06	3.29066e+06	-	HMDB0028797	6992691	2650-65-9	73848	-	-
MEDP1653	Glu-Glu	Amino acid and Its metabolites	Small Peptide	277.1	276.096	[M+H]+	C10H16N2O7	2	50562.5	188640	34057.6	51651.6	50771.9	33931.9	52808.4	23266.3	50008.3	38768.5	27983.3	63668.3	47195.2	65735.2	64117	45504.8	49835.9	64704	38355.2	45503.1	50514.5	56406.9	62054.8	50516.2	C05282	HMDB0011737	92865	1116-22-9	73705	-	-
MEDP2355*135	Glu-Gly	Amino acid and Its metabolites	Small Peptide	205.1	204.07	[M+H]+	C7H12N2O5	2	1.12773e+06	1.75196e+06	1.07251e+06	1.08398e+06	1.04791e+06	1.4049e+06	1205080	1725395	1.42796e+06	885961	803835	874280	1015280	906094	1342975	1079080	700382	892911	156760	624657	877708	1.0099e+06	983858	1.24213e+06	-	HMDB0028819	6427052	1948-29-4	73505	-	-
MEDP2325	Glu-His	Amino acid and Its metabolites	Small Peptide	285.1	284.112	[M+H]+	C11H16N4O5	2	84662.8	128695	60601.8	74948.2	70530.8	63350	64362	114253	148415	43742.1	134295	64626.7	125738	75904.3	78466.2	88842	91385.1	116784	105140	80629	142074	72508.7	95156.1	72764.6	-	HMDB0028821	9921875	37460-15-4	-	-	-
MEDP2394*151	Glu-Ile	Amino acid and Its metabolites	Small Peptide	261.1	260.137	[M+H]+	C11H20N2O5	2	23973.8	124916	76886.8	51469.7	48846.3	34686.5	41457.9	34109.6	35631.4	32204.5	8340	27168.8	49975.4	57091.5	36352.7	23433.8	20317.5	30916.3	22431	56735.2	50261.1	37457.9	52181.8	38885.3	-	HMDB0028822	9813855	5879-22-1	-	-	-
MEDN0662	Glu-Leu	Amino acid and Its metabolites	Small Peptide	259.1	260.137	[M-H]-	C11H20N2O5	1	11866.4	48636.5	16934.6	17365.9	18814.7	18394.3	12896.8	39224.5	16619.6	17413.5	16267.1	13171.7	26811.1	21951.3	12551.1	20564	20383.5	17055.3	29478.1	15505.9	28840.2	19766.6	18711.3	18815.6	-	HMDB0028823	4524287	2566-39-4	73506	-	-
MEDP1509	Glu-Met	Amino acid and Its metabolites	Small Peptide	279	278.094	[M+H]+	C10H18N2O5S	2	19313.9	100413	17051.6	32760.5	13530	8247.83	16159.7	18344.4	25026	11045.2	20452.7	10530.8	12718.7	18340	18239.8	10875.5	6586.58	11390.5	9142.83	12292	15329.3	18779.2	18829.7	21094	-	HMDB0028825	6426949	4423-22-7	73507	-	-
MEDP2597*158	Glu-Phe	Amino acid and Its metabolites	Small Peptide	295.1	294.121	[M+H]+	C14H18N2O5	2	59881.3	133392	101715	62318.9	95724.5	74469.7	46814.7	112378	112802	52297.4	79120.3	77349.7	94458.6	75728.1	48580.8	92011.5	59441.9	71827.2	83918	86869.6	128749	83919.3	96577.6	93155.2	-	HMDB0029156	18653118	20556-22-3	-	-	-
MEDN1640	Glu-Tyr	Amino acid and Its metabolites	Small Peptide	309.1	310.116	[M-H]-	C14H18N2O6	1	32865.2	48125.1	24596.2	16452.4	9729.72	30234.6	25142.2	29896.3	24309.8	23176.9	35666.9	33980.1	32019.7	22652.8	40662.5	31787.9	24084.1	36468.1	33175	22145.6	36293.5	27589.5	20978	34845.2	-	HMDB0028831	515717	3422-39-7	73513	-	-
MEDN1620	Glu-Val	Amino acid and Its metabolites	Small Peptide	245.1	246.122	[M-H]-	C10H18N2O5	2	14128.1	52836.9	16761.4	25027.7	13296.9	22427	14438.9	47085.3	22167.2	22172.8	17388.5	16985.3	19356.3	14603.9	16809.9	23719.2	16295	17016.8	29566.9	18050.7	27324.8	23618.2	18820.2	21542	-	HMDB0028832	6992567	1453453	68846	-	-
MEDN0314*012	Glutaric Acid	Organic acid and Its derivatives	Organic acid and Its derivatives	131	132.042	[M-H]-	C5H8O4	2	147338	354004	137542	139804	116960	114164	120789	161517	116639	100975	132879	117593	146146	148269	92464.1	138772	122902	83053.5	192343	84625.8	136807	92795.9	107243	103906	C00489	HMDB0000661	743	110-94-1	17859	3254	ko00071,ko00310,ko01100
MEDP0043	Glutathione Oxidized	Amino acid and Its metabolites	Small Peptide	613.2	612.152	[M+H]+	C20H32N6O12S2	2	851721	1.12188e+07	692176	374501	767311	302230	510878	442360	522708	362220	383625	390908	329150	449479	572555	617310	420289	362130	615563	336190	486062	616070	813175	634834	-	-	65359	121-24-4	-	-	-
MEDP0044	Glutathione Reducedform	Amino acid and Its metabolites	Small Peptide	308	307.084	[M+H]+	C10H17N3O6S	1	2015840	2751330	3164790	3545265	3875370	2366170	1550060	3851400	2980880	1629270	3077915	1193315	1636015	1765885	2804010	1506260	2452610	1720335	2058105	1669735	1772635	2328895	1904320	2318730	C00051	HMDB0000125	124886	70-18-8	16856	44	ko00270,ko00480,ko01100,ko01240,ko02010,ko04216,ko04918,ko04976,ko05208,ko05415
MEDN2115*046	Gly-Arg	Amino acid and Its metabolites	Small Peptide	230.1	231.134	[M-H]-	C8H17N5O3	2	33185	16851.8	35511.3	37009.3	35742.8	37519.2	25261.6	27265.8	34512.1	31023	27871	34178.3	55065.9	19488.6	34560.8	20076	24421.1	39698.5	36987.5	24592.2	24516.4	34764.2	35398	41265.3	-	-	6426706	18635-55-7	-	-	-
MEDP2313*133	Gly-Gln	Amino acid and Its metabolites	Small Peptide	204.1	203.091	[M+H]+	C7H13N3O4	2	3.5164e+06	5.11347e+06	3.47795e+06	3.76904e+06	3.30592e+06	3.32537e+06	3.53882e+06	4.02732e+06	3.89866e+06	3.91119e+06	3.3151e+06	2.7812e+06	2.50435e+06	3.50439e+06	3.63165e+06	3.23515e+06	3.3504e+06	2.37481e+06	3.20693e+06	2.907e+06	3.42021e+06	3.22803e+06	3.27016e+06	3.29066e+06	-	-	123913	13115-71-4	-	-	-
MEDP2546*135	Gly-Glu	Amino acid and Its metabolites	Small Peptide	205.1	204.074	[M+H]+	C7H12N2O5	1	1.12773e+06	1.75196e+06	1.07251e+06	1.08398e+06	1.04791e+06	1.4049e+06	1205080	1725395	1.42796e+06	885961	803835	874280	1015280	906094	1342975	1079080	700382	892911	156760	624657	877708	1.0099e+06	983858	1.24213e+06	-	-	99278	7412-78-4	-	-	-
MEDP1670	Gly-Gly-Phe	Amino acid and Its metabolites	Small Peptide	280.1	279.122	[M+H]+	C13H17N3O4	1	174780	217712	232352	201976	35731.5	129725	124264	163810	146824	110728	109488	110548	157073	177910	57664.3	15888.2	97457.5	31014	100355	135570	158161	150538	160510	151952	-	-	6993373	6234-26-0	-	-	-
MEDP1863	Gly-His	Amino acid and Its metabolites	Small Peptide	195.1	212.091	[M-H2O+H]+	C8H12N4O3	2	76001.5	164650	127579	37782.4	58676.8	48433.6	55808.5	90951	108199	103398	48455.8	48433.6	147453	77432.5	44091.3	111050	85360.9	83290.6	79754.4	45958.8	74100	76511.8	51019.1	48435.1	-	HMDB0028843	417360	-	-	-	-
MEDP1790	Gly-Ile	Amino acid and Its metabolites	Small Peptide	189.1	188.116	[M+H]+	C8H16N2O3	2	100811	177513	218397	102079	131910	112579	75455.8	130228	197050	66685	76851.5	52799.8	89890.7	78519.9	87051.5	68086.3	76140.7	40746.6	92403.6	124829	152448	107114	110908	94550.1	-	HMDB0028844	88079	19461-38-2	-	-	-
MEDN0059	Gly-Leu	Amino acid and Its metabolites	Amino acid derivatives	187.1	188.116	[M-H]-	C8H16N2O3	2	15671	43731.4	33450.3	15080.5	13407	23521.8	11983.3	21189	22339	12867.6	19232.9	10601.3	20722.5	14812.5	15641	9134.98	8927.64	8371.7	16210.5	26771.1	26233.6	19977.2	11201.7	15292.5	C02155	HMDB0000759	92843	869-19-2	73514	5727	-
MEDP2312*134	Gly-Lys	Amino acid and Its metabolites	Small Peptide	204.1	203.126	[M+H]+	C8H17N3O3	2	1.48719e+07	8.35855e+06	1.20715e+07	6.27131e+06	5.23183e+06	5.05302e+06	5.61198e+06	1.54542e+07	1.47284e+07	9.4601e+06	5.74072e+06	4.97529e+06	5.05495e+06	1.03838e+07	6.10157e+06	5.33678e+06	5.24906e+06	4.20015e+06	4.6439e+06	3.68488e+06	1.46738e+07	5.11394e+06	5.81002e+06	4.99618e+06	-	-	3080576	997-62-6	-	-	-
MEDP0859	Gly-Phe	Amino acid and Its metabolites	Amino acid derivatives	223.2	222.1	[M+H]+	C11H14N2O3	1	75115.5	267036	97109.6	80517.5	97270.9	100859	76347.4	175124	91718.4	78849	111398	69244.4	104602	88821.9	67655.1	123281	77616.2	81341.8	97120.1	98376	154012	85075.3	95033.8	102218	-	HMDB0028848	92953	519077	-	-	-
MEDP2335	Gly-Thr	Amino acid and Its metabolites	Small Peptide	177.1	176.08	[M+H]+	C6H12N2O4	2	123400	99819.4	145829	117790	76792.3	31675	37791.6	98156.1	92910.6	88339.5	38345	86547.8	85567	81183.1	60707	116286	66865.6	65755.7	86231.1	64226.6	52583.8	62900.2	73619.4	77067	-	-	111257	7093-70-1	-	-	-
MEDP2508	Gly-Tyr	Amino acid and Its metabolites	Amino acid derivatives	239.1	238.095	[M+H]+	C11H14N2O4	2	66850.5	198089	110597	87351.5	87399.4	103107	61296.2	111238	118342	81164.3	107017	86199.9	79458.7	105329	63472.4	90810.7	53874.5	57675.8	95702.9	68667.2	98698.3	85123.8	105953	75191.8	-	HMDB0028853	92829	658-79-7	73517	-	-
MEDN0703	Glycerol 3-Phosphate	Organic acid and Its derivatives	Phosphoric acids	171.1	172.014	[M-H]-	C3H9O6P	2	9.50406e+06	3.17066e+07	2.10661e+07	9.60111e+06	1.05701e+07	6.6033e+06	4.86595e+06	1.885e+07	1.8237e+07	8.18718e+06	8.19624e+06	6.77283e+06	7.22013e+06	5.611e+06	1.34991e+07	9.51118e+06	9.41618e+06	4.38918e+06	8.33963e+06	5.84709e+06	1.3336e+07	1.15414e+07	1.04893e+07	1.14106e+07	C03189	HMDB0000126	754	20883	15978	5161	-
MEDP1763	Guanidine	Alcohol and amines	Polyamines	60.1	59.0483	[M+H]+	CH5N3	2	622896	1.29216e+06	701049	659865	825084	661540	817871	673260	644239	779204	478947	477867	658529	600692	556068	685676	856237	826081	544922	407125	854359	645060	513537	490419	C17349	HMDB0001842	3520	18264	42820	6342	-
MEDP0313	Guanidineacetic Acid	Organic acid and Its derivatives	Organic acid and Its derivatives	118.1	117.054	[M+H]+	C3H7N3O2	2	156760	929359	308670	125060	190130	106710	65020	171775	126730	145080	183455	228520	175115	133400	350435	201815	248555	106710	413940	116720	82192.1	230190	245215	205155	C00581	HMDB0000128	763	352-97-6	16344	5163	ko00260,ko00330,ko01100
MEDN0316	Guanidinoethyl Sulfonate	Organic acid and Its derivatives	Sulfonic acids	166	167.037	[M-H]-	C3H9N3O3S	1	157959	150618	186991	238367	208469	211830	295872	197671	220562	240165	286747	315729	220886	311921	265074	286300	314465	405297	325215	178629	368346	265753	258575	214920	C01959	HMDB0003584	68340	543-18-0	17228	6962	ko00430
MEDP1276*121	Guanine	Nucleotide and Its metabolites	Nucleotide and Its metabolites	152.1	151.049	[M+H]+	C5H5N5O	1	35010	404506	251430	96705	141740	183455	103375	124256	265950	83365	140215	101560	140075	151750	118395	58350	93501.7	196810	113385	197360	133980	103375	111715	160095	C00242	HMDB0000132	764	73-40-5	16235	315	ko00230,ko01100,ko01232
MEDP0167	Guanosine	Nucleotide and Its metabolites	Nucleotide and Its metabolites	284.1	283.092	[M+H]+	C10H13N5O5	1	1.81973e+06	5.52033e+06	5.38627e+06	3.6583e+06	6.05112e+06	2.63539e+06	2.07548e+06	5.7292e+06	4.60884e+06	1.59595e+06	3.18609e+06	1.22839e+06	7.04192e+06	2.07228e+06	2.44032e+06	3.3776e+06	2.52922e+06	1.65912e+06	3.55469e+06	2.82536e+06	3.81347e+06	3.15556e+06	3.18085e+06	3.1268e+06	C00387	HMDB0000133	6802	118-00-3	16750	87	ko00230,ko01100,ko01232,ko02010
MEDN1544	Guanosine-5'-diphosphate	Nucleotide and Its metabolites	Nucleotide and Its metabolites	442	443.024	[M-H]-	C10H15N5O11P2	2	65079.3	64215.5	89940.8	52222.9	64053.4	42219	40818.2	29541.5	59486.4	41550.8	56210.1	15005	44646.8	47564.4	25860.5	20618.5	49262.2	6259.31	24965.9	12133.4	28977.1	49283.9	41331.1	39247.7	C00035	HMDB0001201	135398619	146-91-8	17552	6077	ko00230,ko01100,ko01232,ko04014,ko04015,ko04140,ko04144
MEDN1545	Guanosine-5'-monophosphate	Nucleotide and Its metabolites	Nucleotide and Its metabolites	362	363.058	[M-H]-	C10H14N5O8P	2	72074.2	240951	96008	60972.2	78481.6	43103.3	49298.6	86337.3	91467.6	125060	60352.6	50089.9	238540	61630.9	90729.1	77352.9	48698.9	29588.1	66559.7	41652.4	55786.3	83694.8	69068.4	81730.4	C00144	HMDB0001397	135398631	85-32-5	17345	6216	ko00230,ko01100,ko01232,ko01523,ko04022,ko04740,ko04742,ko04744
MEDP2458	Heptethylene-glycol	Alcohol and amines	Alcohols	327.2	326.194	[M+H]+	C14H30O8	2	88747.5	119509	96588.5	178962	107750	182462	97593.5	168477	89605.9	290011	94629.2	76959.4	111253	144391	120781	122858	139824	117496	139514	80950.4	129402	90650.5	85646.2	74197.6	-	HMDB0061835	79718	5617-32-3	44748	-	-
MEDP1228	Heterodendrin	Others	Others	262.1	261.121	[M+H]+	C11H19NO6	2	2.29018e+06	12247030	2.73447e+06	1.37619e+06	2.20452e+06	3.24968e+06	1.97776e+06	4.56413e+06	1.72566e+06	2.47859e+06	2.9114e+06	1.53478e+06	1.868e+06	2.70957e+06	3.74057e+06	1.96348e+06	1.77961e+06	3.19791e+06	3.39491e+06	2.29892e+06	3.44878e+06	1.89658e+06	2308467	2.04626e+06	C08332	-	10530	66465-22-3	-	-	-
MEDP2705	Hexadecanal	Aldehyde,Ketones,Esters	Aldehydes	263.2	240.245	[M+Na]+	C16H32O	2	22361.4	71047.9	50952.5	69439.6	23597.2	65779.7	64904	114859	76911.5	44152.7	38788.6	78202.1	40648.8	24153.5	29206.9	138052	132069	86984	77340.9	39098.8	57760.4	20199.6	19116.1	13590.9	-	HMDB0001551	984	629-80-1	17600	6317	-
MEDP0513	Hexadecanamide	Alcohol and amines	Amines	256.3	255.256	[M+H]+	C16H33NO	2	1.26769e+06	2.0129e+06	1.01645e+06	1.40244e+06	1.00445e+06	1.19228e+06	891785	2.03182e+06	1.16972e+06	1.0835e+06	1.0014e+06	1.57311e+06	971383	759713	1.24664e+06	1.4488e+06	2.29902e+06	1.02232e+06	1.99773e+06	1.06331e+06	1.46718e+06	438158	376315	442987	-	HMDB0012273	69421	629-54-9	74475	-	-
MEDN0658	Hexadecanedioic acid	FA	FFA	285.2	286.214	[M-H]-	C16H30O4	1	405935	612332	128594	197017	219742	191202	348868	126635	130275	1.52987e+06	860360	2.23787e+06	169689	3.16771e+06	140495	153652	1.03466e+06	487756	131536	130241	278941	362528	376372	325302	C19615	HMDB0000672	10459	505-54-4	73722	5642	ko01100
MEDP2068	Hexaethylene-glycol	Alcohol and amines	Alcohols	283.2	282.168	[M+H]+	C12H26O7	1	198911	163110	182323	317939	170468	409255	192187	225279	152900	464772	189137	125416	217820	199189	204309	202445	220155	180046	171251	187524	161938	125971	173745	140714	-	HMDB0061822	17472	2615-15-8	49793	-	-
MEDN0041	Hexanoyl Glycine	Amino acid and Its metabolites	Amino acid derivatives	172.1	173.105	[M-H]-	C8H15NO3	1	27835.5	118698	19924.3	23828.6	36304.5	35453.4	23388.9	24430.3	13845.8	17767.1	27049.7	13637.6	22712	15359.3	17628	21906.3	15554.8	22092.7	35271.1	33163.1	47999.3	27402.6	32161.9	23603.1	-	HMDB0000701	99463	24003-67-6	64390	5669	-
MEDP0315	Hippuric Acid	Organic acid and Its derivatives	Organic acid and Its derivatives	180.1	179.058	[M+H]+	C9H9NO3	1	358727	956095	443844	164685	257470	193140	78764.2	359290	220275	211207	100413	133465	142510	273041	401754	195368	244896	86502.9	107832	83274	185689	265882	245695	227726	C01586	HMDB0000714	464	495-69-2	18089	1301	ko01100
MEDN1912	His-Ala	Amino acid and Its metabolites	Small Peptide	225.1	226.1	[M-H]-	C9H14N4O3	2	663352	4.0669e+07	944648	609086	622865	703328	553380	919867	1.00825e+06	932450	506377	654035	1.23926e+06	700971	683897	545395	696144	689246	645589	626480	833591	736119	796216	706690	-	HMDB0028878	101180	16874-75-2	-	-	-
MEDP2345	His-Val	Amino acid and Its metabolites	Small Peptide	255.1	254.138	[M+H]+	C11H18N4O3	2	63317	136735	35830.8	55068.8	18340	94802.7	21198.1	59080.9	16675	80437.4	43440	25005	100060	20005	165100	46848.3	140113	41680	51959.2	79501.7	65293.9	64465	64275.1	53274.8	-	HMDB0028898	7021871	76019-15-3	-	-	-
MEDP0047	Histamine	Alcohol and amines	Polyamines	112.1	111.08	[M+H]+	C5H9N3	1	683483	1.35313e+06	614305	404849	711232	472212	574607	500948	609472	459017	535447	281306	946847	363719	429086	584046	479903	456170	494237	170781	541601	576758	571234	588677	C00388	HMDB0000870	774	51-45-6	18295	68	ko00340,ko01100,ko04080,ko04664,ko04721,ko04750,ko04971,ko04974,ko05310
MEDP0682	Hydroxyacetone	Aldehyde,Ketones,Esters	Ketones	75.1	74.0368	[M+H]+	C3H6O2	2	79010.6	81610.9	38470.2	104164	86947	342170	61607.5	76947.2	134802	173915	144591	71017.2	63810.3	20005	72908.4	26331.1	104161	117649	96090.1	73199.5	110717	91026.6	138886	109214	C05235	HMDB0006961	8299	116-09-6	27957	-	ko00640,ko01100
MEDP2260	Hydroxylupanine	Aldehyde,Ketones,Esters	Ketones	265.2	264.184	[M+H]+	C15H24N2O2	2	19811.5	23340	40010	34725	26675	7510.57	27274.2	33002.8	3340	16899.6	11317.7	10424.4	9431.38	18719	19567.3	11670	18340	11184.5	11320.5	21709.6	28154.1	16675	16899.6	9424.2	C02621	-	73404	15358-48-2	-	-	-
MEDN0555	Hydroxyphenyllactic acid	Organic acid and Its derivatives	Organic acid and Its derivatives	181.1	182.058	[M-H]-	C9H10O4	2	168566	659534	130703	116762	126184	111109	99614.6	252279	216323	111221	74988.2	69974.1	195418	166461	124284	85463.5	177801	80409.9	82630.9	108157	172341	176509	115843	149679	C03672	HMDB0000755	9378	306-23-0	17385	5723	-
MEDN1656	Hydroxypiperazic acid	Heterocyclic compounds	Heterocyclic compounds	145.1	146.106	[M-H]-	C5H10N2O3	1	903301	1.51879e+07	780714	457142	441179	239890	207140	1.03555e+06	331255	406279	513883	323721	447384	552486	1379990	389625	331758	278610	691680	261683	438809	956540	579739	864285	C00739	-	129859924	-	-	-	ko00310,ko00470,ko01100
MEDP1060	Hydroxyquinoline	Heterocyclic compounds	Heterocyclic compounds	146.1	145.053	[M+H]+	C9H7NO	1	1.82132e+06	7.35504e+06	2.1092e+06	1.85816e+06	2.08416e+06	1.46414e+06	1.25641e+06	3.48462e+06	2.06655e+06	1.37921e+06	1.68115e+06	1.22694e+06	1.71484e+06	1.9019e+06	1.80692e+06	1.97588e+06	1.70365e+06	1.24146e+06	1.59006e+06	1.56655e+06	2.23472e+06	1.85655e+06	1.76096e+06	1.72469e+06	C19434	-	1923	148-24-3	-	-	-
MEDP1988	Hydroxyurea	Others	Others	123	76.0273	[M+HCOO+2H]+	CH4N2O2	1	338703	1.69509e+06	276534	249994	287947	305930	261373	384008	332625	209802	238172	305363	295763	256707	273890	274979	206452	315741	198475	301587	207841	251216	305916	315876	C07044	HMDB0015140	3657	127-07-1	44423	-	ko01100
MEDP2550	Hyp-Ser	Amino acid and Its metabolites	Small Peptide	219.1	218.09	[M+H]+	C8H14N2O5	2	140722	139938	118563	93545	100040	112557	74828.3	95810.6	129313	45010	137724	111787	76690	142494	70053.5	121107	110952	151251	75025	89764.9	92298.1	105045	109242	101733	-	-	-	-	-	-	-
MEDN2117	Hyp-Thr	Amino acid and Its metabolites	Small Peptide	231.1	232.106	[M-H]-	C9H16N2O5	2	1.17389e+06	326017	3405240	2906025	374245	1.17927e+06	263141	5433415	663210	1.36008e+06	6247485	241335	1.02912e+06	2501790	174923	5960565	311126	184036	924665	264108	5878940	1189955	1.43985e+06	1.78319e+06	-	-	-	-	-	-	-
MEDP0874	Hypaphorine	Organic acid and Its derivatives	Organic acid and Its derivatives	247.1	246.137	[M+H]+	C14H18N2O2	1	5.30478e+06	2.04233e+06	556682	1.60053e+06	800940	362751	935837	1.35767e+06	735978	764785	511211	474180	613102	816805	724185	320076	1.07582e+06	467531	791550	446168	1.29306e+06	948158	960368	984429	C09213	HMDB0061115	442106	487-58-1	5832	-	-
MEDP1197	Hypotaurocyamine	Alcohol and amines	Polyamines	152	151.042	[M+H]+	C3H9N3O2S	2	1.22424e+06	4.40991e+06	3.52048e+06	2.40369e+06	4.34727e+06	1.79251e+06	1.28778e+06	3.3007e+06	2.86589e+06	964604	1.9518e+06	981537	4.2666e+06	1.46457e+06	1.56717e+06	1.93611e+06	1481106	1.13581e+06	1.85709e+06	1.72395e+06	2.43619e+06	2.02412e+06	2.11611e+06	1.91162e+06	C02419	-	11062553	1119-54-6	-	-	-
MEDN0163	Hypoxanthine	Nucleotide and Its metabolites	Nucleotide and Its metabolites	135	136.039	[M-H]-	C5H4N4O	1	182103	895854	485204	352449	289804	117151	121156	627866	655951	106557	189941	146780	532077	231674	117260	161480	95487	83077.1	208424	355646	207169	321809	252034	295382	C00262	HMDB0000157	790	68-94-0	17368	83	ko00230,ko01100,ko01232
MEDP1935*147	Ile-Asp	Amino acid and Its metabolites	Small Peptide	247.1	246.121	[M+H]+	C10H18N2O5	1	205112	343116	115122	103477	119744	131141	77233.4	129258	172853	134443	169896	68638.8	104796	122253	164293	92707.2	71080.4	71848.2	125196	73506.6	128979	105969	115858	128557	-	HMDB0028903	14304554	-	-	-	-
MEDP2392*151	Ile-Glu	Amino acid and Its metabolites	Small Peptide	261.1	260.137	[M+H]+	C11H20N2O5	2	23973.8	124916	76886.8	51469.7	48846.3	34686.5	41457.9	34109.6	35631.4	32204.5	8340	27168.8	49975.4	57091.5	36352.7	23433.8	20317.5	30916.3	22431	56735.2	50261.1	37457.9	52181.8	38885.3	-	-	7009625	42516-53-0	-	-	-
MEDP2452	Ile-Ile	Amino acid and Its metabolites	Small Peptide	245.2	244.179	[M+H]+	C12H24N2O3	2	105525	183189	112673	123805	65706.5	87230.6	48349.9	146094	77267	33351.6	37301.9	50295.9	55107.5	70176.7	78267.6	61847.7	61984.1	33254.4	67359.6	48056.8	47579.7	78922.4	68132.7	72865.8	-	-	7010568	42537-99-5	-	-	-
MEDP2453*144	Ile-Leu	Amino acid and Its metabolites	Small Peptide	245.2	244.179	[M+H]+	C12H24N2O3	2	127519	250347	177784	159215	96688.8	93630.2	58543.7	184323	108564	54358.7	54470.3	52364.3	70116.5	80423.8	89212.9	54430.1	69273.1	29313.5	93265.1	48600.2	44153.2	84880.8	92476.6	90200.2	-	-	7019083	26462-22-6	-	-	-
MEDP1870	Ile-Lys	Amino acid and Its metabolites	Small Peptide	260.2	259.19	[M+H]+	C12H25N3O3	2	53350	163570	32488.1	22798.2	27327.1	18661.1	40276.3	59935.4	29720.6	38345	41680	40010	52132.2	37655.5	43345	48964	20034.2	45010	47850.8	33819	49178	40010	43022.6	36106	-	HMDB0028912	44298547	-	-	-	-
MEDN2088	Imidazole-4-methanol	Heterocyclic compounds	Heterocyclic compounds	97	98.048	[M-H]-	C4H6N2O	1	6.92426e+07	5.50777e+08	2.54584e+07	1.80425e+07	2.46305e+07	4.92519e+07	1.33525e+07	6.80777e+07	6.94992e+07	4.90827e+07	4.73939e+07	1.41841e+07	5.55359e+07	1.82943e+07	2.08004e+07	1.6692e+07	4.44326e+07	1.11322e+07	2.01016e+07	1.59843e+07	5.2481e+07	5.92704e+07	5.48866e+07	6.20802e+07	-	-	122926	32673-41-9	-	-	-
MEDN1551	Imidazoleacetic acid	Heterocyclic compounds	Indole and Its derivatives	125	126.043	[M-H]-	C5H6N2O2	2	56089.8	1713585	31742.3	78194	40044.8	44572.3	40047	13298.5	18703	22846.9	35066.7	38345	37659.1	8318.06	67260.7	68028.4	23423.6	56685	22139.5	25005	45010	37021.9	40182.8	41984.9	C02835	HMDB0002024	96215	645-65-8	16974	6445	ko00340,ko01100
MEDP1056*116	Iminodiacetic acid	Organic acid and Its derivatives	Organic acid and Its derivatives	134.1	133.037	[M+H]+	C4H7NO4	2	121178	393557	86830.9	191800	175788	157553	252500	191800	161765	271775	254531	186913	132287	159567	209303	173035	114107	134636	143391	161548	151497	162550	190897	181720	C19911	HMDB0011753	8897	142-73-4	24786	-	-
MEDN0562	Indole 3-carbinol	Heterocyclic compounds	Indole and Its derivatives	146.1	147.068	[M-H]-	C9H9NO	1	3.89502e+06	3.57852e+06	3.69899e+06	4.00979e+06	3.98326e+06	3.93842e+06	3.80542e+06	3.69586e+06	3.47766e+06	3.61804e+06	4.1583e+06	3.66786e+06	3.99953e+06	4.03324e+06	4.25617e+06	3.85848e+06	3.81338e+06	4.34159e+06	3.91216e+06	3.9737e+06	3.83843e+06	3.98136e+06	4.20822e+06	4.44059e+06	-	HMDB0005785	3712	700-06-1	24814	-	-
MEDP2298	Indole-3-Acetic Acid	Heterocyclic compounds	Indole and Its derivatives	176.1	175.063	[M+H]+	C10H9NO2	1	428376	410671	429274	410072	455917	293342	337783	312224	338847	346203	383497	336882	385088	306298	295854	310666	360179	398267	280791	313101	325883	266106	299147	224508	C00954	HMDB0000197	802	87-51-4	16411	5211	ko00380,ko01100
MEDN0266*069	Indole-3-Carboxaldehyde	Heterocyclic compounds	Indole and Its derivatives	144	145.053	[M-H]-	C9H7NO	1	48174.5	43882.8	43131.6	49835.5	34913.6	56542.6	44538.9	64519.8	57921.4	44328.3	45696.9	44605.8	49173.3	46759.1	45877.2	53618.9	54380.8	57922.1	49674.1	42437.3	55840.2	49033.3	59930.7	62701.1	C08493	HMDB0029737	10256	487-89-8	343043	-	-
MEDP2686	Indole-3-glyoxal	Heterocyclic compounds	Indole and Its derivatives	347.1	173.048	[2M+H]+	C10H7NO2	2	1.10123e+06	852701	926026	1.04579e+06	1.11435e+06	1.0227e+06	1.02821e+06	893435	1.07026e+06	1.10131e+06	1.12487e+06	1.14873e+06	1.03198e+06	981540	904558	1.04644e+06	971155	1.12302e+06	1.0194e+06	1.08304e+06	1.00821e+06	996517	995743	901253	-	-	13284402	7269-72-9	-	-	-
MEDN0523	Indole-3-lactic acid	Heterocyclic compounds	Indole and Its derivatives	204.1	205.074	[M-H]-	C11H11NO3	1	3.85869e+07	4.1933e+07	4.43491e+07	4.97179e+07	4.79772e+07	4.80536e+07	4.25503e+07	5.0677e+07	4.86382e+07	4.44109e+07	48026664	4.20009e+07	3.97298e+07	4.38257e+07	4.75807e+07	5.08645e+07	5.37686e+07	4.61314e+07	4.90375e+07	4.70962e+07	5.58419e+07	4.22962e+07	3.75871e+07	4.06491e+07	C02043	HMDB0000671	92904	1821-52-9	24813	5641	-
MEDN1039*069	Indole-4-carboxaldehyde	Heterocyclic compounds	Indole and Its derivatives	144	145.053	[M-H]-	C9H7NO	1	48174.5	43882.8	43131.6	49835.5	34913.6	56542.6	44538.9	64519.8	57921.4	44328.3	45696.9	44605.8	49173.3	46759.1	45877.2	53618.9	54380.8	57922.1	49674.1	42437.3	55840.2	49033.3	59930.7	62701.1	-	-	333703	1074-86-8	-	-	-
MEDN0656	Indoleacetaldehyde	Heterocyclic compounds	Indole and Its derivatives	158.1	159.068	[M-H]-	C10H9NO	1	440360	1.27397e+06	349573	364736	418469	274830	245819	539431	342676	275918	328937	228300	387116	372918	306796	369500	297956	250143	319507	345648	517907	414444	408513	421977	C00637	HMDB0001190	800	2591-98-2	18086	6068	ko00380,ko01100
MEDN0621	Indoxylsulfuric acid	Heterocyclic compounds	Indole and Its derivatives	212	213.01	[M-H]-	C8H7NO4S	1	14225	32333	32700.2	24506.1	20002.3	16607.7	20923.7	16396.5	12147.5	12306.9	16355.6	2308.39	10372.4	26187.5	40962.5	13446.6	20875.2	8572.94	13174.2	11887.9	21341.1	12891.6	13425.2	14812.1	-	HMDB0000682	10258	487-94-5	43355	524	-
MEDN1003	Inosine	Nucleotide and Its metabolites	Nucleotide and Its metabolites	267.1	268.081	[M-H]-	C10H12N4O5	1	1.07336e+07	1.11241e+08	6.84164e+07	2.83338e+07	6.93166e+07	1.2462e+07	7.60861e+06	6.34688e+07	5.49151e+07	7.79308e+06	1.35234e+07	4.29872e+06	1.72588e+08	1.17281e+07	1.01805e+07	1.09219e+07	8.33544e+06	4.8899e+06	2.56135e+07	3.54575e+07	2.25106e+07	3.81879e+07	3.18959e+07	3.24906e+07	C00294	HMDB0000195	135398641	58-63-9	17596	84	ko00230,ko01100,ko01232,ko02010
MEDP2506	Inosine 5'-monophosphate	Nucleotide and Its metabolites	Nucleotide and Its metabolites	349.1	348.047	[M+H]+	C10H13N4O8P	1	1.04519e+06	3.28909e+07	1.18913e+07	3.7591e+06	8.91362e+06	6.57526e+06	2012460	1.15956e+07	8.74185e+06	1.65136e+06	1.85854e+06	827824	1.23412e+07	1.0586e+06	1.70375e+06	1.88824e+06	1.72111e+06	812268	2.51218e+06	6.59288e+06	2.60712e+06	6.9139e+06	5.56419e+06	6.69222e+06	C00130	HMDB0000175	135398640	131-99-7	17202	5196	ko00230,ko01100,ko01232,ko01240,ko01523,ko04742
MEDN2061	Inosine 5'-triphosphate	Nucleotide and Its metabolites	Nucleotide and Its metabolites	507	507.98	[M-H]-	C10H15N4O14P3	2	379543	1.0346e+06	255881	314595	189875	170762	138275	90035	324144	170870	304691	90162.3	90935.2	197445	201390	224389	175648	21675	153820	119702	298145	136937	107777	172658	C00081	-	135398643	132-06-9	-	-	ko00230,ko01100,ko01232
MEDN1553	Inosine diphosphate	Nucleotide and Its metabolites	Nucleotide and Its metabolites	445	428.013	[M-H+H2O]-	C10H14N4O11P2	2	113151	6.0981e+06	2.08002e+06	637609	884605	783529	178418	1.61231e+06	1.36621e+06	252489	171306	113385	2.07434e+06	141740	263493	188677	260282	158425	292823	1.30692e+06	417693	1.25283e+06	834324	1.19737e+06	C00104	HMDB0003335	135398651	81012-88-6	17808	6892	ko00230,ko01100,ko01232
MEDP2266	Inositol 1,3,4-trisphosphate	Organic acid and Its derivatives	Phosphoric acids	421	419.962	[M+H]+	C6H15O15P3	2	560749	502243	512908	503922	556272	580331	461908	546832	570577	528949	485932	468331	526139	499413	526538	453904	550432	553101	531014	546146	491251	525047	447873	535429	C01243	HMDB0001143	439455	98102-63-7	18228	6035	ko00562,ko01100,ko04070
MEDN2059	Inositol 1-phosphate	Alcohol and amines	Alcohols	259	260.03	[M-H]-	C6H13O9P	2	2.41282e+06	3.72554e+06	3.1889e+06	2.83318e+06	2.04637e+06	2.1924e+06	1.25065e+06	4.62905e+06	3.9803e+06	1.29071e+06	2.66482e+06	482828	742709	507803	1.67651e+06	2.2811e+06	1.15197e+06	676611	1.49531e+06	1.87334e+06	3.58509e+06	1.90417e+06	1.72453e+06	2.03382e+06	-	HMDB00213	107737	573-35-3	18169	5223	-
MEDP1501	Isocytosine	Nucleotide and Its metabolites	Nucleotide and Its metabolites	112	111.043	[M+H]+	C4H5N3O	1	626587	1.12875e+06	701322	335902	838486	490401	506868	498083	471924	227360	427953	384719	587638	379104	496454	607350	557548	357507	416172	286168	394126	464605	540849	513269	-	-	66950	108-53-2	-	-	-
MEDP0627	Isonicotinic acid	Organic acid and Its derivatives	Organic acid and Its derivatives	124	123.032	[M+H]+	C6H5NO2	2	7.47293e+06	3.19606e+07	5.57738e+06	5.75589e+06	4.82033e+06	5.01766e+06	3.54112e+06	8.53397e+06	6.51811e+06	4.90427e+06	3.82856e+06	2.41398e+06	4.43182e+06	6.45432e+06	3.62921e+06	3.94253e+06	7.13777e+06	3.82301e+06	5.15976e+06	4.88561e+06	9.94078e+06	6.4501e+06	6.21063e+06	6.25488e+06	C07446	HMDB0060665	5922	55-22-1	6032	-	ko00983
MEDP1469	Isoprenaline	Hormones and hormone related compounds	Hormones and hormone related compounds	212.1	211.121	[M+H]+	C11H17NO3	2	232914	292515	248622	111670	173897	255199	221459	166213	262844	124915	184862	92743	156204	192664	163930	285306	159582	63350	227874	207675	157092	203073	185189	159326	C07056	-	3779	7683-59-2	-	-	ko04261
MEDN2292	Isopropyl 3-(3,4-dihydroxyphenyl)-2-hydroxypropanoate	Benzene and substituted derivatives	Benzene and substituted derivatives	239.1	240.1	[M-H]-	C12H16O5	2	139455	847520	182190	122270	86139.7	43426.4	56358.8	219759	101756	42646.8	115618	65020	47977.7	61972.9	117162	90676.3	69505.9	31740.1	103985	40254.1	106552	120813	70101.5	115292	-	-	44234503	-	-	-	-
MEDP0454	Isoquinoline	Heterocyclic compounds	Heterocyclic compounds	130.1	129.058	[M+H]+	C9H7N	2	349597	377011	318454	288848	313024	301888	272097	275875	305958	274771	298045	254260	324884	275030	328860	283672	295199	291665	321675	323649	286153	254038	217249	299031	C06323	HMDB0034244	8405	119-65-3	16092	-	-
MEDP0430*123	L-2-Aminoadipate	Organic acid and Its derivatives	Organic acid and Its derivatives	162.1	161.069	[M+H]+	C6H11NO4	2	225185	1.15219e+06	202962	216122	176170	117432	120219	196977	150599	191800	200145	107116	323705	133400	301990	133897	118390	165100	237098	145080	193220	212578	167660	255235	C00956	HMDB0000510	92136	1118-90-7	37024	5496	ko00310,ko01100,ko01210,ko01230
MEDP1496*105	L-2-Aminobutyric acid	Organic acid and Its derivatives	Organic acid and Its derivatives	104.1	103.063	[M+H]+	C4H9NO2	2	82045.3	529646	119152	82384.5	86403.8	60274.4	42010.3	43415.5	67503.7	66313.1	44409.1	54490.7	38004.6	34325.4	66302.8	50007.9	40384.4	55530.5	120160	39363.1	98952	104973	108576	97458.5	C02356	HMDB0000452	80283	1492-24-6	35619	12	ko00270,ko01100
MEDP0013*102	L-Alanine	Amino acid and Its metabolites	Amino acids	90	89.048	[M+H]+	C3H7NO2	2	1.21025e+06	804324	1.37109e+06	1.23861e+06	884854	877934	967467	588205	917930	417280	1.14179e+06	1.12714e+06	746150	489175	1.01857e+06	740113	889963	1.01037e+06	825489	349199	518492	623169	922078	887921	C00041	HMDB0000161	5950	56-41-7	16977	-	ko00250,ko00270,ko00430,ko00450,ko00470,ko00970,ko01100,ko01200,ko01230,ko02010,ko04122,ko04974,ko04978,ko05230
MEDP1750*112	L-Allothreonine	Amino acid and Its metabolites	Amino acid derivatives	120.1	119.058	[M+H]+	C4H9NO3	1	431726	949458	705072	500028	504774	334075	366349	857735	373774	679741	488086	377408	679777	539926	988058	675779	444324	347581	296008	426380	590666	674615	690204	662210	C05519	HMDB0004041	99289	28954-12-3	28718	7007	ko00260,ko01100
MEDP0010	L-Arginine	Amino acid and Its metabolites	Amino acids	175	174.112	[M+H]+	C6H14N4O2	1	1.76743e+06	1.14193e+07	2.43595e+06	1.3604e+06	4.81387e+06	1.27914e+06	705080	1.75775e+06	2.14425e+06	1.04939e+06	891203	532665	1595560	1.12475e+06	1.41259e+06	2010770	1159710	1.9661e+06	1.51224e+06	1225255	1.13795e+06	1.72465e+06	1.56904e+06	1.53179e+06	C00062	HMDB0000517	6322	74-79-3	16467	5502	ko00220,ko00330,ko00470,ko00970,ko01100,ko01230,ko02010,ko04150,ko04974,ko05014,ko05022,ko05142,ko05146,ko05230
MEDP0239	L-Ascorbate	CoEnzyme and vitamins	CoEnzyme and vitamins	177	176.032	[M+H]+	C6H8O6	2	525399	2.0885e+06	432155	549137	450818	2.13839e+06	646387	773857	602253	591476	728287	509129	1.27256e+06	501508	1.47166e+06	845961	402170	490116	720069	507712	609170	416639	435282	564365	C00072	HMDB0000044	54670067	50-81-7	29073	3753	ko00053,ko00480,ko01100,ko01240,ko04066,ko04977
MEDN1558	L-Ascorbyl 6-palmitate	Aldehyde,Ketones,Esters	Esters	413.3	414.262	[M-H]-	C22H38O7	2	50756.7	74698.9	79696.3	64252.2	59512.8	84492.1	55035.7	64203.4	61418.7	75943.3	59156.9	55452.6	64154.7	61304.6	49204.3	43477	44810.8	55498.7	54249.3	71729.3	48539.5	72848.9	73103.2	66398.3	D02412	HMDB0039883	54680660	137-66-6	-	-	-
MEDN0042	L-Asparagine Anhydrous	Amino acid and Its metabolites	Amino acids	131	132.054	[M-H]-	C4H8N2O3	2	25005	564032	23401.4	9356.68	18708.7	11727.7	11670	21675	8340	15376.7	15005	15005	38345	20005	18804.1	17988.5	12473.2	7018.68	11670	16139.5	15005	13602.8	20005	17129.6	C00152	HMDB0000168	6267	70-47-3	17196	14	ko00250,ko00970,ko01100,ko01230,ko04974,ko04978,ko05230
MEDP0014*116	L-Aspartic Acid	Amino acid and Its metabolites	Amino acids	134.1	133.038	[M+H]+	C4H7NO4	2	121178	393557	86830.9	191800	175788	157553	252500	191800	161765	271775	254531	186913	132287	159567	209303	173035	114107	134636	143391	161548	151497	162550	190897	181720	C00049	HMDB0000191	5960	56-84-8	17053	5206	ko00220,ko00250,ko00260,ko00270,ko00340,ko00410,ko00470,ko00760,ko00770,ko00970,ko01100,ko01200,ko01210,ko01230,ko01240,ko02010,ko04080,ko04974,ko05230
MEDN0043	L-Carnosine	Amino acid and Its metabolites	Amino acid derivatives	225.1	226.107	[M-H]-	C9H14N4O3	1	8.45754e+06	2.11605e+08	1.5492e+07	8.54297e+06	9.61494e+06	6.87256e+06	9.67907e+06	1.01449e+07	1.2401e+07	9.13461e+06	7.17199e+06	1.03078e+07	9.14317e+06	7.64272e+06	1.1295e+07	6.65608e+06	9.82523e+06	1.04941e+07	1.31496e+07	9.34019e+06	1.07088e+07	1.07838e+07	1.07955e+07	1.24693e+07	C00386	HMDB0000033	439224	305-84-0	15727	38	ko00340,ko00410,ko01100
MEDP0015	L-Citrulline	Amino acid and Its metabolites	Amino acids	176.1	175.096	[M+H]+	C6H13N3O3	1	584328	340191	340725	933283	382045	422231	514620	339687	568265	154727	141650	135185	469426	192937	135624	360235	282903	151717	144656	190892	138349	273336	337354	315373	C00327	HMDB0000904	9750	372-75-8	16349	16	ko00220,ko01100,ko01230
MEDP0052	L-Cysteine	Amino acid and Its metabolites	Amino acids	122	121.02	[M+H]+	C3H7NO2S	1	1.40275e+06	918323	1.98413e+06	1.80009e+06	1.85328e+06	2.53628e+06	2.39787e+06	1.59954e+06	1.94395e+06	1.62309e+06	1.84876e+06	2.30518e+06	1.98054e+06	1.26066e+06	1.67147e+06	1.76483e+06	2.10115e+06	2.8307e+06	1.81007e+06	2.04486e+06	1.60627e+06	1.8908e+06	1.68273e+06	2.05854e+06	C00097	HMDB0000574	5862	52-90-4	17561	5556	ko00260,ko00270,ko00430,ko00470,ko00480,ko00730,ko00770,ko00920,ko00970,ko01100,ko01200,ko01230,ko01240,ko04122,ko04216,ko04974,ko05230
MEDP0007	L-Cystine	Amino acid and Its metabolites	Amino acids	241	240.024	[M+H]+	C6H12N2O4S2	2	398597	1.14781e+06	742871	810554	857004	1.04174e+06	794326	1.09716e+06	1.10683e+06	1.27103e+06	617972	595301	608011	1.04522e+06	457946	1.18699e+06	1.03973e+06	892924	665725	785669	791318	703229	848558	677045	C00491	HMDB0000192	67678	56-89-3	16283	5207	ko00270,ko01100,ko02010,ko04216,ko04974
MEDN0327	L-Dihydroorotic Acid	Organic acid and Its derivatives	Organic acid and Its derivatives	157	158.033	[M-H]-	C5H6N2O4	2	423384	431941	490628	465071	546554	354453	421854	474549	599882	341457	454191	483453	424393	349643	459058	377584	374670	374407	405429	424872	368962	455687	426404	494958	C00337	HMDB0003349	439216	5988-19-2	17025	6899	ko00240,ko01100,ko01240
MEDP0016	L-Glutamic Acid	Amino acid and Its metabolites	Amino acids	148.1	147.053	[M+H]+	C5H9NO4	1	2.46152e+06	300320	1.98065e+06	2.8177e+06	4.18844e+06	2.14995e+06	4.15607e+06	2.24715e+06	2.4777e+06	2.59357e+06	2.78586e+06	5.89285e+06	2.55152e+06	2.40112e+06	3.19614e+06	2.24004e+06	1.61647e+06	2.06963e+06	1.32277e+06	1.38614e+06	1.31083e+06	2.98442e+06	3.41917e+06	2.93037e+06	C00025	HMDB0000148	33032	56-86-0	16015	5174	ko00220,ko00250,ko00330,ko00340,ko00430,ko00470,ko00480,ko00524,ko00630,ko00650,ko00860,ko00910,ko00970,ko01100,ko01200,ko01210,ko01230,ko01240,ko02010,ko04068,ko04072,ko04080,ko04216,ko04540,ko04713,ko04720,ko04721,ko04723,ko04724,ko04727,ko04730,ko04742,ko04964,ko04974,ko05014,ko05016,ko05017,ko05022,ko05030,ko05031,ko05033,ko05034,ko05230
MEDN0046	L-Glutamine	Amino acid and Its metabolites	Amino acids	145.1	146.069	[M-H]-	C5H10N2O3	1	733555	6.86729e+06	404366	204360	245639	166770	143910	463798	203437	273600	285612	151736	303660	251102	502436	213134	167089	74065.5	222060	118520	202050	276975	432325	300304	C00064	HMDB0000641	5961	56-85-9	18050	5614	ko00220,ko00230,ko00240,ko00250,ko00470,ko00630,ko00750,ko00910,ko00970,ko01100,ko01230,ko01232,ko01240,ko02010,ko04724,ko04727,ko04964,ko04974,ko04978,ko05230
MEDP0006	L-Glycine	Amino acid and Its metabolites	Amino acids	76	75.032	[M+H]+	C2H5NO2	1	53510.8	49350.7	43412.4	36352.1	35348.4	57261.8	32012.4	48220.7	56261.7	38364.8	32298.1	34180.3	60334.2	44206.7	48460.1	47008.6	35339.8	40384.4	34328.4	23110.2	42404.1	45420.1	39376.1	36360.1	C00037	HMDB0000123	750	56-40-6	15428	20	ko00120,ko00230,ko00260,ko00310,ko00440,ko00470,ko00480,ko00630,ko00730,ko00860,ko00970,ko01100,ko01200,ko01230,ko01240,ko02010,ko04080,ko04721,ko04974,ko04978,ko05230
MEDN0240	L-Gulonolactone	Carbohydrates and Its metabolites	Sugar acids	177	178.048	[M-H]-	C6H10O6	2	217558	288680	278215	331944	284073	241260	315787	283492	270278	173194	247146	322416	348654	322985	296893	310592	367438	313776	305993	371479	268210	355286	332213	315639	C01040	HMDB0003466	439373	1128-23-0	17587	-	ko00053,ko01100,ko01240
MEDN1897*032	L-Gulose	Carbohydrates and Its metabolites	Carbohydrates and Its metabolites	179.1	180.16	[M-H]-	C6H12O6	2	99701.1	183455	186795	150085	166770	79447.6	251895	173445	99608.1	212578	150085	185125	193470	133400	183363	150085	115446	236870	250225	286960	100319	168897	156004	111542	C15923	-	80127	6027-89-0	-	-	ko00053
MEDP0017	L-Histidine	Amino acid and Its metabolites	Amino acids	156.1	155.07	[M+H]+	C6H9N3O2	1	3.41903e+07	8.85534e+07	5.20712e+07	3.9546e+07	3.71333e+07	3.05289e+07	3.70207e+07	4.4017e+07	4.80011e+07	3.52931e+07	3.65408e+07	3.9019e+07	4.60943e+07	3.8363e+07	4.99617e+07	2.897e+07	3.69227e+07	3.56738e+07	3.44878e+07	3.90579e+07	3.93652e+07	3.78938e+07	4.36417e+07	4.08111e+07	C00135	HMDB0000177	6274	71-00-1	15971	21	ko00340,ko00410,ko00470,ko00970,ko01100,ko01230,ko02010,ko04974,ko05230
MEDN1890	L-Histidinol	Amino acid and Its metabolites	Amino acid derivatives	140.1	141.17	[M-H]-	C6H11N3O	2	8928.79	5117.81	7828.22	4061.61	12164.6	9399.65	5189.15	11052.9	10700	15829.2	20847.7	9271.65	18986.3	6820.45	16216.1	14825.5	6039.86	12853.3	11351.3	13510.6	11358	11822.1	10225.4	10784.7	C00860	-	165271	4836-52-6	-	-	ko00340,ko01100,ko01230
MEDP0387	L-Homoarginine	Amino acid and Its metabolites	Amino acids	189	188.127	[M+H]+	C7H16N4O2	1	67797.8	530075	73336.4	28281.8	42824.6	40870.7	48654.3	136572	61303.1	55209	152781	29033.8	44761	81378.1	95367.8	80754.3	33574.6	18177.1	98286.3	43087.3	47682.5	67435.7	70403.1	76889.4	C01924	HMDB0000670	9085	156-86-5	27747	5640	-
MEDN0047	L-Homocitrulline	Amino acid and Its metabolites	Amino acids	188.1	189.111	[M-H]-	C7H15N3O3	1	36675	795555	58350	33340	18340	19700.3	53350	115050	80025	17914.5	26707	43345	22063.3	70020	30010	45010	36675	23340	25005	70020	91700	61685	42700.3	63350	C02427	HMDB0000679	65072	1190-49-4	17443	46	-
MEDP0056	L-Homocystine	Amino acid and Its metabolites	Amino acids	269	268.055	[M+H]+	C8H16N2O4S2	2	273527	40801.6	176899	317551	320365	319852	258170	349482	235200	335400	170105	176960	340726	263654	142705	263616	300499	419456	237898	300024	258937	211781	205155	138405	C01817	HMDB0000676	69382	626-72-2	89698	-	ko00270
MEDP0322*112	L-Homoserine	Organic acid and Its derivatives	Organic acid and Its derivatives	120.1	119.058	[M+H]+	C4H9NO3	1	431726	949458	705072	500028	504774	334075	366349	857735	373774	679741	488086	377408	679777	539926	988058	675779	444324	347581	296008	426380	590666	674615	690204	662210	C00263	HMDB0000719	12647	672-15-1	15699	5687	ko00260,ko00270,ko00920,ko01100,ko01230
MEDP1144*115	L-Isoleucine	Amino acid and Its metabolites	Amino acids	132.1	131.095	[M+H]+	C6H13NO2	2	1.33048e+07	28061345	1.49509e+07	1.01983e+07	1.19702e+07	1.03534e+07	12121965	1.27316e+07	1.29182e+07	1.26366e+07	1.07673e+07	9.74004e+06	9.96237e+06	1.11647e+07	1.33549e+07	1.11902e+07	1.04039e+07	7.60583e+06	9.18101e+06	13518160	1.12978e+07	1.24822e+07	1.24038e+07	1.10652e+07	C00407	HMDB0000172	6306	73-32-5	17191	5193	ko00280,ko00290,ko00970,ko01100,ko01210,ko01230,ko02010,ko04974,ko04978,ko05230
MEDN0325	L-Lactic Acid	Organic acid and Its derivatives	Organic acid and Its derivatives	89	90.0317	[M-H]-	C3H6O3	1	969289	1.52812e+06	2.87263e+06	1.04622e+06	1.06788e+06	1.07773e+06	368600	1.15155e+06	1.2853e+06	684931	852271	727372	963899	613719	806990	792573	859110	339055	610422	926886	1752385	873281	1.05608e+06	825094	C00186	HMDB0000190	107689	79-33-4	422	5205	ko00010,ko00051,ko00620,ko00640,ko01100,ko04024,ko04066,ko04922,ko05230
MEDP0011	L-Lysine	Amino acid and Its metabolites	Amino acids	147	146.106	[M+H]+	C6H14N2O2	1	4.22002e+07	19646455	8.93032e+07	84027875	6519280	3.17011e+07	2.51698e+07	9.59184e+07	4.79784e+07	3.06858e+07	88451085	2.57798e+07	2.31499e+07	4.53434e+07	7.63714e+07	5.23695e+07	61777675	1.91396e+07	4.62941e+07	4.44492e+07	4.23753e+07	7.10881e+07	5.85595e+07	6.62616e+07	C00047	HMDB0000182	5962	56-87-1	18019	5200	ko00310,ko00470,ko00780,ko00970,ko01100,ko01210,ko01230,ko02010,ko04974
MEDP0020	L-Methionine	Amino acid and Its metabolites	Amino acids	150	149.051	[M+H]+	C5H11NO2S	1	2152820	6854490	1332880	1529845	1649505	1282420	1062285	3011515	1237020	1080755	1339610	854225	1240385	1186595	1020315	881055	1284100	1095870	1438905	1003530	1523105	1590505	1403555	1543320	C00073	HMDB0000696	6137	63-68-3	16643	5664	ko00270,ko00470,ko00970,ko01100,ko01210,ko01230,ko01240,ko01523,ko04974,ko04978,ko05230
MEDP2322	L-NIO-hydrochloride	Amino acid and Its metabolites	Amino acid derivatives	174.1	173.116	[M+H]+	C7H15N3O2	1	309786	290570	323920	275109	214157	215679	241228	202986	179175	203658	249190	248392	193731	206980	203798	320705	301990	202329	191653	228477	234841	274699	285636	271653	-	-	107984	36889-13-1	-	-	-
MEDP0519*114	L-Norleucine	Amino acid and Its metabolites	Amino acids	132.1	131.095	[M+H]+	C6H13NO2	2	4.14193e+07	1.50052e+08	3.94511e+07	3.04052e+07	43850332	27561974	2.2603e+07	6.14297e+07	3.97556e+07	3.16539e+07	3.65645e+07	1.96235e+07	3.52421e+07	2.50672e+07	2.90497e+07	3.23408e+07	2.94411e+07	2.09474e+07	3.99245e+07	3.0232e+07	5.17455e+07	3.22654e+07	3.75603e+07	3.75118e+07	C01933	HMDB0001645	6334	327-57-1	18347	6334	-
MEDP1778*110	L-Norvaline	Amino acid and Its metabolites	Amino acids	118.1	117.079	[M+H]+	C5H11NO2	1	3.36883e+06	2.61794e+07	3.79466e+06	2.5275e+06	3.98711e+06	2.5499e+06	2.48525e+06	5.51424e+06	3.06743e+06	3.1088e+06	3.64315e+06	2.03154e+06	3.09569e+06	3.24779e+06	2.86841e+06	3.11796e+06	2.95111e+06	1.92104e+06	3.39851e+06	2.91471e+06	4.72503e+06	3.29468e+06	3.22309e+06	3.37524e+06	C01826	-	65098	6600-40-4	-	-	-
MEDP0012	L-Ornithine	Amino acid and Its metabolites	Amino acids	133	168.067	[M-Cl]+	C5H13ClN2O2	1	729533	1.25616e+06	556034	495555	390255	468438	427397	807010	547762	397956	571050	368815	431387	442360	563288	387771	395288	452390	553124	438259	628275	471538	440499	473713	C00077	HMDB0000214	6262	3184-13-2	15729	27	ko00220,ko00330,ko00470,ko00480,ko01100,ko01210,ko01230,ko02010
MEDP0021	L-Phenylalanine	Amino acid and Its metabolites	Amino acids	166.1	165.079	[M+H]+	C9H11NO2	1	2.34158e+08	3.09782e+08	2.18811e+08	2.23003e+08	2.27845e+08	2.09257e+08	1.93834e+08	2.43422e+08	2.06715e+08	2.02927e+08	2.18661e+08	2.02158e+08	1.9657e+08	1.97415e+08	2.01795e+08	2.20638e+08	2.11003e+08	1.91641e+08	2.12063e+08	2.06867e+08	2.16739e+08	1.9406e+08	2.02917e+08	1.93933e+08	C00079	HMDB0000159	6140	63-91-2	17295	28	ko00360,ko00400,ko00470,ko00970,ko01100,ko01210,ko01230,ko02010,ko04974,ko04978,ko05230
MEDP1477	L-Phenylephrine	Hormones and hormone related compounds	Hormones and hormone related compounds	168	167.095	[M+H]+	C9H13NO2	2	221250	451008	248920	177673	268914	248937	203375	305961	288840	244148	207105	268613	355849	291687	171015	153613	253661	241093	258780	236489	252482	315455	303074	316384	C07441	HMDB0002182	6041	59-42-7	8093	699	-
MEDP0022*108	L-Proline	Amino acid and Its metabolites	Amino acids	116.1	115.063	[M+H]+	C5H9NO2	2	8.50833e+06	2.51752e+07	7.47025e+06	3.55441e+06	3.27113e+06	2.81708e+06	2.86557e+06	9.5514e+06	3.9392e+06	6.62926e+06	3.44616e+06	3767530	3.10544e+06	4.06184e+06	7.33639e+06	4.7813e+06	2.9236e+06	2.52164e+06	2.95546e+06	2.3401e+06	3.6178e+06	4.87535e+06	5.09384e+06	4.89523e+06	C00148	HMDB0000162	145742	147-85-3	17203	29	ko00330,ko00470,ko00970,ko01100,ko01230,ko02010,ko04974,ko04978,ko05230
MEDN2102	L-Rhamnonic acid	Carbohydrates and Its metabolites	Sugar acids	179.1	180.063	[M-H]-	C6H12O6	2	11670	141337	16675	13340	6670	3813.66	5005	11670	10005	6309.21	6050.22	13340	11670	3739.7	3785.05	8340	28340	5005	3684.55	6240.12	1670	7015.67	5268.68	7009.67	C01934	-	6602429	6422-34-0	-	-	ko00051,ko01100
MEDN0049	L-Saccharopine	Amino acid and Its metabolites	Amino acids	275.1	276.132	[M-H]-	C11H20N2O6	2	126730	35343.8	41089.7	66606.4	68355	59068.6	47305.8	7919.96	78360	9235.28	58427.5	24248.3	35010	91209.1	57655.1	62725.8	67221.1	59079.8	63011.5	21774.9	74020.8	53563	58565.5	45614.2	C00449	HMDB0000279	160556	997-68-2	16927	383	ko00310,ko01100,ko01230
MEDN0018	L-Serine	Amino acid and Its metabolites	Amino acids	104	105.043	[M-H]-	C3H7NO3	1	12948	314614	16141.4	18340	7511	7885.33	5456.9	32841.7	12913.1	8380	9762.24	5653.12	8340	7018.68	22656.2	9183.51	5005	8575.78	7012.67	18340	8340	18445.8	17914.5	16940.3	C00065	HMDB0000187	5951	56-45-1	17115	5203	ko00260,ko00270,ko00470,ko00564,ko00600,ko00630,ko00920,ko00970,ko01100,ko01200,ko01230,ko01240,ko02010,ko04071,ko04974,ko04978,ko05230
MEDP0059	L-Theanine	Amino acid and Its metabolites	Amino acids	175	174.1	[M+H]+	C7H14N2O3	1	760485	3.86717e+06	942338	661521	833273	416753	602158	879905	628274	421514	480234	476818	585700	581697	426405	612946	391532	601106	529245	241832	553519	612707	839838	618626	C01047	HMDB0034365	228398	3081-61-6	17394	-	-
MEDP0025	L-Tryptophan	Amino acid and Its metabolites	Amino acids	205.1	204.09	[M+H]+	C11H12N2O2	1	2.76873e+06	1.03322e+07	3.21237e+06	3.47996e+06	3.54389e+06	2.5787e+06	2.0573e+06	5.69828e+06	3.31372e+06	2.35828e+06	2.301e+06	1.65392e+06	2.8884e+06	2.88148e+06	2.42372e+06	2.89601e+06	2.85571e+06	2.02127e+06	2.7503e+06	2.81681e+06	4.34097e+06	2.88159e+06	3.02365e+06	3.02615e+06	C00078	HMDB0000929	6305	73-22-3	16828	5879	ko00260,ko00380,ko00400,ko00970,ko01100,ko01210,ko01230,ko01240,ko04726,ko04974,ko04978,ko05143,ko05230
MEDN0847	L-Tryptophanamide	Amino acid and Its metabolites	Amino acid derivatives	202.1	203.106	[M-H]-	C11H13N3O	2	104170	3907.64	100865	81454.6	71393.7	83919.6	55578.2	79373.7	63974	100714	57663.4	67529.8	57392.4	67769.1	77590.6	79564.9	83052.5	62189.4	33619.5	39239.4	37974.5	75656.2	59307.2	72751.2	C00977	HMDB0013318	439356	20696-57-5	791437	-	-
MEDP2369	L-Tyrosinamide	Amino acid and Its metabolites	Amino acid derivatives	181.1	180.09	[M+H]+	C9H12N2O2	2	155228	236632	261263	96517.5	178888	137234	142921	219596	131416	148589	145740	136281	309597	226234	182676	142927	200661	143847	139107	108417	232861	144812	129743	100306	-	-	151243	4985-46-0	-	-	-
MEDP0009*130	L-Tyrosine	Amino acid and Its metabolites	Amino acids	182.1	181.074	[M+H]+	C9H11NO3	1	9.31044e+06	3.5719e+07	7.78941e+06	1.00917e+07	1.07163e+07	8.18814e+06	4.41603e+06	1.62815e+07	1.1041e+07	6.35404e+06	8.00393e+06	5.42583e+06	8.90885e+06	7.73109e+06	6.79437e+06	5.7822e+06	8.01723e+06	6.01992e+06	8.30644e+06	15458440	1.07504e+07	9.57167e+06	9.67634e+06	9.35324e+06	C00082	HMDB0000158	6057	60-18-4	17895	34	ko00130,ko00350,ko00360,ko00400,ko00730,ko00970,ko01100,ko01210,ko01230,ko01240,ko04728,ko04916,ko04917,ko04974,ko05012,ko05030,ko05031,ko05034,ko05230
MEDP0026*110	L-Valine	Amino acid and Its metabolites	Amino acids	118.1	117.079	[M+H]+	C5H11NO2	2	3.36883e+06	2.61794e+07	3.79466e+06	2.5275e+06	3.98711e+06	2.5499e+06	2.48525e+06	5.51424e+06	3.06743e+06	3.1088e+06	3.64315e+06	2.03154e+06	3.09569e+06	3.24779e+06	2.86841e+06	3.11796e+06	2.95111e+06	1.92104e+06	3.39851e+06	2.91471e+06	4.72503e+06	3.29468e+06	3.22309e+06	3.37524e+06	C00183	HMDB0000883	6287	72-18-4	16414	5842	ko00280,ko00290,ko00770,ko00970,ko01100,ko01210,ko01230,ko01240,ko02010,ko04974,ko04978,ko05230
MEDN0322	L-kynurenine	Amino acid and Its metabolites	Amino acid derivatives	207.1	208.085	[M-H]-	C10H12N2O3	1	141116	353827	158226	100059	79952.5	74850.4	59827.8	129534	107762	51076.4	83302.2	44556.9	85500.2	72950.5	122555	116426	49007.7	57186.1	107144	100556	167984	88891	86613.5	78586	C00328	HMDB0000684	161166	343-65-7	16946	72	ko00380,ko01100,ko01240,ko05143
MEDN1931*020	L-lyxose	Carbohydrates and Its metabolites	Carbohydrates and Its metabolites	149	150.13	[M-H]-	C5H10O5	1	123859	91678.3	105045	99197.8	79511.6	107450	110913	94789.7	100876	91367.8	130633	137444	124420	105267	100849	83225.2	90391	121553	102913	106710	131184	143131	91315.6	155859	-	-	644176	1949-78-6	-	-	-
MEDP0336	LPC(0:0/14:0)	GP	LPC	468.3	467.301	[M+H]+	C22H46NO7P	1	50002.9	61448.3	36076.7	42789.5	30859.1	14552.1	22238.5	42879.7	57203	15636.9	12777.3	13236.3	20256.3	20275.7	26142.7	22459.7	25099.7	16901.5	18301.9	12128.4	22660.3	23926.5	23732.6	24101.5	-	-	24779490	-	-	-	-
MEDP1692	LPC(0:0/15:0)	GP	LPC	482.3	481.317	[M+H]+	C23H48NO7P	1	94390.1	142499	68861.7	83729.8	86202.8	50643	66620.7	99732.9	95582.6	56687.6	63261.2	70151.6	51674.6	61914.3	60033.6	64377.3	48598.5	37598.7	58988.2	30683.6	54807.9	77258.3	79385.4	57164.3	-	-	-	108273-89-8	-	-	-
MEDP1346	LPC(0:0/16:0)	GP	LPC	496.3	495.332	[M+H]+	C24H50NO7P	1	35692.9	92453.8	46228	46185.3	34695.3	27622.6	17739.9	53115.5	57346	23417.5	43235.8	25358.3	24868.9	47922.3	24109.5	44674.6	26897.1	13750.9	30426.5	16855.6	31223.9	32101.4	29014.5	32825	-	-	-	-	-	-	-
MEDP1699	LPC(0:0/16:1)	GP	LPC	494.3	493.317	[M+H]+	C24H48NO7P	1	563895	869881	226911	166373	121328	36024	59886.7	594493	174723	95433	50353.7	97486.4	31210.2	58827.6	150787	111028	62119.4	42558.2	45590.8	38426	64992.3	70788.7	81242.2	65099.9	-	-	-	-	-	-	-
MEDP2831	LPC(0:0/17:0)	GP	LPC	510.4	509.348	[M+H]+	C25H52NO7P	2	1.37133e+07	1.73268e+07	1.2738e+07	1.33954e+07	1.20546e+07	1.5033e+07	1.28256e+07	1.39372e+07	1.46507e+07	1.22118e+07	1.29971e+07	1.33733e+07	1.30986e+07	1.27997e+07	1.24511e+07	1.33304e+07	1.25632e+07	1.29615e+07	1.37434e+07	1.31513e+07	1.25215e+07	1.35744e+07	1.3027e+07	1.40057e+07	C04230	-	-	-	-	-	ko00564,ko05231
MEDP1700	LPC(0:0/18:0)	GP	LPC	524.4	523.364	[M+H]+	C26H54NO7P	1	28460.3	53889.7	22418.5	19152.9	17104.5	25372.3	17349.5	27454.9	31964.3	17913.9	21467.6	23614.1	16317.1	22364.1	27242	23182.5	15898.8	12453.5	17104	13039.3	18890	23713.7	19353.3	29748.2	-	-	-	-	-	-	-
MEDP1701	LPC(0:0/18:1)	GP	LPC	522.3	521.348	[M+H]+	C26H52NO7P	1	60994.5	83024.7	58893.2	54823.4	65095.2	80755.8	58618.7	81827.6	91382.2	37921.5	54016.8	33371	59235.4	36799.7	56584.6	49933.9	71145.5	43668.2	45414	34162.1	72322.4	64897.4	63719.5	65002.9	-	-	-	-	-	-	-
MEDP0495	LPC(0:0/18:2)	GP	LPC	520.3	519.332	[M+H]+	C26H50NO7P	1	52097.3	87606.3	33893.4	61066	26493.7	69407.9	40694	102216	80656.1	30544	63684.6	41801.4	50326.1	47497.8	61243.5	56164.5	36787	24575.5	49630.4	35725	38769.2	72292.9	53687.4	69932.2	-	-	-	-	-	-	-
MEDP1343	LPC(0:0/18:3)	GP	LPC	518.3	517.317	[M+H]+	C26H48NO7P	1	125506	280596	88009.5	127505	70943.4	166834	107484	273797	171043	57576.3	112625	75255.9	107477	102307	94996.3	114740	101081	49404.2	94582.3	61171.7	90223.1	151502	176131	165850	-	-	-	-	-	-	-
MEDP2832	LPC(0:0/19:0)	GP	LPC	538.4	537.379	[M+H]+	C27H56NO7P	2	5.22761e+07	5.54851e+07	5.97096e+07	4.856e+07	3.48632e+07	1.53046e+08	4.60461e+07	4.81078e+07	5.64269e+07	3.84661e+07	4.30792e+07	5.16277e+07	4.41473e+07	3.91355e+07	4.07297e+07	4.29966e+07	3.44534e+07	3.7175e+07	4.12249e+07	5.20667e+07	4.24901e+07	6.66688e+07	4.84759e+07	6.47324e+07	C04230	-	-	-	-	-	ko00564,ko05231
MEDP1331	LPC(0:0/20:3)	GP	LPC	546.3	545.348	[M+H]+	C28H52NO7P	1	77282	152020	57377.4	91309.5	57011.8	147647	72909.7	142185	127054	47799.5	57589.7	53954.9	87829.1	88303.3	50053.7	75908.1	79151.9	45707.9	63283.6	32560.5	68565.5	117724	109805	110852	-	-	-	-	-	-	-
MEDP1333	LPC(0:0/20:4)	GP	LPC	544.3	543.332	[M+H]+	C28H50NO7P	1	306260	455385	176341	280333	183180	508185	241854	323300	399740	147248	259333	170440	253759	207132	138500	268113	240885	150246	178190	172969	238594	378841	346716	356859	-	-	-	-	-	-	-
MEDP1336	LPC(0:0/20:5)	GP	LPC	542.3	541.317	[M+H]+	C28H48NO7P	2	95825.5	134636	66741.7	65269.8	56423.2	109942	54276.6	76716.6	80840.3	39031.3	40692.2	46761.1	56810.8	59029.4	26131.4	85377.7	57016.7	38830	39595.6	17651.8	80655.8	74185.4	79259.2	80821.2	-	-	-	-	-	-	-
MEDP1318	LPC(0:0/22:4)	GP	LPC	572.4	571.364	[M+H]+	C30H54NO7P	1	179398	233315	113163	159359	112132	186346	125677	161112	203273	63815.8	134535	75724.6	104178	98448.5	87654.6	125422	114468	60255.8	97300.9	66322.7	100387	164720	161454	165059	-	-	-	-	-	-	-
MEDP1321	LPC(0:0/22:5)	GP	LPC	570.3	569.348	[M+H]+	C30H52NO7P	1	82523.8	132903	41948.3	86347.5	59207.6	112647	64898.1	103030	92569.2	39711.1	69596.8	52071.9	55841.5	49043.9	40219	70316	54649.3	42178.9	47494.7	34628	54578.9	84825.8	81511.6	82175.7	-	-	-	-	-	-	-
MEDP2830	LPC(14:0/0:0)	GP	LPC	468.3	467.301	[M+H]+	C22H46NO7P	2	132403	185876	103997	134741	94038.1	43081.5	51959.1	139207	104068	68718.5	82658.3	65152.1	62729.5	77314.5	87045.2	80891.1	61760.1	49048.8	60728.9	40918.2	85180.2	85645.3	85384.7	78513.5	C04230	HMDB0010379	460604	20559-16-4	64489	-	ko00564,ko05231
MEDP0494	LPC(15:0/0:0)	GP	LPC	482.3	481.317	[M+H]+	C23H48NO7P	1	197231	237756	149637	158280	166688	109045	99385.9	227426	165003	116924	149310	162673	106821	138509	143144	109948	136200	111854	146000	103555	141718	158453	145549	150339	-	HMDB0010381	-	-	580912	-	-
MEDP0338	LPC(16:0/0:0)	GP	LPC	496.3	495.332	[M+H]+	C24H50NO7P	1	82746.3	128517	61933.3	82227.8	61608.1	47463.7	40237.1	105570	81576.9	49528.3	72944.2	45250.2	45782.7	57077.1	64920.8	69504.5	48430.7	30296.4	45034.1	25657.9	63889.2	62206.4	54765.1	57217.2	C04230	HMDB0010382	460602	17364-16-8	72998	-	ko00564,ko05231
MEDP1348	LPC(16:1/0:0)	GP	LPC	494.3	493.317	[M+H]+	C24H48NO7P	1	88948.5	325677	129704	81412.2	118699	49344.3	41645	115374	194937	39696.3	76755.2	72732.6	70507.9	76304.6	88192.7	77901.3	65240.8	41607.8	77345.1	40079.1	71833.5	82093.5	96083.6	72764	-	HMDB0010383	24779461	-	73851	-	-
MEDP0434	LPC(17:0/0:0)	GP	LPC	510.1	509.348	[M+H]+	C25H52NO7P	1	2.17375e+06	2.18676e+06	2.36894e+06	2.07234e+06	1.5471e+06	2.18372e+06	1.87797e+06	2.03435e+06	2.22293e+06	1.44853e+06	1.83017e+06	1.9442e+06	1.84623e+06	1.9262e+06	1.9591e+06	1.996e+06	1.66416e+06	1.66896e+06	1.97489e+06	2.08141e+06	1.83354e+06	2.15879e+06	1.94712e+06	2.05387e+06	C04230	HMDB0012108	24779463	50930-23-9	74340	-	ko00564,ko05231
MEDP2836	LPC(17:1/0:0)	GP	LPC	508.3	507.332	[M+H]+	C25H50NO7P	2	46014	104964	37054.7	33989.1	40522.9	30827	25201.3	54329.7	67623.2	18231.9	25680	39590.2	14211.7	29766.7	36887	25950.5	26218.6	21794.6	28416.4	16654.3	25201.6	36677.7	29827	21161	C04230	-	42607442	-	-	-	ko00564,ko05231
MEDP1337	LPC(18:0/0:0)	GP	LPC	524.4	523.364	[M+H]+	C26H54NO7P	1	27667.1	65607.5	30614.8	30358.4	21614.6	30372.9	18999.8	33231.3	32316.4	15110.8	29652.3	25843.8	18129.1	26734.4	17895.4	28453	16401.4	13525.9	21168.3	14136	26388.1	32483.1	33773.3	29716.5	-	HMDB0010384	497299	-	73858	-	-
MEDP1339	LPC(18:1/0:0)	GP	LPC	522.3	521.348	[M+H]+	C26H52NO7P	1	28919.3	53038.9	28457.2	25772.7	18289.2	8255.32	12835.9	30207.7	35007.4	11007.5	23504.1	19333.8	6382.14	19025.9	17228.3	19721.4	11862.6	6402.88	15101.9	5377.98	19194.1	16389.7	21401.3	20148.1	-	HMDB0010385	53480465	3542-29-8	86255	-	-
MEDP1341	LPC(18:2/0:0)	GP	LPC	520.3	519.332	[M+H]+	C26H50NO7P	1	19305.4	75466.6	21720.1	24775.3	23696.9	12501.8	12525.7	45875.5	35624.4	12606.3	19400	20105.1	16234.1	21141.5	21122.9	24152	9946.93	13713.7	10675.8	4083.52	12026.5	19652.8	24416.3	18356.4	-	HMDB0010386	11005824	-	28733	-	-
MEDP1345	LPC(18:3/0:0)	GP	LPC	518.3	517.317	[M+H]+	C26H48NO7P	1	100817	707483	213371	74935.8	64356.2	91586.4	38110.9	164312	176587	30793.5	79267.6	78175.7	54608.3	43610.7	77589.6	88299	52065.6	45183.1	64656	53690.6	76794.5	84190.2	134522	117644	-	HMDB0010387	-	-	88698	-	-
MEDP2833	LPC(19:0/0:0)	GP	LPC	538.4	537.379	[M+H]+	C27H56NO7P	2	9.07214e+07	8.19652e+07	1.00808e+08	8.37614e+07	5.04356e+07	2.02947e+08	5.52613e+07	9.07796e+07	9.96609e+07	7.12013e+07	8.13412e+07	7.19873e+07	7.74934e+07	3.99622e+07	5.71097e+07	6.47682e+07	5.07193e+07	5.71824e+07	7.09936e+07	4.20906e+07	7.188e+07	8.22108e+07	9.7446e+07	1.16452e+08	C04230	-	24779472	-	-	-	ko00564,ko05231
MEDP1332	LPC(20:3/0:0)	GP	LPC	546.3	545.348	[M+H]+	C28H52NO7P	1	131641	95719.5	61222.7	93726.1	40140.7	79411.2	54053.8	85273.6	111705	41836	35709.4	40812	36981.1	39730.5	50005.2	52251.2	78252.5	41966	44118.3	32200.7	52183.8	59256.5	69026.7	84898.7	-	-	-	-	-	-	-
MEDP1334	LPC(20:4/0:0)	GP	LPC	544.3	543.332	[M+H]+	C28H50NO7P	1	265601	461525	168525	289178	187358	482642	214948	288791	356490	153637	215871	163543	220591	242479	135099	270537	231658	122842	178191	172668	252956	327299	338392	336745	-	-	-	-	-	-	-
MEDP1335	LPC(20:5/0:0)	GP	LPC	542.3	541.317	[M+H]+	C28H48NO7P	2	83340.8	111597	58604.8	73644.3	41133.2	115636	63410.9	83419	97750.3	27643.5	42149.9	42416.8	53729.7	82512.4	35460.6	51392.6	54716.3	31368.2	49223.6	33088.9	71439.7	67384	93989	80415	-	-	-	-	-	-	-
MEDP1319	LPC(22:4/0:0)	GP	LPC	572.4	571.364	[M+H]+	C30H54NO7P	1	206808	208616	103366	188655	111702	230150	150497	176681	241256	76296.6	146855	65249.3	115513	119980	90731.3	145529	104928	74902.1	96139	77637.9	103416	167331	140645	153309	-	-	-	-	-	-	-
MEDP1322	LPC(22:5/0:0)	GP	LPC	570.3	569.348	[M+H]+	C30H52NO7P	1	27632.7	102428	11958.7	25815.2	28605.8	12258.2	19895.8	42150.5	57994.1	9507.46	24780.9	21003.3	21432.4	20494.5	18341.5	31137.9	17283.2	7140.15	20843.3	10395.5	10551.1	27356.9	38307.9	35326.1	-	-	-	-	-	-	-
MEDP1325	LPC(22:6/0:0)	GP	LPC	568.3	567.332	[M+H]+	C30H50NO7P	1	60650.4	82409	38794.5	59898.9	48533.5	65910.1	55753.3	63329.7	61240.5	25271	33346.3	25706.4	29633.6	43573.8	25641.3	25775.7	23018.9	24673.3	21856.9	23242.8	27554.7	34147.2	45257.7	41216.5	-	-	-	-	-	-	-
MEDP2713	LPC(26:4)	GP	LPC	650.4	627.426	[M+Na]+	C34H62NO7P	2	233104	812458	230652	165690	163116	225438	192786	325005	136818	125003	240222	75484	141911	88551.6	76670.4	183402	209553	90739.8	216785	111819	157537	198530	197363	242336	-	-	138262942	-	-	-	-
MEDP2840	LPC(O-14:0)	GP	LPC-O	454.3	453.322	[M+H]+	C22H48NO6P	2	14175.2	34996.8	13506.2	15596.3	11920	11063.5	9187.23	19969.6	9720.16	10253.2	17129	13472	6193.47	8322.57	12375.2	17912.6	8405.64	5874.65	11321.5	4351.8	16033.3	10884.2	9078.65	11343.3	C04230	-	15298292	-	-	-	ko00564,ko05231
MEDP1657	LPC(O-16:0)	GP	LPC-O	482.4	481.353	[M+H]+	C24H52NO6P	1	717109	1.59796e+06	494396	754500	282961	678249	547542	722851	615996	691324	538710	489397	398081	493668	630650	757177	580629	477608	515143	621221	1.04743e+06	669769	675658	685487	C13903	-	162126	52691-62-0	-	-	-
MEDP1695	LPC(O-16:1)	GP	LPC-O	480.3	479.338	[M+H]+	C24H50NO6P	1	226967	324897	130409	236730	107770	206597	164728	226247	179950	180942	143266	161725	147097	127122	184399	251538	165452	147504	121065	96184.6	275184	168450	170480	192235	-	-	10917802	97802-53-4	-	-	-
MEDP1658	LPC(O-18:1)	GP	LPC-O	508.4	507.369	[M+H]+	C26H54NO6P	1	93447.3	133434	54875.9	108861	55630	47663.1	69568.4	92333.7	79437	87815.7	53435.8	60242.7	62129.5	68985	63858.5	64360.1	78392.5	51044.7	46022.2	67829.4	120487	76887.1	60761.8	68091.4	-	-	24779510	87907-66-2	-	-	-
MEDP2746	LPC(O-18:3)	GP	LPC-O	504.3	503.338	[M+H]+	C26H50NO6P	2	208694	272791	147614	159465	70779.7	159359	112910	167154	167141	147239	113644	120158	97649.9	78191.6	154486	201685	121340	109664	125933	131820	205071	160770	122916	177437	-	-	164331423	-	-	-	-
MEDP2842	LPC(O-20:0)	GP	LPC-O	538.4	537.416	[M+H]+	C28H60NO6P	2	4.86082e+07	4.2027e+07	5.19711e+07	4.49113e+07	2.60468e+07	1.26949e+08	2.97301e+07	4.70508e+07	5.50286e+07	3.64405e+07	4.04843e+07	3.79562e+07	3.88709e+07	2.37426e+07	2.96938e+07	3.39184e+07	2.65114e+07	3.04096e+07	3.63516e+07	4.18777e+07	3.68146e+07	4.98185e+07	5.10706e+07	6.08361e+07	C04230	-	52924061	-	-	-	ko00564,ko05231
MEDP2846	LPC(O-20:2)	GP	LPC-O	534.4	533.385	[M+H]+	C28H56NO6P	2	715012	631122	819332	730553	597813	977025	691526	710538	741485	604510	638932	705602	673279	711783	704017	700338	640981	705873	701728	684488	772773	734629	702688	738985	C04230	-	-	-	-	-	ko00564,ko05231
MEDP2847	LPC(O-22:2)	GP	LPC-O	562.4	561.416	[M+H]+	C30H60NO6P	2	1.41778e+06	2.10961e+06	1.15926e+06	2.62492e+06	1.53008e+06	4.1401e+06	5.59085e+06	1.70296e+06	1.57268e+06	1.11514e+06	2.59822e+06	3.59767e+06	913455	1.73587e+06	1.98494e+06	2.07995e+06	1.79565e+06	1.85109e+06	1.74199e+06	250934	2.20412e+06	3.44249e+06	2.50731e+06	2.77525e+06	C04230	-	-	-	-	-	ko00564,ko05231
MEDN1285	LPE(0:0/16:0)	GP	LPE	452.3	453.286	[M-H]-	C21H44NO7P	1	60224.5	68875.3	29309.1	23360.1	25620.9	23524.8	14735.6	24020	22220.8	34368.6	28484.7	14182.5	23977.3	17153.7	20982.4	26893.4	19027.2	11222.9	15712	10411.4	40334.4	26480.9	30059.1	23802.8	-	-	53480922	-	-	-	-
MEDN1287	LPE(0:0/16:1)	GP	LPE	450.3	451.27	[M-H]-	C21H42NO7P	1	13255.7	82342.4	15646.3	7331.25	16907.8	5337.75	6648.96	27199.2	16489.7	17597.6	10487.5	6374.5	11344.3	5148.21	14846.8	9340.01	13246.1	4607.73	8601.14	6233.89	21444.1	18585.9	17865.2	13543.1	-	-	-	-	-	-	-
MEDN1279	LPE(0:0/18:0)	GP	LPE	480.3	481.317	[M-H]-	C23H48NO7P	1	19347.9	211136	24082.2	15850.2	9339.92	22204	11384.2	16316.5	18275.8	11356.3	7683.31	15436.5	16291.2	12796.3	9891.34	13535.4	11950.5	7497.43	9258.8	7272.04	9887.28	35663.6	38773.8	30539.7	-	-	53480667	-	-	-	-
MEDN2366	LPE(0:0/18:1)	GP	LPE	478.3	479.301	[M-H]-	C23H46NO7P	2	544058	800185	725190	358157	550019	945799	464677	527666	382506	508484	594736	224034	396286	319844	336361	401439	547270	245358	316211	225352	484567	493183	545988	514814	-	HMDB0011476	53480925	-	76088	-	-
MEDN1282	LPE(0:0/18:2)	GP	LPE	476.3	477.286	[M-H]-	C23H44NO7P	1	686403	1.32174e+06	898693	515657	557788	1.22446e+06	619015	829555	673778	417035	859653	286624	510748	383599	512518	719045	521954	310811	678862	399843	482707	755296	782274	741088	-	-	-	-	-	-	-
MEDN1273	LPE(0:0/20:3)	GP	LPE	502.3	503.301	[M-H]-	C25H46NO7P	2	73403.9	131913	106669	64266.1	55996.8	150680	54427.6	65072.2	81101.6	58415.7	67679.8	24493.4	51809.7	35534.3	29588.7	46772.1	50314.2	43425.3	51949	30373.6	58394.8	70789.8	75543.1	72050.5	-	-	-	-	-	-	-
MEDN2372	LPE(0:0/20:4)	GP	LPE	500.3	501.286	[M-H]-	C25H44NO7P	1	968226	1.32829e+06	913068	797918	780519	2.09516e+06	831286	1.09089e+06	846030	742089	1.0386e+06	599324	918733	709878	474302	959011	1.04936e+06	523639	850154	588990	759673	954472	1.15323e+06	1.01034e+06	-	HMDB0011487	53480936	-	72741	-	-
MEDN1277	LPE(0:0/20:5)	GP	LPE	498.3	499.27	[M-H]-	C25H42NO7P	1	25289	45824.8	34210.9	12766.5	17022.6	60277.9	20911.7	30153.1	22857.3	24147.4	29664.9	17904.6	23332.5	28619.6	16939.5	25785.2	28770.5	16215.2	21236.7	12730.8	28873.3	29864.9	35257.6	30414	-	-	-	-	-	-	-
MEDN1264	LPE(0:0/22:4)	GP	LPE	528.3	529.317	[M-H]-	C27H48NO7P	1	121297	210824	145864	128393	120621	295255	135760	136575	105495	81163.9	120136	74657	139057	83848.3	56778.3	115887	95843.7	57244.2	79239.4	74112.6	109095	113564	136030	127052	-	-	-	-	-	-	-
MEDN1267	LPE(0:0/22:5)	GP	LPE	526.3	527.301	[M-H]-	C27H46NO7P	1	102257	141302	92177.6	95780.4	86324.2	207987	96837	101223	71857.1	62049.9	77142.7	65406.5	86486.7	74704.9	46360.1	80873.5	89851.1	52273.5	66033.3	46348.6	68142.1	84798.7	113881	88944.1	-	-	-	-	-	-	-
MEDN1269	LPE(0:0/22:6)	GP	LPE	524.3	525.286	[M-H]-	C27H44NO7P	2	7178.95	20835.5	9762.38	14336.6	13866.9	25639.7	12290.5	11662.6	5282.6	15842.2	10484.2	7585.45	7904.16	13239.5	7791	9504.97	12551.8	11530.3	6535.11	5737.51	7930.88	13883.3	14566.3	10700.1	-	-	-	-	-	-	-
MEDN0366	LPE(16:0/0:0)	GP	LPE	452.3	453.286	[M-H]-	C21H44NO7P	1	228473	299208	109168	78713.1	69854.7	66451.4	52048.4	131694	81415.2	154288	90706.6	48707.6	75935.7	77433	85419.8	113369	69721.8	35683.9	57014.3	34166	75634.2	111980	103395	107490	-	-	-	-	-	-	-
MEDN2364	LPE(16:1/0:0)	GP	LPE	450.3	451.27	[M-H]-	C21H42NO7P	1	16138	21970.5	24892	14599.2	22209.8	24694.4	13331.1	12533	12997.7	7415.57	16464.2	5743.6	14965.3	9401.82	11760.4	10521.6	18847.3	8971.8	18172.6	7451.73	16774.7	18469.9	17539.7	18289.8	-	HMDB0011474	53480923	-	-	-	-
MEDN2365	LPE(17:1/0:0)	GP	LPE	464.3	465.286	[M-H]-	C22H44NO7P	1	7614.07	43892.5	7514.37	3673.84	8036.19	5864.8	4876.69	10124.5	8451.2	6624.84	7098.21	4344.29	5785.11	3139.41	889.46	4293.98	5909.95	2341.48	6278	2187.99	8363.48	7853.27	8216.35	9723.18	-	-	42607464	-	-	-	-
MEDN0364	LPE(18:0/0:0)	GP	LPE	480.3	481.317	[M-H]-	C23H48NO7P	1	130440	843305	202897	112863	59846.7	395052	78363.7	136524	151934	109899	53420.5	129204	150308	71679.5	83867.9	126794	89308.8	81977.3	75561.4	69112	103952	270403	303537	276851	-	HMDB0011130	9547068	-	75036	-	-
MEDN0362	LPE(18:1/0:0)	GP	LPE	478.3	479.301	[M-H]-	C23H46NO7P	1	762947	3.02515e+06	574926	335563	435578	393923	365452	607146	491674	586199	522164	247059	319683	336395	347511	374836	424648	211558	273250	175167	471215	558285	509014	523989	-	HMDB0011506	53480949	-	74971	-	-
MEDN2369	LPE(18:2/0:0)	GP	LPE	476.3	477.286	[M-H]-	C23H44NO7P	1	249133	3.36828e+06	297788	138623	178243	228918	214359	230232	264736	135614	229482	117459	151565	134570	147264	195635	139319	78530.6	134088	91065.9	129176	367993	349942	319540	-	HMDB0011507	52925130	85046-18-0	83058	-	-
MEDN1274	LPE(20:3/0:0)	GP	LPE	502.3	503.301	[M-H]-	C25H46NO7P	1	54277.1	90499	49645.1	57221.1	48691.6	132303	42587.7	57638	65323.9	34218.7	74137.5	28040.1	55112.9	32942.1	34601.3	57481.3	46539.2	31153.8	53916.5	35246.9	45142.6	66645.8	60755.4	60927.9	-	-	-	-	-	-	-
MEDN1276	LPE(20:4/0:0)	GP	LPE	500.3	501.286	[M-H]-	C25H44NO7P	1	302093	4.60853e+06	252094	237548	207466	442786	325196	257479	289453	167665	241877	172642	213061	244338	144969	256371	253170	108389	196973	115149	231720	442560	429321	416712	-	-	-	-	-	-	-
MEDN1278	LPE(20:5/0:0)	GP	LPE	498.3	499.27	[M-H]-	C25H42NO7P	1	22223.5	45608.6	26552.2	18010.2	24528.2	53837.8	19747.5	32911.3	25460.4	21250.7	28098.1	18339.3	25678.3	26785.7	13352.9	25938.2	30042.9	16150.9	24838.4	19464.5	27651.5	32821	28671.4	34704.3	-	-	-	-	-	-	-
MEDN2371	LPE(22:3/0:0)	GP	LPE	530.3	531.332	[M-H]-	C27H50NO7P	2	19578.5	16372.1	12265.8	7818.62	11704	17762.1	8539.59	8022.6	6855.66	6492.65	14332.5	5273.28	6290.15	3645.14	3666.55	7392.54	10434	4536.43	6513.92	2678.11	11476.1	8165.56	8331.34	8849.39	-	-	-	-	-	-	-
MEDN1265	LPE(22:4/0:0)	GP	LPE	528.3	529.317	[M-H]-	C27H48NO7P	1	147565	227687	130998	128194	137204	254481	130140	125112	112393	103991	123012	76270	126024	77942.9	62582.1	101628	106044	74880.2	110573	79558.1	102054	137749	147380	151123	-	-	-	-	-	-	-
MEDN1268	LPE(22:5/0:0)	GP	LPE	526.3	527.301	[M-H]-	C27H46NO7P	1	24146.5	370973	21221.6	17657.4	17219	37466.4	22049	26973	21188.9	14092.4	18503.6	9271.69	18699.8	12679.1	11947.5	12518.8	8663.12	6788.55	11022.8	7306.31	11585.3	39684.5	37258.9	35491.3	-	-	-	-	-	-	-
MEDN1270	LPE(22:6/0:0)	GP	LPE	524.3	525.286	[M-H]-	C27H44NO7P	1	6880.33	17418.8	11266.8	13719.8	15076.8	28400.6	11422.8	7488.71	7893.81	8399.75	8614.74	11419.4	9167.97	14694.1	7042.72	7504.95	19553.7	9647.57	9751.87	7792.18	12108.5	11437.2	14201.7	12148.2	-	-	-	-	-	-	-
MEDP2748	LPE(O-17:1)	GP	LPE	452.3	451.306	[M+H]+	C22H46NO6P	2	39382.5	66657.5	32571.2	85219.2	24539.6	16644.8	20160.5	51523.3	48879.5	65586.3	56781.5	21613.9	40427.1	49570.9	56036.4	44599.2	32490.7	28306.6	47779.1	44014.2	49306	42799.9	54634.5	41804.1	-	-	164487190	-	-	-	-
MEDN2286	LPE(O-18:1/0:0)	GP	LPE	464.3	465.322	[M-H]-	C23H48NO6P	2	79142.5	164754	68552	56739.9	28398.7	71612	48978.7	64536.3	55812.2	65111.5	28924	42428.5	44865.8	31795.8	48932.4	54788.1	34842.6	23136.4	37190.8	31235	55791.7	86358	86054.4	70904.9	-	-	42607468	-	-	-	-
MEDN2284	LPE(O-18:2)	GP	LPE	462.3	463.306	[M-H]-	C23H46NO6P	2	222386	115291	73129.6	51154.8	33263.1	35859.4	44487.8	75530.7	74769.5	272613	134559	46240.6	53931.2	48889.5	68402.9	85422.9	57076.3	40932.3	56406.8	29251.3	99911.5	85394.3	90075	69178.5	-	-	164230329	-	-	-	-
MEDP2849	LPE(P-16:0)	GP	LPE-P	438.3	437.291	[M+H]+	C21H44NO6P	2	734188	1.15483e+06	699939	637975	437750	482065	384853	837860	746984	684882	546918	410304	452793	376660	559368	701273	567078	369475	396034	374181	1.01495e+06	589631	568513	574597	-	HMDB0011152	42607469	174062-72-7	-	-	-
MEDP2850	LPE(P-17:0)	GP	LPE-P	452.3	451.306	[M+H]+	C22H46NO6P	2	88266.4	127117	64230.2	78122.2	44301.1	36745.4	67946.7	97606.3	97134.5	58340.2	58468.1	47807	55776.1	37332.1	69413.8	72138.8	91421.5	35963.7	80226.9	60872.9	93889.4	55262.5	59051.1	71446.6	-	-	-	-	-	-	-
MEDP2851	LPE(P-18:0)	GP	LPE-P	466.3	465.322	[M+H]+	C23H48NO6P	2	244369	555206	359311	199709	105524	652653	176895	248446	244736	254911	200283	216432	178389	135049	264485	230596	130174	60840.4	178756	95664.9	325464	368367	313560	357804	-	HMDB0240598	42607470	174062-73-8	-	-	-
MEDP2856	LPE(P-18:1)	GP	LPE-P	464.3	463.306	[M+H]+	C23H46NO6P	2	413800	212404	117620	155867	76108.6	73612.3	95515.3	194880	125499	454107	281152	106162	93352.1	100561	190893	176865	115591	81282.5	89961.9	72945.6	236606	176341	173491	182662	-	-	-	-	-	-	-
MEDN2403	LPG(17:0)	GP	LPG	497.3	498.296	[M-H]-	C23H47O9P	2	11709	19795.2	20201.5	16084.9	11231.6	15197.9	21029.8	15434.2	14318.8	14605.7	7491.67	15192	12000.1	9477.59	11895	8680.27	10720.4	16261.9	14901.6	13301.5	10881.7	11386.1	13843.6	10199.9	-	-	52927456	-	-	-	-
MEDP2572	Leu-Asp	Amino acid and Its metabolites	Small Peptide	247.1	246.121	[M+H]+	C10H18N2O5	1	61685	94499.4	56680	36760.4	58372.7	86700	91700	61685	58958.5	26233.9	38011.7	34454.2	36675	62555.2	26675	36661.7	31473.8	29296.2	39549	53213.6	71690	39551.1	43141.8	33264.2	-	-	7019087	32949-40-9	-	-	-
MEDP2393*151	Leu-Glu	Amino acid and Its metabolites	Small Peptide	261.1	260.137	[M+H]+	C11H20N2O5	2	23973.8	124916	76886.8	51469.7	48846.3	34686.5	41457.9	34109.6	35631.4	32204.5	8340	27168.8	49975.4	57091.5	36352.7	23433.8	20317.5	30916.3	22431	56735.2	50261.1	37457.9	52181.8	38885.3	-	-	7009630	16364-31-1	-	-	-
MEDP2307*144	Leu-Leu	Amino acid and Its metabolites	Small Peptide	245.2	244.179	[M+H]+	C12H24N2O3	2	127519	250347	177784	159215	96688.8	93630.2	58543.7	184323	108564	54358.7	54470.3	52364.3	70116.5	80423.8	89212.9	54430.1	69273.1	29313.5	93265.1	48600.2	44153.2	84880.8	92476.6	90200.2	C11332	HMDB0028933	76807	3303-31-9	73531	-	-
MEDN2093	Levulinic acid	Organic acid and Its derivatives	Organic acid and Its derivatives	115	116.048	[M-H]-	C5H8O3	2	59826.1	116243	82966.4	86812.2	43516.6	104118	84233.8	92684.4	72565.2	114280	69146	108369	85839.9	83153.1	52268	78039.4	49374.5	30866.3	85516.6	44199.6	73677.8	71296.4	79401.8	80422.1	-	-	11578	591-64-0	-	-	-
MEDN2302	Licochalcone B	Benzene and substituted derivatives	Benzene and substituted derivatives	285	286.084	[M-H]-	C16H14O5	2	592559	171243	536700	688054	710352	618588	681798	517899	606923	621310	735639	674566	664779	641353	626591	667383	637417	705560	695602	768764	547239	374945	413077	354420	-	HMDB0037320	5318999	58749-23-8	-	-	-
MEDP2806	Linoleamide	Alcohol and amines	Amines	280.2	279.256	[M+H]+	C18H33NO	2	100123	151105	220508	230556	76385.1	308272	172340	819975	445059	169637	181664	319082	221735	88901.3	73769.7	903502	514795	211379	238787	124291	304925	113082	77140.4	99433	-	HMDB0062656	6435901	766652	82984	-	-
MEDP0890	Lumichrome	Heterocyclic compounds	Heterocyclic compounds	243.2	242.08	[M+H]+	C12H10N4O2	1	432650	689539	420715	271179	197625	253038	308498	532978	441887	324235	263745	213552	237388	289710	311195	278010	405901	150360	280781	205491	335967	383815	407207	412366	C01727	-	5326566	1086-80-2	-	-	ko00740
MEDP2578	Lys-Asn	Amino acid and Its metabolites	Small Peptide	261.2	260.148	[M+H]+	C10H20N4O4	2	117408	164645	132970	91275	105297	104073	99496.4	123015	137940	88952.8	124832	105852	109955	85927.8	104964	126728	56461.1	71160.1	63801.8	95044.1	105823	93167.8	79230.8	78686.4	-	HMDB0028946	11219156	19908-06-6	-	-	-
MEDP2545*134	Lys-Gly	Amino acid and Its metabolites	Small Peptide	204.1	203.126	[M+H]+	C8H17N3O3	2	1.48719e+07	8.35855e+06	1.20715e+07	6.27131e+06	5.23183e+06	5.05302e+06	5.61198e+06	1.54542e+07	1.47284e+07	9.4601e+06	5.74072e+06	4.97529e+06	5.05495e+06	1.03838e+07	6.10157e+06	5.33678e+06	5.24906e+06	4.20015e+06	4.6439e+06	3.68488e+06	1.46738e+07	5.11394e+06	5.81002e+06	4.99618e+06	-	HMDB0028951	7022320	2068431	-	-	-
MEDP2371	Lys-Ile	Amino acid and Its metabolites	Small Peptide	260.2	259.19	[M+H]+	C12H25N3O3	2	67800.7	67797.8	67800.7	87182	61820.5	80389.6	137545	119138	116223	45893.4	196647	99644	93948.5	138652	105852	56176.3	38869.5	54326.1	107510	59077	156922	99292.5	81614.7	88571.2	-	HMDB0028954	7010499	20556-13-2	-	-	-
MEDP2376	Lys-Leu	Amino acid and Its metabolites	Small Peptide	260.2	259.19	[M+H]+	C12H25N3O3	2	41680	186872	63350	113879	38399	16675	46425.1	53510.8	115050	42146.2	133300	41210.8	70020	34651.8	51062.5	47455.8	30010	33090	63350	81695	99969.4	73059.3	46680	49637.8	-	HMDB0028955	7016103	7369-79-1	-	-	-
MEDP2596	Lys-Phe	Amino acid and Its metabolites	Small Peptide	294.2	293.173	[M+H]+	C15H23N3O3	2	341423	344817	371241	282847	300460	216666	189599	347511	292025	251795	213081	273280	212722	246136	353634	276095	274223	179343	261998	226860	250658	333883	380954	342370	-	HMDB0015371	151410	6235-35-4	5296	-	-
MEDP2310	Lys-Pro	Amino acid and Its metabolites	Small Peptide	244.2	243.158	[M+H]+	C11H21N3O3	2	361497	496468	371501	315257	296759	286285	226102	376260	424576	221467	290053	222430	278633	229743	370648	282554	272133	202210	321788	178330	313353	290395	318626	275902	-	-	171204	52766-27-5	-	-	-
MEDP2318	Lys-Ser	Amino acid and Its metabolites	Small Peptide	234.1	233.137	[M+H]+	C9H19N3O4	2	172744	283194	317124	218577	186307	187454	232682	272764	248694	155609	204508	152540	213896	204503	278636	213900	143929	156659	268307	190453	264669	214121	214924	197864	-	-	151428	6665-19-6	-	-	-
MEDP2573	Lys-Thr	Amino acid and Its metabolites	Small Peptide	248.2	247.153	[M+H]+	C10H21N3O4	2	20636.2	40344.3	56685	31899.5	45150.1	42221.3	26262.2	33947.3	26675	31902.3	31675	18515.9	30025.4	33860.5	22520.4	35640.7	31981.7	20636.2	26675	43268.5	34716.3	30011.9	27211.4	41442.8	-	HMDB0028961	7010718	97791-84-9	-	-	-
MEDP2605	Lys-Tyr	Amino acid and Its metabolites	Small Peptide	310.2	309.169	[M+H]+	C15H23N3O4	2	550988	1.09158e+06	589869	631089	560425	439755	465854	883625	439112	466590	610300	326189	379490	489488	694573	460495	494803	463491	656283	337305	807990	464590	369660	425812	-	-	7021820	35978-98-4	-	-	-
MEDP2329	Lys-Val	Amino acid and Its metabolites	Small Peptide	246.2	245.174	[M+H]+	C11H23N3O3	2	633116	1486050	628344	919177	682308	490304	618044	844712	1.22767e+06	587782	1.04136e+06	611381	814024	536658	1.05657e+06	543268	671065	447785	1.20766e+06	807400	1.05179e+06	806015	1.04288e+06	817613	-	HMDB0028964	6992341	20556-11-0	-	-	-
MEDP2791	MG(0:0/20:4/0:0)	GL	MG	379.3	378.276	[M+H]+	C23H38O4	2	6277.28	12806.9	6482.85	16957.2	12449	4469.55	3483.41	5749.4	17139.4	3649.21	9822.63	2862.01	14031.6	7375.84	4516.67	11172.2	4235.87	2696.72	5364.75	4414.74	4285.2	7785.55	9447.13	13059.2	-	-	-	-	-	-	-
MEDP1317	MG(16:0/0:0/0:0)	GL	MG	331.3	330.277	[M+H]+	C19H38O4	2	13242.3	160353	196441	171792	196328	271549	183069	108481	125018	104391	142340	172690	158233	187841	90445.9	111319	154770	147192	202368	65337.1	192028	179556	188857	224333	-	HMDB0011564	3084463	32899-41-5	75542	-	-
MEDP1455	MG(20:4/0:0/0:0)	GL	MG	379.3	378.276	[M+H]+	C23H38O4	1	6852.24	18168.5	7594.62	14295.8	9271.67	6376.56	1973.85	6248.66	17902.1	5074.4	12290.4	4187.8	18621	8278.02	3608.55	11292.6	2999.56	4100.48	6942.07	6261.95	6577.42	5216.46	8219.63	9667.17	-	-	-	-	-	-	-
MEDN0332*005	Maleic Acid	Organic acid and Its derivatives	Organic acid and Its derivatives	115	116.011	[M-H]-	C4H4O4	2	67746.8	212745	39226.9	74883.2	31675	76412.2	80322.1	100677	64072.8	161606	170405	128057	62741.4	241571	76049.8	78149.2	102567	95506.4	37324.4	39764.3	38656.5	50204.9	75499.4	61946.3	C01384	HMDB0000176	444266	110-16-7	18300	-	ko00350,ko00650,ko00760,ko01100
MEDN0333	Malonic acid	Organic acid and Its derivatives	Organic acid and Its derivatives	103	104.011	[M-H]-	C3H4O4	1	3.41085e+06	7.73326e+06	3.06596e+06	3.09981e+06	2.35211e+06	2.23574e+06	1.55431e+06	2.55103e+06	2.23008e+06	1.26075e+06	1.81062e+06	1.08344e+06	1.10712e+06	1.81772e+06	1.51998e+06	2.46858e+06	2.00734e+06	1.10536e+06	1.52213e+06	1.46929e+06	2.21076e+06	2.24618e+06	1.9704e+06	1.84565e+06	C00383	HMDB0000691	867	141-82-2	30794	3237	ko00061,ko00240,ko00410,ko01100,ko01212
MEDP1039*168	Maltotriose	Carbohydrates and Its metabolites	Sugars	505.2	504.169	[M+Na]+	C18H32O16	2	81789.3	250843	93913.4	94950.1	69589.1	88365	86700	97627.1	111042	70629.5	90354.8	80556.5	97952.8	96705	64617.5	95898.4	99698.3	110523	75346.8	55039.4	66637.2	67503.7	98964.1	85857	C01835	HMDB0001262	439586	1109-28-0	140999	3585	ko02010,ko04973
MEDN0208	Melatonin	Hormones and hormone related compounds	Hormones and hormone related compounds	231.1	232.121	[M-H]-	C13H16N2O2	2	16514.7	20529.8	12318.9	18062.3	13550.7	12103.9	14469.7	13140.1	13168.1	11686.5	17099.1	19776	14554.8	11935.8	16948.9	11622.5	9241.6	16274.4	18636.1	18106.6	18271.6	15192.2	13121.2	15808.1	C01598	HMDB0001389	896	73-31-4	16796	73	ko00380,ko01100,ko04080,ko04713
MEDN1981	Mesaconic acid	Organic acid and Its derivatives	Organic acid and Its derivatives	129	130.1	[M-H]-	C5H6O4	1	303401	607119	107018	249791	297599	249951	329228	110358	131838	727172	629739	959998	196461	1.34884e+06	183576	122572	506418	415202	157928	179796	309076	361075	357520	322907	C01732	HMDB0000749	638129	498-24-8	16600	4130	ko00630,ko01100,ko01200
MEDP2598	Met-Phe	Amino acid and Its metabolites	Small Peptide	297.1	296.119	[M+H]+	C14H20N2O3S	2	9328.63	34720.6	10342.1	13062.3	15103.9	7940.99	4410.81	13227	17522.7	8599.77	7626.76	4410.81	25165.4	5015.84	1916.87	12494.5	7102.61	5169.15	7306.63	16077.9	9846.94	11806.2	10328.2	12897.9	-	-	6992350	14492-14-9	-	-	-
MEDN0741	Methanesulfonic acid	Organic acid and Its derivatives	Sulfonic acids	95	95.9881	[M-H]-	CH4O3S	1	9.71352e+06	1.27812e+07	9.72482e+06	1.0224e+07	1.04632e+07	8.58486e+06	8.32211e+06	1.13262e+07	8.87988e+06	9.5186e+06	1.0279e+07	1.1973e+07	7.4759e+06	9.11115e+06	1.02759e+07	1.03955e+07	9.70246e+06	8.92527e+06	9.50358e+06	1.10165e+07	7.75058e+06	9.83624e+06	8.60849e+06	7.67452e+06	C11145	-	6395	75-75-2	-	-	ko00920,ko01100
MEDP1098	Methoxyindoleacetic Acid	Heterocyclic compounds	Indole and Its derivatives	206.1	205.074	[M+H]+	C11H11NO3	1	1.05806e+07	1.07627e+07	1.18789e+07	1.26144e+07	1.41831e+07	1.42727e+07	1.09555e+07	1.39496e+07	1.38014e+07	1.14342e+07	1.29396e+07	1.14622e+07	1.24734e+07	1.2258e+07	1.27685e+07	1.37908e+07	1.34549e+07	1.38027e+07	1.25663e+07	1.21877e+07	1.52803e+07	1.19568e+07	9.45764e+06	1.0101e+07	C05660	HMDB0004096	18986	3471-31-6	28281	7016	ko00380
MEDP0277	Methyl Indole-3-Acetate	Heterocyclic compounds	Indole and Its derivatives	190.1	189.079	[M+H]+	C11H11NO2	1	118459	114780	134978	120679	140133	151690	118422	134058	133565	141659	134552	125793	150218	141871	134507	136850	138867	117287	133011	143000	142457	119442	118530	143207	C20635	HMDB0029738	74706	1912-33-0	72782	-	-
MEDP2626	Methyl caffeate	Benzene and substituted derivatives	Benzene and substituted derivatives	195.1	194.058	[M+H]+	C10H10O4	2	438373	365162	462053	494138	447348	509672	477822	435549	456692	505621	465184	475697	477388	437876	479218	486749	472179	521198	486167	476439	509786	408598	433875	431230	-	-	689075	3843-74-1	-	-	-
MEDP1186	Methyl-2-pyrrolidone-5-carboxylate	Aldehyde,Ketones,Esters	Esters	144.1	143.058	[M+H]+	C6H9NO3	1	618273	887477	452883	441530	274626	206265	195772	423916	346435	136866	188336	97898.2	267246	113032	122355	176329	248802	103622	181813	129506	124399	263520	338047	278301	-	-	78646	4931-66-2	-	-	-
MEDP0685	Methylcysteine	Amino acid and Its metabolites	Amino acids	136.2	135.035	[M+H]+	C4H9NO2S	2	5.10951e+06	7.73722e+06	4.15627e+06	7181720	4.30332e+06	1.17481e+07	2.83843e+06	4.72035e+06	5080740	6.42611e+06	7.04489e+06	3.69558e+06	4.90032e+06	8.16429e+06	4734090	5058295	5519985	4.92936e+06	8.11303e+06	3.04809e+06	5.28515e+06	5.21872e+06	4.53277e+06	6.41266e+06	C22040	HMDB0002108	24417	1187-84-4	45658	6490	ko02010
MEDP1491	Methylguanidine	Alcohol and amines	Amines	74.1	109.041	[M-HCl+H]+	C2H8ClN3	2	104206	157405	108697	106293	75917.4	88397.4	124787	131394	61569.2	77848.1	70650.2	99495.2	104220	93418.3	95370.7	91477.5	83802.9	42401.1	80769.5	83362.5	108380	77350.2	135528	113238	C02294	-	146724	21770-81-0	-	-	-
MEDN0335*066	Methylmalonic Acid	Organic acid and Its derivatives	Organic acid and Its derivatives	117	118.027	[M-H]-	C4H6O4	2	5.19555e+07	9.01229e+07	7.29103e+07	3.70367e+07	4.94132e+07	3.17957e+07	2.51208e+07	8.95221e+07	5.95583e+07	4.72616e+07	4.74454e+07	2.92294e+07	2.54277e+07	3.73429e+07	6.0063e+07	4.06292e+07	3.91649e+07	2.16797e+07	4.76412e+07	2.71733e+07	5.48701e+07	4.98919e+07	4.16116e+07	4.27732e+07	C02170	HMDB0000202	487	516-05-2	30860	3712	ko00240,ko00280,ko00640,ko01100
MEDN0748*021	Methylparaben	Benzene and substituted derivatives	Phenolic acids	151	152.047	[M-H]-	C8H8O3	2	34073.4	84829	44518.4	30885.5	23401.1	27056.3	27007	25215.3	54141.8	31064.5	24292.3	19262.9	31001.5	24108.5	34198.2	29852.5	28512.5	24818.9	36794.1	33678.8	32724.2	34896.6	38909.2	33662.6	D01400	HMDB0032572	7456	99-76-3	31835	-	-
MEDN1160	Mevalonate 5-phosphate	Organic acid and Its derivatives	Phosphoric acids	227	228.039	[M-H]-	C6H13O7P	2	46680	136244	40213.2	43861.7	35487.9	25005	32253.4	81516.2	74350.8	44512.9	55925.9	24677.2	13655.5	20012.6	45809.1	31990.2	48548.1	8340	49408	54831.3	86487.9	29118.4	32614.9	32852.2	C01107	-	439400	73566-35-5	-	-	ko00900,ko01100
MEDN1562	Monobutyl phthalate	Aldehyde,Ketones,Esters	Esters	221.1	222.089	[M-H]-	C12H14O4	1	3.99695e+06	5.48911e+06	3.87734e+06	3.93706e+06	3.99027e+06	3.86993e+06	3.95516e+06	4.17144e+06	3.96031e+06	4.01025e+06	4.19462e+06	4.10806e+06	3.92058e+06	4.12794e+06	4.12517e+06	4.06762e+06	3.72414e+06	4.23477e+06	4.1154e+06	4.31446e+06	3.98475e+06	4.31562e+06	4.10812e+06	4.25972e+06	-	HMDB0013247	8575	131-70-4	-	-	-
MEDP1314	Monoisobutyl-phthalate	Aldehyde,Ketones,Esters	Esters	223.1	222.089	[M+H]+	C12H14O4	2	651822	704151	648579	849586	707137	669827	840720	867401	873439	517295	648194	703594	737204	815159	590808	712002	637661	817294	633615	757425	712941	811647	701467	673909	-	-	92272	30833-53-5	-	-	-
MEDN1945	Morpholine ethanesulfonic acid	Organic acid and Its derivatives	Sulfonic acids	194	195.057	[M-H]-	C6H13NO4S	2	56685	8313.95	38478.8	23271.3	40519.4	83365	41336	33514.1	40114.2	71690	35635.4	36478.3	126730	37078.7	39397.1	31361.1	44274.4	34176.3	16726.1	30634.6	26366.3	33771.8	50015	33450	-	-	78165	4432-31-9	-	-	-
MEDN1183	Multifidol	Benzene and substituted derivatives	Phenolics	209.1	210.089	[M-H]-	C11H14O4	2	238320	545155	222492	230845	203445	223421	230074	258111	246938	396570	352091	521120	181395	597398	229849	220254	375604	277853	280718	225934	199238	216369	208921	241663	C10709	-	12892	125074-06-8	-	-	-
MEDP1360	Mycosporine-glycine	Amino acid and Its metabolites	Amino acid derivatives	246.1	245.09	[M+H]+	C10H15NO6	1	113320	113385	128445	89411.6	162692	153402	71765.7	123722	158957	145356	154271	185128	159733	115050	119313	98816.3	149215	150499	140481	96705	86167.6	133223	96903.1	96694.9	-	-	14444486	65318-21-0	-	-	-
MEDP0135*128	Myoinositol	Carbohydrates and Its metabolites	Sugar alcohols	181.1	180.063	[M+H]+	C6H12O6	1	5.85379e+07	4.26084e+07	1.42012e+07	5.57836e+07	5.33116e+07	7.87066e+07	5.64398e+07	8.10494e+07	5.50835e+07	5.02334e+07	7.41377e+07	3.5422e+07	2.90432e+07	9.2773e+07	4.47465e+07	6.48444e+07	5.22243e+07	5.36469e+07	7.62985e+07	9.99016e+07	8.88349e+07	4.8131e+07	4.54629e+07	5.63174e+07	-	HMDB0000211	892	87-89-8	17268	5221	-
MEDP0326	N'-Formylkynurenine	Amino acid and Its metabolites	Amino acid derivatives	237.1	236.08	[M+H]+	C11H12N2O4	1	5005	355468	97814.8	36168.9	27239.6	85089.3	64941.7	10005	89605.2	26303.8	20244.9	24372.3	35757.3	45714.8	25893.4	40689.8	18680	25897.3	19774.6	28418.6	63705.5	51505.8	55890.7	73160	C02406	HMDB0001200	910	1022-31-7	18377	-	-
MEDP2320	N(6),N(6)-Dimethyl-L-lysine	Amino acid and Its metabolites	Amino acids	175.1	174.137	[M+H]+	C8H18N2O2	2	588997	1.90372e+06	2.23758e+06	777664	379969	412004	526606	1.20371e+06	733263	591913	530696	304400	519346	826140	1.17971e+06	409564	2.08529e+06	924813	943129	1.08136e+06	676327	1.41268e+06	1.1303e+06	787616	-	-	56777362	2259-86-1	-	-	-
MEDP2143	N,N-Bis(2-hydroxyethyl)dodecanamide	FA	Others	288.3	287.246	[M+H]+	C16H33NO3	1	41294.1	82002.5	69211.4	123748	90174.1	60798.8	88413.5	162342	61560.2	85722.6	137669	132531	183182	74447.2	60729.3	44267.2	56744.2	65132.3	60254	43471	89924.3	52010.2	48001.4	53135.6	C06179	HMDB0032358	8430	120-40-1	-	-	ko01100
MEDP1663	N,N-Dimethylarginine	Amino acid and Its metabolites	Amino acid derivatives	203.1	202.143	[M+H]+	C8H18N4O2	2	295009	1.21078e+06	337809	212166	301321	234349	299291	349297	412962	174713	185125	181207	243442	274169	507925	281950	190130	203241	259603	187804	254331	249413	299397	294008	C03626	HMDB0001539	123831	30315-93-6	17929	6309	-
MEDP0061*105	N,N-Dimethylglycine	Amino acid and Its metabolites	Amino acid derivatives	104.1	103.063	[M+H]+	C4H9NO2	2	82045.3	529646	119152	82384.5	86403.8	60274.4	42010.3	43415.5	67503.7	66313.1	44409.1	54490.7	38004.6	34325.4	66302.8	50007.9	40384.4	55530.5	120160	39363.1	98952	104973	108576	97458.5	C01026	HMDB0000092	673	1118-68-9	17724	277	ko00260,ko01100
MEDP1052	N,N-diacetyl-O-methylhydroxylamine	Alcohol and amines	Polyamines	132.1	131.058	[M+H]+	C5H9NO3	2	559357	487873	666286	430744	493147	561098	552779	571805	510447	495024	461971	561967	276641	513563	492343	491431	397722	436929	451208	413754	454792	449929	564434	323705	D91454	-	538412	128459-09-6	-	-	-
MEDN1125	N,N′-dicyclohexylcarbodiimide	Alcohol and amines	Polyamines	205.2	206.178	[M-H]-	C13H22N2	2	5.10427e+06	5.49316e+06	5.85124e+06	4.41707e+06	7.01216e+06	5.15493e+06	4.31362e+06	5.32022e+06	6.18512e+06	7.59889e+06	5.07774e+06	4.93107e+06	3.80624e+06	4.89547e+06	4.97674e+06	4.96634e+06	5.23628e+06	4.46193e+06	5.42525e+06	4.39408e+06	5.79474e+06	3.85912e+06	4.07481e+06	3.62382e+06	-	-	10868	538-75-0	-	-	-
MEDP1040	N-(2-hydroxyethyl)stearamide	Alcohol and amines	Amines	328.3	327.314	[M+H]+	C20H41NO2	1	14582.7	29497.7	16969.5	10975.4	9142.48	34326.8	5663.56	12366.7	13290.7	10148.7	8663.27	9191.38	7153.51	5692.38	10732.7	10668.8	8519.4	5995.17	9854.55	11491.8	8555.79	12371.3	9063.46	14386.2	-	-	27902	111-57-9	-	-	-
MEDP2082	N-(3-Hydroxypropyl)phthalimide	Benzene and substituted derivatives	Benzene and substituted derivatives	206.1	205.074	[M+H]+	C11H11NO3	2	2.85722e+06	2.88252e+06	3.14885e+06	3.98181e+06	3.74936e+06	4.11758e+06	3.51577e+06	4.01296e+06	3.60618e+06	3.34471e+06	3.99915e+06	3.14579e+06	3.58754e+06	3.23304e+06	3.3472e+06	3.94102e+06	3.72105e+06	3.08023e+06	3.63466e+06	3.12464e+06	3.98671e+06	3.24373e+06	2.56914e+06	2.93184e+06	-	-	70160	883-44-3	-	-	-
MEDN1924	N-2-hydroxyethylpiperazine-N''-2-ethanesulfonic acid	Organic acid and Its derivatives	Sulfonic acids	237.1	238.099	[M-H]-	C8H18N2O4S	2	23840	29268.7	31363	23342.3	13132.4	12243.2	18241.4	30645.1	17578.6	25742.6	18984.9	16052.2	18998.2	10556.3	25534.7	17821.1	15005	12120.8	22627.9	27791.7	25047.7	21384	26452.7	22061	-	-	23831	7365-45-9	-	-	-
MEDP2227	N-3-oxooctanoyl-L-homoserine-lactone	Amino acid and Its metabolites	Amino acid derivatives	242.1	241.131	[M+H]+	C12H19NO4	2	31888.5	36717.8	36359.1	33180.9	46706.7	40665.2	30662.8	38610.6	42100.3	34545	29580	38620.5	49598	32435.2	39165.7	33139.6	37994.3	40884.3	38815.7	34914.5	42308.2	29983.7	38860.5	27109.2	C11841	-	127293	147795-39-9	-	-	-
MEDN0561	N-Acetyl-Asp-Glu	Amino acid and Its metabolites	Amino acid derivatives	303.1	304.091	[M-H]-	C11H16N2O8	2	608076	3.20922e+06	335784	226566	483710	363143	413437	653626	367271	496705	611295	231067	584565	556993	395328	578110	229247	215918	513255	369084	599754	492229	462206	462110	C12270	HMDB0001067	188803	3106-85-2	95120	-	ko00250,ko01100,ko04080
MEDP1494*137	N-Acetyl-D-Galactosamine	Alcohol and amines	Amines	222	221.09	[M+H]+	C8H15NO6	2	301181	261653	172362	126070	555628	143944	246322	181849	178095	157207	195715	184412	337075	101848	187261	139195	168422	343664	253858	195140	176894	174256	143946	154598	C01132	HMDB0000212	92164	1811-31-0	40356	5222	ko00052,ko00520,ko01100,ko01250
MEDP0232*137	N-Acetyl-D-Glucosamine	Carbohydrates and Its metabolites	Sugar derivatives	222	221.09	[M+H]+	C8H15NO6	2	301181	261653	172362	126070	555628	143944	246322	181849	178095	157207	195715	184412	337075	101848	187261	139195	168422	343664	253858	195140	176894	174256	143946	154598	C00140	HMDB0000215	439174	7512-17-6	506227	3356	ko00520,ko01100,ko01250,ko02010
MEDP0611	N-Acetyl-L-Histidine	Amino acid and Its metabolites	Amino acid derivatives	198.1	197.08	[M+H]+	C8H11N3O3	1	1.08653e+07	5.52275e+07	1.97919e+07	1.12806e+07	1.46078e+07	1.37433e+07	1.43654e+07	2.21137e+07	1.55261e+07	1.3643e+07	8.57004e+06	1.46451e+07	1.13344e+07	1.05435e+07	1.72136e+07	9.64485e+06	1.54309e+07	7.4799e+06	1.19806e+07	1.28709e+07	1.12518e+07	1.55094e+07	1.10323e+07	1.67144e+07	C02997	HMDB0032055	273260	218084	16437	-	-
MEDP1916	N-Acetyl-L-phenylalanine	Amino acid and Its metabolites	Amino acid derivatives	208.1	207.09	[M+H]+	C11H13NO3	1	567964	508818	452402	542655	572947	632956	659047	387207	517086	600378	476369	474262	582277	483438	596129	622541	544844	451227	520882	506820	370569	585702	578090	545322	C03519	HMDB0000512	74839	2018-61-3	16259	5498	ko00360,ko01100
MEDP0063	N-Acetylaspartate	Amino acid and Its metabolites	Amino acid derivatives	176	175.048	[M+H]+	C6H9NO5	1	97809.1	187235	124815	104416	94079.5	108177	145315	85691.1	102521	110842	91280.5	97800.2	84655.4	95035	93740.2	109912	90035	140658	90035	104332	102444	99702.6	87554.2	116582	C01042	HMDB0000812	65065	997-55-7	21547	5776	ko00250,ko01100
MEDP0373	N-Acetylglycine	Amino acid and Its metabolites	Amino acid derivatives	118	117.043	[M+H]+	C4H7NO3	2	6.49138e+07	227942445	99145675	5.49596e+07	5.72151e+07	4.72384e+07	60763120	100764985	70999690	4.96909e+07	5.17618e+07	3.69868e+07	76763095	6.37897e+07	5.40873e+07	3.34742e+07	3.30881e+07	42107385	3.6398e+07	4.56819e+07	77339160	5.74382e+07	5.21761e+07	77783405	-	HMDB0000532	10972	543-24-8	40410	5517	-
MEDP0067*137	N-Acetylmannosamine	Carbohydrates and Its metabolites	Sugars	222	221.09	[M+H]+	C8H15NO6	2	301181	261653	172362	126070	555628	143944	246322	181849	178095	157207	195715	184412	337075	101848	187261	139195	168422	343664	253858	195140	176894	174256	143946	154598	C00645	HMDB0001129	11096158	3615-17-6	63154	6024	ko00520,ko01100,ko01250
MEDN0058	N-Acetylneuraminic Acid(SA)	Amino acid and Its metabolites	Amino acid derivatives	308.1	309.106	[M-H]-	C11H19NO9	1	33308.6	218505	42855.9	25043.6	29528.8	19418.5	34772.8	65665.4	40498.4	15761.2	36275.4	13741.4	20400.5	30187	26235.3	46897.1	42857.9	10135.2	31904.5	15893.7	27094.4	27796.5	29371.5	36682.7	C19910	HMDB0000230	445063	131-48-6	45744	3321	-
MEDP0880	N-Alpha-Acetyl-L-Asparagine	Amino acid and Its metabolites	Amino acid derivatives	175.3	174.064	[M+H]+	C6H10N2O4	1	1.74564e+06	9.75238e+06	2.30029e+06	1.14372e+06	1.74497e+06	953965	891413	1.71173e+06	1.28234e+06	1.00505e+06	1.30559e+06	465673	1.11198e+06	986788	1.61111e+06	1.11307e+06	910616	1.03368e+06	1.45729e+06	851870	1.26258e+06	1.47921e+06	1892495	1.20996e+06	-	HMDB0006028	99715	4033-40-3	-	-	-
MEDN1994	N-Butyrylglycine	Amino acid and Its metabolites	Amino acid derivatives	144.1	145.16	[M-H]-	C6H11NO3	2	17553.1	89411.1	18988.1	19897.9	16685.8	18686.6	11794.7	13055.2	12336.4	13273.1	21860.1	12036.7	16647.1	15246.4	13809.8	15109.8	11464.4	9368.31	26134.7	18015.7	39684.2	15999.7	19569.4	18953	-	HMDB0000808	88412	20208-73-5	89963	5772	-
MEDP2346*104	N-Ethylglycine	Amino acid and Its metabolites	Amino acid derivatives	104.1	103.063	[M+H]+	C4H9NO2	1	810453	826035	803610	1.05061e+06	1.12874e+06	1.11296e+06	1.19289e+06	830112	867351	1.01988e+06	830454	1.22154e+06	1.06585e+06	907397	905281	882983	903436	1.0804e+06	827683	1.11279e+06	945647	951294	970026	842949	C11735	HMDB0041945	316542	627-01-0	15620	-	-
MEDP1996	N-Formylglycine	Amino acid and Its metabolites	Amino acids	104	103.027	[M+H]+	C3H5NO3	1	778195	694977	778320	780386	963468	1.02492e+06	1.01926e+06	691343	906521	835135	881317	980601	1.01659e+06	897684	826344	871720	866371	988764	1.01418e+06	999088	822159	783080	904327	832118	-	-	75606	2491-15-8	-	-	-
MEDN0060	N-Isovaleroylglycine	Amino acid and Its metabolites	Amino acid derivatives	158.1	159.09	[M-H]-	C7H13NO3	1	22595.7	57437.3	11488.4	10092.5	16329.3	3042.04	8505.27	11840.9	15989.3	11556	6445.93	4742.23	4397.29	10793.7	31572.2	12588.8	9113.2	7122.93	15315.8	7771.74	5751.61	12164.1	15939.2	10834.7	-	HMDB0000678	546304	16284-60-9	70984	5647	-
MEDP1942	N-MethyTrans-4-Hydroxy-Proline	Amino acid and Its metabolites	Amino acid derivatives	146.1	145.074	[M+H]+	C6H11NO3	2	46680	46680	89862	41409.5	57566.1	63606.2	44409.1	78653.9	71516.8	48463.1	56520.1	44431.3	58350	30289.1	53513.8	33306.1	78360	51680	39373.1	25233.1	23221.7	44409.1	50479.8	33328.1	-	-	11768700	4252-82-8	-	-	-
MEDN0837	N-Methyl-L-Glutamate	Amino acid and Its metabolites	Amino acid derivatives	160.1	161.069	[M-H]-	C6H11NO4	2	100796	139313	145991	235124	210238	188939	68355	127671	189078	83365	212698	197642	232407	218621	191550	172895	212967	111715	233444	211709	260640	143410	134258	115966	C01046	HMDB0062660	439377	35989-16-3	16440	-	ko01100
MEDP1177	N-Methyl-α-aminoisobutyric acid	Amino acid and Its metabolites	Amino acid derivatives	235.2	117.079	[2M+H]+	C5H11NO2	1	2.12091e+06	36887755	2.54762e+06	2432270	3113680	2088540	1851970	2556075	1.19715e+06	2058105	1892495	1642760	1921210	2.2699e+06	1693345	847520	2075015	1183235	1432170	1764200	2293325	2844805	2313650	2313650	-	HMDB0002141	75725	2566-34-9	134261	6508	-
MEDP0868*104	N-Methylalanine	Amino acid and Its metabolites	Amino acid derivatives	104	103.063	[M+H]+	C4H9NO2	2	810453	826035	803610	1.05061e+06	1.12874e+06	1.11296e+06	1.19289e+06	830112	867351	1.01988e+06	830454	1.22154e+06	1.06585e+06	907397	905281	882983	903436	1.0804e+06	827683	1.11279e+06	945647	951294	970026	842949	C02721	HMDB0094692	5288725	3913-67-5	17519	-	-
MEDN1861	N-Myristoylglycine	Amino acid and Its metabolites	Amino acid derivatives	284.2	285.23	[M-H]-	C16H31NO3	2	30697.7	32376.1	26383.8	29152.5	17802.2	24693.4	25592.5	22869.5	20923.9	28511.7	23414.3	17335.6	23325.8	20749.1	16461.6	18099.4	21984.4	20317.7	27450.4	15250.4	22462	22662.7	19559.6	22636.2	-	HMDB0013250	72348	14246-55-0	87142	-	-
MEDN0632	N-Oleoyl Glycine	Alcohol and amines	Amines	338.3	339.277	[M-H]-	C20H37NO3	2	9957.81	13488.9	10175.5	13689.1	13146.4	11198.3	12355.8	11825.8	10924.2	15271.2	10281.5	9343.51	12897.1	8612.66	11463.8	10687	10268	10019.3	9624.81	11134.5	10650.8	13173	13841.2	13657.2	-	HMDB0013631	6436908	2601-90-3	73723	-	-
MEDN1410	N-Palmitoylglycine	Amino acid and Its metabolites	Amino acid derivatives	312.3	313.262	[M-H]-	C18H35NO3	1	232324	250820	201126	209717	206056	204955	199279	160239	196328	228615	206992	213207	222686	198470	192240	145077	215010	196911	246541	183183	154818	168495	170717	176237	-	HMDB0013034	151008	2441-41-0	479285	-	-
MEDN0061*037	N-Phenylacetylglycine	Amino acid and Its metabolites	Amino acid derivatives	192.1	193.074	[M-H]-	C10H11NO3	2	37641.1	84861.9	17388.6	15599	19402	10904.6	9397.34	13669.2	10536	10522.3	9298.77	4273.73	4703.67	12336.2	17500	11847.6	14143.3	6796.06	9924.06	7050.1	17599.7	15525	14455	15384.6	C05598	HMDB0000821	68144	500-98-1	27480	4237	ko00360
MEDN0062	N-Propionylglycine	Amino acid and Its metabolites	Amino acids	130.1	131.058	[M-H]-	C5H9NO3	2	65325.1	245444	49792.1	45919	66046.2	50702.2	36611	77046	69389.6	56548.7	64004.3	28525.8	57030.7	53733.3	39341.7	45926.7	44061.9	34697	63870.1	49336.8	95293.5	66446.8	50749.2	56629	-	HMDB0000783	98681	21709-90-0	89836	5749	-
MEDP2478	N-acetyl-D-phenylalanine	Amino acid and Its metabolites	Amino acid derivatives	208.1	207.09	[M+H]+	C11H13NO3	2	586004	562162	572919	640063	630403	644037	617788	574374	545607	595624	626483	555376	559485	526380	512604	615240	594958	473109	587234	539557	600837	523043	496094	538978	C05620	-	101184	10172-89-1	-	-	ko00470,ko01100
MEDP1211	N-acetylpyrrolidine	Heterocyclic compounds	Heterocyclic compounds	114.1	113.084	[M+H]+	C6H11NO	2	2425485	2.94765e+06	2362780	1.38825e+06	1.40451e+06	1622530	1.18998e+06	1.66747e+06	1830020	1.08752e+06	1.16462e+06	1274010	1570280	1.18815e+06	916451	1.45271e+06	1784450	1094190	1828335	1710215	2256070	1.44125e+06	1.23083e+06	1943175	-	-	77650	4030-18-6	-	-	-
MEDN0579	N-lactoyl-phenylalanine	Amino acid and Its metabolites	Amino acid derivatives	236.1	237.1	[M-H]-	C12H15NO4	1	84612.5	316348	87535.1	127905	98928.5	58959.1	42146.8	234555	114507	59964.8	91901.3	34482.8	118952	60562.1	81595.1	82474.9	114439	52119.7	90756.8	99451.6	129553	95586.2	90944.2	93777.7	-	HMDB0062175	102199091	-	-	-	-
MEDP1792	N-methyl-4-aminobutyric acid	Amino acid and Its metabolites	Amino acid derivatives	118.1	117.079	[M+H]+	C5H11NO2	2	18340	125030	17165.7	16675	11060.7	12118.1	1670	31148	14133.1	17662	18340	11395.7	11109.7	11670	15075.4	2980.62	10053.3	3034.06	14544.7	7071.07	3340	13125.1	16157.4	11113.4	-	-	70703	1119-48-8	-	-	-
MEDP1788	N4-Acetylcytidine-triphosphate	Nucleotide and Its metabolites	Nucleotide and Its metabolites	526	524.995	[M+H]+	C11H18N3O15P3	2	16386.1	14306.3	14453.6	17780.4	18789.4	9245.77	17477.1	18385.2	15948.5	16698	17889.7	16126	11775.1	25567.6	21782.2	20021.3	22021.1	27372.4	25150.3	29621.2	19053.5	21428.3	13239.9	18553	-	-	90117875	-	-	-	-
MEDP1954	N6-(2-Hydroxyethyl)adenosine	Nucleotide and Its metabolites	Nucleotide and Its metabolites	312.1	311.123	[M+H]+	C12H17N5O5	1	206698	446955	186052	160258	171545	163320	110795	225776	209307	156205	133547	120271	129253	155293	172064	183894	136813	86017	204289	121436	233814	159992	136149	129271	-	-	96124	4338-48-1	-	-	-
MEDP0378	N6-Succinyl Adenosine	Nucleotide and Its metabolites	Nucleotide and Its metabolites	384	383.108	[M+H]+	C14H17N5O8	1	123454	1.23311e+06	646581	337624	898484	154096	75786.8	1.5453e+06	646972	178751	420455	48468.5	1.53551e+06	115127	194067	128421	97154.6	42370.7	613788	232509	471587	512660	460352	488384	-	HMDB0000912	20849086	4542-23-8	71169	5867	-
MEDP2757	Niclosamide	Others	Medicine	327	325.986	[M+H]+	C13H8Cl2N2O4	2	122347	157831	115498	131380	132052	123763	152934	174937	123751	119485	114296	119542	173643	130480	139512	133600	132268	125914	106507	136566	117694	600104	631848	738296	-	-	4477	50-65-7	-	-	-
MEDP0242	Nicotinamide	CoEnzyme and vitamins	CoEnzyme and vitamins	123.1	122.048	[M+H]+	C6H6N2O	1	6.9468e+07	313432466	4.86387e+07	5.81465e+07	4.72106e+07	4.98064e+07	3.49639e+07	7.29616e+07	6.02625e+07	4.79543e+07	4.01243e+07	2.5198e+07	4.1743e+07	5.97346e+07	3.40344e+07	4.03951e+07	7.43786e+07	3.61408e+07	4.46938e+07	4.54678e+07	9.98366e+07	6.22062e+07	6.65922e+07	6.26178e+07	C00153	HMDB0001406	936	98-92-0	17154	1497	ko00760,ko01100,ko01240,ko04977
MEDP1791	Nicotinamide riboside chloride	Nucleotide and Its metabolites	Nucleotide and Its metabolites	255.1	290.067	[M-Cl]+	C11H15ClN2O5	2	283620	412925	78360	36675	255235	70020	68355	121231	113533	271930	131735	138188	41680	42208.5	196810	60331.2	313685	23340	75871.1	95035	220175	161765	103961	188465	-	HMDB0000855	90480033	23111-00-4	15927	5818	-
MEDN1015	Nicotinic Acid	CoEnzyme and vitamins	CoEnzyme and vitamins	122	123.032	[M-H]-	C6H5NO2	2	403846	363955	368810	412207	393439	401557	394879	317662	365482	358622	400659	375056	346550	395799	334789	386204	353541	399758	344898	385283	340886	356258	331368	338392	C00253	HMDB0001488	938	59-67-6	15940	6272	ko00760,ko01100,ko01240,ko05133
MEDP0173	Nicotinic Acid Adenine Dinucleotide	Nucleotide and Its metabolites	Nucleotide and Its metabolites	664.1	663.109	[M+H]+	C21H27N7O14P2	1	7748665	14719115	10726260	9977965	11957185	10500295	6844005	12286930	16270355	6699010	9649775	5929295	7854225	4.42907e+06	3.93181e+06	8174885	8644810	5348625	8575815	6231820	11220640	8467970	7130925	7646700	C00003	HMDB0000902	5893	53-84-9	15846	5858	ko00190,ko00730,ko00760,ko00983,ko01100,ko01240,ko04152,ko04211,ko04925,ko04936,ko04977,ko05208
MEDP2603	Nopaline	Amino acid and Its metabolites	Amino acid derivatives	305.1	304.138	[M+H]+	C11H20N4O6	2	11670	18769.4	13340	13374.7	14654.5	3657.97	10005	14075.6	20005	8636.75	16675	3340	11264.4	1670	8336.33	5649.46	10566.6	23574.2	8919.8	15005	16675	13340	15005	16014.9	C01682	-	108012	22350-70-5	-	-	ko00330,ko01100,ko02010
MEDN2265	Norethindrone acetate	Hormones and hormone related compounds	Hormones and hormone related compounds	339.2	340.204	[M-H]-	C22H28O3	2	22506.3	60015.2	29704.6	41843.9	8674.74	26097.2	47111.3	3263.99	67960.9	51632.2	50233.3	22125.2	33264.7	41406.5	24116.2	24326	32348.4	20489.6	92604.7	25801.3	36772.7	37059.5	39204.8	36977.7	-	HMDB0255731	5832	51-98-9	-	-	-
MEDP0075	Nα-Acetyl-L-Arginine	Amino acid and Its metabolites	Amino acid derivatives	217.1	216.122	[M+H]+	C8H16N4O3	1	175135	125099	187002	174181	135055	159165	134594	137289	148183	90035	174181	153735	142499	187232	197475	125736	109904	135985	123902	201222	120135	172730	188153	151176	-	HMDB0004620	67427	155-84-0	40521	-	-
MEDP2336	O-Acetyl-L-homoserine	Amino acid and Its metabolites	Amino acid derivatives	162.1	161.068	[M+H]+	C6H11NO4	2	167660	373510	188902	104040	161640	148460	116088	163606	161536	112187	78729.2	137970	167651	93484.3	179797	100010	80778	102991	141380	97620.9	144385	151429	172714	177836	-	-	45038083	250736-84-6	-	-	-
MEDN0616	O-Acetyl-L-serine	Amino acid and Its metabolites	Amino acid derivatives	146	147.053	[M-H]-	C5H9NO4	2	1.19918e+06	744316	1.37699e+06	1.35676e+06	1.12978e+06	960453	737313	941840	1.11163e+06	591831	1.22467e+06	421243	1.18479e+06	1.31384e+06	1.19708e+06	1.15012e+06	415610	878518	1.43262e+06	668369	1.10086e+06	1.36817e+06	1.1327e+06	1.27259e+06	C00979	HMDB0003011	99478	5147-00-2	17981	3270	ko00270,ko00920,ko01100,ko01200,ko01230,ko04122
MEDN1944	O-Phospho-L-threonine	Amino acid and Its metabolites	Amino acid derivatives	198	199.025	[M-H]-	C4H10NO6P	2	25005	13816.7	15005	20005	10005	8340	11160.7	17637.9	12600.2	14296.3	18340	23340	9136.61	14615.9	19955.2	10082.9	19293.8	10005	15498.8	24997.2	12304.3	11593.9	11633.6	14393.7	C12147	HMDB0011185	3246323	1114-81-4	37525	-	ko00860,ko01100
MEDN0352*014	O-Phosphorylethanolamine	GP	Others	140	141.019	[M-H]-	C2H8NO4P	2	56685	779822	37531.7	53988.3	38905.6	33987.6	51743.4	73383.1	50040	41268.7	59547.6	35066.7	42159.5	49240.8	38940.7	55787.3	36422.6	15356.2	39743.2	24165.6	65897.4	54549.5	49853.5	70827.6	C00346	HMDB0000224	1015	1071-23-4	17553	5233	ko00563,ko00564,ko00600,ko01100,ko04071
MEDN1566	Octadecanedioic acid	Organic acid and Its derivatives	Organic acid and Its derivatives	313.2	314.246	[M-H]-	C18H34O4	2	322507	609848	116951	210046	250704	189405	293768	133412	141181	1.22983e+06	737633	1.88903e+06	146942	2.44238e+06	176311	190374	824515	446927	161364	137243	248882	307476	337455	307225	-	HMDB0000782	70095	871-70-5	133086	5748	-
MEDP2050	Oxaceprol	Amino acid and Its metabolites	Amino acid derivatives	347.1	173.069	[M+H]+	C7H11NO4	2	25005	5005	26675	16675	10375.9	31675	26633.8	20005	36675	33340	21687.9	27346.8	30010	15005	35010	13340	6670	21687.9	15090.2	25469.5	12262.2	35010	21675	25005	D07215	-	65784	33996-33-7	-	-	-
MEDP1794	Oxidopamine	Alcohol and amines	Polyamines	170.1	169.074	[M+H]+	C8H11NO3	1	626700	271739	590528	236113	738949	715242	776423	544649	462206	978589	635512	609487	760365	741376	667553	659663	750396	789932	536400	792162	686647	690656	687400	647815	D05294	HMDB0001537	4624	1199-18-4	78741	6307	-
MEDP1083	Oxypurinol	Nucleotide and Its metabolites	Nucleotide and Its metabolites	153	152.033	[M+H]+	C5H4N4O2	2	19356.7	119795	94010.9	28127.4	91775.5	50352.5	28960.1	100432	95970.4	25926.1	58680.9	45043.3	105281	101710	64800.9	64619.3	51659.6	46362.3	64621	67650.2	85744.4	58609	66017.9	71906.3	C07599	HMDB0000786	135398752	2465-59-0	28315	5752	-
MEDP0101	P-Coumaric Acid	Benzene and substituted derivatives	Phenolic acids	165	164.047	[M+H]+	C9H8O3	2	1.1656e+06	9774545	1.04149e+06	1.24473e+06	1.17746e+06	1.00093e+06	487478	1.68662e+06	1.65175e+06	570153	1.14473e+06	638319	1.16173e+06	744763	794313	731845	1.07391e+06	748909	975588	827194	1.26801e+06	886465	1.00853e+06	1.22979e+06	C00811	HMDB0002035	637542	501-98-4	32374	6450	ko00130,ko00350,ko01100
MEDN1145	P-chlorophenylalanine	Benzene and substituted derivatives	Phenolic acids	198	199.04	[M-H]-	C9H10ClNO2	1	3.24642e+06	3.26031e+06	2.90314e+06	3.23508e+06	3.34772e+06	2.90641e+06	3.09724e+06	3.26935e+06	3.45048e+06	3.47166e+06	3.12555e+06	3.27643e+06	3.30853e+06	2.86089e+06	2.87077e+06	3.28373e+06	3.38482e+06	3.15003e+06	3.11897e+06	3.12015e+06	3.1805e+06	3.22901e+06	3.15918e+06	2.90599e+06	D04143	-	4652	7424-00-2	-	-	-
MEDP1096	PC(12:0/12:0)	GP	PC	548.4	565.374	[M-H2O+H]+	C28H56NO8P	1	327371	16022.4	208559	365443	119909	510323	160916	531240	314118	204201	445855	151164	250186	210316	174815	347368	311490	210257	454369	308436	367689	375681	383363	411132	-	-	16219892	3436-44-0	-	-	-
MEDN2230	PC(18:0/18:2)	GP	PC	844.6	785.593	[M+CH3COO]-	C44H84NO8P	2	14694.2	10629.7	12519	10608.8	9724.75	5120.47	5033.77	7010.79	8283.88	4742.76	3239.66	3279.83	4035.39	4802.14	3555.7	2447.7	3966.52	3545.27	3869.53	4599.09	1581.97	4274.35	5355.59	3121.69	-	HMDB0008039	6441487	27098-24-4	84822	-	-
MEDN2235	PC(34:2)	GP	PC	816.6	757.562	[M+CH3COO]-	C42H80NO8P	2	7897.32	8282.1	8725.92	9208.32	8239.69	6418.4	28980.4	51638.8	64194.2	27254.5	13776	24103.5	36238	17752.4	12789	9699.81	8368.86	8007.93	4516.01	6283.54	6190.55	22224.6	19124.8	14856.9	-	-	24778802	-	-	-	-
MEDP2792	PC(O-1:0/O-16:0)	GP	PC-O	496.3	495.369	[M+H]+	C25H54NO6P	1	6.96303e+06	1.07458e+07	6.62579e+06	6.19025e+06	5.21148e+06	4.09082e+06	3.53803e+06	9.39892e+06	6.69033e+06	3.78272e+06	5.81837e+06	4.53607e+06	4.37017e+06	5.66368e+06	5.18505e+06	5.28406e+06	4.10586e+06	3.21552e+06	4.4149e+06	2.92747e+06	6.96434e+06	5.40118e+06	5.20059e+06	5.30535e+06	-	-	-	-	-	-	-
MEDN2262	PS(22:0)	GP	PS	594.4	595.349	[M-H]-	C28H54NO10P	2	1.04925e+06	1.58142e+06	981683	679240	1.12069e+06	1.13195e+06	1.29353e+06	736601	778309	1.14853e+06	1.17724e+06	1.17073e+06	1.0305e+06	929009	1.06939e+06	1.37305e+06	963262	1.08469e+06	1.00701e+06	1.14633e+06	1.19386e+06	1.02435e+06	779608	849321	-	-	138300232	-	-	-	-
MEDP1067	Palmitoyl-N-isopropylamide	Alcohol and amines	Amines	320.3	297.303	[M+Na]+	C19H39NO	2	40625.6	31390.6	31240	40181.5	53624	38727.2	43670.9	43452.3	44617.4	18195.3	23768.1	14210.4	16043.8	35804.7	36825.6	23920.1	35614.4	37121	30790.8	32346.5	49339.4	76218	77111.5	81242.5	-	-	5063962	189939-61-5	-	-	-
MEDP1795	Palmitoylethanolamide（PEA）	Alcohol and amines	Amines	300.3	299.282	[M+H]+	C18H37NO2	2	35548.4	28606.6	23283.6	18512.7	17204.8	15409.4	11898.6	29815.3	25875.6	17434	14440.9	15123.8	15297.5	15226.7	12492.3	18022.1	15741.6	23001.8	35752.1	27892.7	18137.4	14355.9	10198.5	17018.4	C16512	HMDB0002100	4671	544-31-0	71464	-	ko04080
MEDN0245	Pantothenate	CoEnzyme and vitamins	CoEnzyme and vitamins	218.1	219.1	[M-H]-	C9H17NO5	1	5.56295e+06	6.47204e+06	1.47928e+06	2.10664e+06	1.46803e+06	2.80238e+06	625787	1.86078e+06	3.10943e+06	2.82615e+06	1.66403e+06	1.84338e+06	1.38725e+06	1.20514e+06	3.93515e+06	2.1226e+06	1.03993e+06	1.1404e+06	1.08665e+06	2.35459e+06	1.91238e+06	2.17024e+06	1.98123e+06	2.25175e+06	C00864	HMDB0000210	988	79-83-4	46905	-	ko00410,ko00770,ko01100,ko01240,ko04977
MEDP1468	Pantothenol	CoEnzyme and vitamins	CoEnzyme and vitamins	206	205.131	[M+H]+	C9H19NO4	2	5895.88	11711.1	11369.5	5896.95	17564.8	5441.68	16728.4	4587.5	7963.5	160207	21890.5	15072.3	23985.6	9679.54	14308.6	4604.6	3767.51	12568.8	9624.59	9203.69	5895.88	9119.68	9591.33	13845.5	C05944	HMDB0004231	4678	16485-10-2	895821	7032	ko00770
MEDP1667*158	Phe-Glu	Amino acid and Its metabolites	Small Peptide	295.1	294.122	[M+H]+	C14H18N2O5	2	59881.3	133392	101715	62318.9	95724.5	74469.7	46814.7	112378	112802	52297.4	79120.3	77349.7	94458.6	75728.1	48580.8	92011.5	59441.9	71827.2	83918	86869.6	128749	83919.3	96577.6	93155.2	-	HMDB0028994	151134	3617-45-6	-	-	-
MEDP2431	Phe-Gly	Amino acid and Its metabolites	Small Peptide	223.1	222.1	[M+H]+	C11H14N2O3	2	54134.1	165236	74281.7	41919.1	64880.3	66959	54280.4	111351	56195	45862.8	71390.6	49495.4	54785.2	86508.9	33983.1	48756.3	61261.2	31854.1	69947.7	86908.5	76782.2	66524.7	70958.9	51297.8	-	-	6992304	721-90-4	-	-	-
MEDP2587	Phe-Hyp	Amino acid and Its metabolites	Amino acid derivatives	279.1	278.127	[M+H]+	C14H18N2O4	1	33738.9	82480	31978.1	32818.5	33390.4	39971.1	32055.1	27771.6	34998.8	26151.2	32403.2	36694.2	34501.6	25305.1	18468.7	28826.2	27350.2	26090.2	22994.8	24591.2	34923	27836.9	34929.5	29375.5	-	HMDB0011176	53480675	90965-82-5	-	-	-
MEDP0637	Phe-Pro	Amino acid and Its metabolites	Amino acid derivatives	263.1	262.132	[M+H]+	C14H18N2O3	1	92605.4	154343	68781.4	73790.5	77850	94582.2	77392.6	106432	87799.8	69814.8	82930.3	42606.2	106279	81529	53752	84382.9	60545	57081.8	85641.6	71190.7	139730	68171.8	71912.5	83036.7	-	HMDB0011177	7020642	7669-65-0	74750	-	-
MEDP2584*153	Phe-Thr	Amino acid and Its metabolites	Small Peptide	267.1	266.126	[M+H]+	C13H18N2O4	2	25418.9	53878.4	22357.1	27130.8	19992.8	14784.8	23467	20003.4	30849.8	18099.6	37732.1	17172.4	11670	16652.8	13908.2	26320.4	16115.6	24512.7	15086.7	7511.43	19746.7	21911	20183.5	12721.6	-	HMDB0029005	10445608	51352-44-4	-	-	-
MEDP2058	Phenethylamine	Alcohol and amines	Amines	122.1	121.089	[M+H]+	C8H11N	1	232326	313168	230297	260523	292408	274781	238700	260533	209935	272345	298468	236693	208848	221397	256624	232223	239135	226094	242596	195299	227789	222264	247535	203727	C05332	HMDB0012275	1001	64-04-0	18397	-	ko00360,ko01100
MEDN1050	Phenyl acetate	Benzene and substituted derivatives	Benzene and substituted derivatives	135	136.052	[M-H]-	C8H8O2	2	59440.4	143280	61747.9	38571.7	45084.9	65500.5	45336.1	63612.4	92232.8	99352.6	57345.9	58672.6	42273.9	70235.3	64300.7	49927.3	31635.8	46703.3	68551.5	55410.8	43536.1	63400.2	49918	51356.5	C00548	HMDB0040733	31229	122-79-2	8082	-	-
MEDN0338*072	Phenyllactate(Pla)	Organic acid and Its derivatives	Organic acid and Its derivatives	165.1	166.063	[M-H]-	C9H10O3	2	9942.69	43692.6	7156.09	5437.75	8134.55	10005.7	8913.6	15384.9	17247.2	7292.29	9326.73	5763.94	18511.5	11394.8	6675.6	7606.01	17180.5	9604.76	7694.88	12653.1	17340.1	15551.6	9208.73	13471.7	C01479	HMDB0000779	3848	828-01-3	25998	5745	-
MEDN1692	Phosphatidylethanolamine lyso alkenyl 18:3	GP	LPE	460.3	461.291	[M-H]-	C23H44NO6P	2	109707	115862	108387	108860	111286	110033	91474.2	118846	75528.8	91068.2	100786	129322	23615.5	100496	95752.3	100609	86171.8	87816	75827.7	101417	86863.8	88875	87298	88382.2	-	-	-	-	-	-	-
MEDN1005	Phosphoenolpyruvate	Organic acid and Its derivatives	Phosphoric acids	167	167.982	[M-H]-	C3H5O6P	2	225717	2.4918e+06	125546	222323	75052.8	172052	465782	701426	232366	499110	597505	316368	262375	116970	473165	303991	882853	314741	48857.9	116917	195772	373716	324562	400509	C00074	HMDB0000263	1005	138-08-9	-	-	ko00010,ko00020,ko00400,ko00440,ko00620,ko01100,ko01200,ko01230,ko01240,ko04922,ko04964,ko05230
MEDN0096*028	Phthalic Acid	Benzene and substituted derivatives	Phenolic acids	165	166.027	[M-H]-	C8H6O4	2	451677	452393	433459	455350	425731	376932	368670	467219	451581	418415	404044	422740	430428	436743	425202	196774	431885	439564	398254	438082	390706	375145	426006	448594	C01606	HMDB0002107	1017	88-99-3	29069	6489	ko01100,ko02010
MEDN1722	Piperic acid	Organic acid and Its derivatives	Organic acid and Its derivatives	165	166.027	[M-H]-	C8H6O4	2	1.11399e+06	897637	1.1184e+06	1.24797e+06	1.18641e+06	1.02584e+06	1.21433e+06	1.01678e+06	1.13379e+06	1.14701e+06	1.13833e+06	1.23573e+06	1.33552e+06	1.22489e+06	1.29933e+06	1.13547e+06	1.07797e+06	973867	1.25895e+06	1.28884e+06	1.14705e+06	1.38414e+06	1.28603e+06	1.33703e+06	C04599	HMDB0032613	7196	94-53-1	-	-	ko05012,ko05022
MEDP0456	Piperidine	Heterocyclic compounds	Heterocyclic compounds	86.1	85.0891	[M+H]+	C5H11N	2	1200040	4711700	597099	498470	807347	499931	355503	1.11413e+06	675659	1018635	701095	281027	653743	1010240	896150	840815	550643	409503	624075	458730	816800	640880	530044	668355	C01746	HMDB0034301	8082	110-89-4	18049	-	ko04974
MEDP0395	Piperidine acid	Organic acid and Its derivatives	Organic acid and Its derivatives	130	129.079	[M+H]+	C6H11NO2	1	2.48262e+06	7.26e+06	3.02039e+06	1.15668e+06	1.58956e+06	849089	753660	2.36298e+06	1.99845e+06	1.15227e+06	1.59493e+06	1.18899e+06	1.38039e+06	2.17463e+06	3.1685e+06	1008565	1.10131e+06	690079	1.76592e+06	754326	1.87819e+06	1.32963e+06	1.9769e+06	2.34226e+06	C00408	HMDB0005960	439227	3105-95-1	41582	-	ko00310,ko01100
MEDP1304	Piperidone	Heterocyclic compounds	Heterocyclic compounds	170.1	169.11	[M+H]+	C9H15NO2	2	117120	135570	78770.9	206421	104748	94362.3	138681	274629	178740	107476	132063	326180	120352	78661.9	99028.9	203979	160426	115000	137013	84664.5	129028	93009.3	100713	93792.4	C17730	-	6465	28186	-	-	-
MEDP2730	Pov-pc	GP	PC	594.4	593.369	[M+H]+	C29H56NO9P	2	408951	1.6662e+06	290743	218895	281238	420796	256170	311841	214732	136691	272863	107021	178122	131656	89252	242348	289334	115494	183383	139937	200225	306703	267598	288238	-	-	23557187	121324-31-0	-	-	-
MEDP2555	Pro-Asn	Amino acid and Its metabolites	Small Peptide	230.1	229.106	[M+H]+	C9H15N3O4	2	546132	1.52061e+06	291970	239729	489045	197511	575358	433697	573474	515940	456333	558103	210883	416798	318695	437843	408709	553775	273378	523419	1.16519e+06	353775	410985	515940	-	-	7408193	107856-82-6	-	-	-
MEDN2113	Pro-Asp	Amino acid and Its metabolites	Small Peptide	229.1	230.091	[M-H]-	C9H14N2O5	2	18340	11670	16401.7	8982.75	21389.1	16675	9884.12	6599.97	6418.72	15607.1	6670	8476.88	16675	20005	8340	4603.09	9445.76	5005	15605.6	15729.1	5005	9623.27	9580.75	7715.78	-	-	7079450	85227-98-1	-	-	-
MEDP2567	Pro-Gln	Amino acid and Its metabolites	Small Peptide	244.1	243.121	[M+H]+	C10H17N3O4	2	154280	202753	111664	214912	57035.7	146720	106946	197070	108079	120815	111869	20005	69621.6	133683	183636	28340	84109	77733.8	116595	83422.1	185390	150604	122455	154265	-	-	7408110	18668-08-1	-	-	-
MEDN1559	Pro-Gly	Amino acid and Its metabolites	Small Peptide	171.1	172.085	[M-H]-	C7H12N2O3	2	59059	41803.1	80033.9	93477.3	76189.7	64201.9	79380.5	47650.8	58453.1	67381.5	61994.6	76183.7	71783.8	64169.6	94108.8	84513.8	87707.5	83867.5	80400.5	77911.4	49993.7	55015	54570.6	64440.9	-	HMDB0011178	6426709	2578-57-6	61695	-	-
MEDP2319	Pro-Lys	Amino acid and Its metabolites	Small Peptide	244.2	243.158	[M+H]+	C11H21N3O3	2	137656	216042	152216	155145	56685	93669.5	133363	144403	138572	97342.8	150300	31675	99295.1	115844	151227	113737	89992	80749.2	126635	128801	198084	153188	128342	128877	-	-	9209431	71227-70-8	-	-	-
MEDP2582	Pro-Phe	Amino acid and Its metabolites	Amino acid derivatives	263.1	262.132	[M+H]+	C14H18N2O3	2	30690.5	70167	41209.3	30444.1	28146.3	35186.3	26733.2	44226.6	44158.3	23329	36270.7	30460.1	38142.6	47147	27410.2	27873.6	26667	21162.9	30363.2	38597.2	54555.9	23674.1	30698.2	33183.4	-	HMDB0011179	6351946	13589-02-1	74795	-	-
MEDP1802	Proline betaine	Amino acid and Its metabolites	Amino acid derivatives	144.1	143.095	[M+H]+	C7H13NO2	1	1.13295e+07	1.74276e+07	1.17377e+07	1.06032e+07	9.70611e+06	8.83099e+06	9.26183e+06	1.0044e+07	10914925	7.38626e+06	9.22577e+06	8.77218e+06	9.47791e+06	8.12789e+06	9.56117e+06	9.60909e+06	9.10719e+06	6.32293e+06	9.07367e+06	6.85326e+06	9.91755e+06	9.20425e+06	9.51502e+06	9.64995e+06	C10172	HMDB0004827	115244	471-87-4	35280	7089	-
MEDN0745	Propylparaben	Benzene and substituted derivatives	Phenolic acids	179.1	180.079	[M-H]-	C10H12O3	2	11535.7	45434.3	8117.26	7398.9	9835.14	6395.68	7888.17	8877.77	10903.8	11416.3	12523	7948.64	9949.14	9410.43	12100.8	6706.45	16225	8563.41	12415.8	10173.4	13114.5	22898	23199.3	19320.4	D01422	HMDB0032574	7175	94-13-3	32063	-	-
MEDP2144	Pseudotropine	Others	Others	142.1	141.115	[M+H]+	C8H15NO	2	16096.9	17345.2	26274.3	24458.1	10005	18515.9	27343.9	37875.5	6608.54	21400	26274.3	8336.33	19755.5	31042.3	25005	22357.8	11115.1	11670	7510.57	7550.6	13340	9260.74	12231.9	12060.6	C00729	-	8424	120-29-6	-	-	ko01100
MEDP0174	Purine	Nucleotide and Its metabolites	Nucleotide and Its metabolites	121	120.044	[M+H]+	C5H4N4	2	1.17618e+06	1.63424e+06	1.07023e+06	1.06579e+06	1.29973e+06	1.07954e+06	1.08597e+06	1.21455e+06	1.04238e+06	1.08354e+06	1.1302e+06	1.01387e+06	983145	1.05614e+06	1.07082e+06	1.01933e+06	1.08485e+06	1.01889e+06	1.09857e+06	1.02929e+06	1.16318e+06	1.0603e+06	1.18408e+06	999314	C15587	HMDB0001366	1044	120-73-0	17258	6193	-
MEDP0127	Putrescine	Alcohol and amines	Polyamines	89	88.1	[M+H]+	C4H12N2	2	31675	231715	229189	227014	161715	130887	282418	226178	151657	129056	112694	121735	132708	192954	156768	141873	108002	119445	132305	115331	155278	148279	139125	133688	C00134	HMDB0001414	1045	110-60-1	17148	3226	ko00330,ko00470,ko00480,ko01100,ko02010,ko04974
MEDN2096	Pyrazine-2-carboxylic acid	Organic acid and Its derivatives	Organic acid and Its derivatives	123	124.028	[M-H]-	C5H4N2O2	2	351039	413550	360978	346751	370134	416465	364282	294275	331961	383274	387736	338761	380326	370111	378898	351642	368117	355932	352987	355015	323968	385311	297874	309977	C19915	HMDB0059734	1047	98-97-5	71311	-	-
MEDP0898	Pyridoxal	Heterocyclic compounds	Pteridines and derivatives	168.3	167.058	[M+H]+	C8H9NO3	2	463779	771524	411015	426119	403942	398353	263915	334870	203088	542898	340754	420051	307561	440552	389139	305450	240021	418457	400298	383135	388420	399262	579075	544502	C00250	HMDB0001545	1050	66-72-8	17310	6312	ko00750,ko01100,ko01240,ko04977
MEDN0195	Pyridoxal 5'-Phosphate	Heterocyclic compounds	Pteridines and derivatives	246	247.025	[M-H]-	C8H10NO6P	2	1.53284e+06	670068	1.54722e+06	1.56622e+06	1.54553e+06	1.76314e+06	1.38525e+06	1.30651e+06	1.64846e+06	1.4955e+06	1.53166e+06	1.18296e+06	1.26262e+06	1.44761e+06	990905	1.29126e+06	1.12979e+06	1.08346e+06	1.03328e+06	1.31152e+06	1.46923e+06	1.3571e+06	1.24065e+06	1.20234e+06	C00018	HMDB0001491	1051	54-47-7	18405	6275	ko00730,ko00750,ko01100,ko01240,ko04977
MEDP0393	Pyridoxine 5'-Phosphate	CoEnzyme and vitamins	CoEnzyme and vitamins	250	249.04	[M+H]+	C8H12NO6P	2	303745	871718	569510	144812	256738	25005	198420	27805.6	263570	616868	275282	114479	246432	414436	204506	198350	274027	322277	180294	160844	465467	276940	323429	388229	C00627	HMDB0001319	1055	447-05-2	28803	6156	ko00750,ko01100,ko01240
MEDN1966	Pyrimidine-4-carboxylic acid	Heterocyclic compounds	Heterocyclic compounds	123	124.1	[M-H]-	C5H4N2O2	2	400979	423958	351728	411249	402615	401618	362682	336638	393269	366839	434574	389292	350089	405874	361047	392299	373946	380059	379911	393865	328371	395204	355025	373689	-	-	24820426	819850-18-5	-	-	-
MEDP0892	Pyrocatechol	Benzene and substituted derivatives	Phenolics	111.1	110.037	[M+H]+	C6H6O2	1	4.4918e+06	3.76052e+06	4.03261e+06	4.24362e+06	4.30127e+06	4.43776e+06	3.96173e+06	4.54423e+06	4.30617e+06	4.08918e+06	4.39053e+06	4.02564e+06	4.05921e+06	3.97274e+06	4.01444e+06	4.20598e+06	4.22437e+06	3.94252e+06	4.13042e+06	4.03371e+06	4.18461e+06	3.97401e+06	4.31083e+06	4.13955e+06	C00090	HMDB0000957	289	120-80-9	18135	282	ko01100
MEDN1959	Pyroglutamic acid	Amino acid and Its metabolites	Amino acids	128	129.043	[M-H]-	C5H7NO3	1	226209	832247	241317	118773	180303	75272.5	148415	226570	116720	173915	259965	86509.4	207163	128906	168323	147276	92954	124683	140075	87460.2	126142	171222	218942	216668	C01879	HMDB0000267	7405	98-79-3	-	-	ko00480,ko01100
MEDP0792	Pyrrolidine	Heterocyclic compounds	Heterocyclic compounds	72.3	71.0735	[M+H]+	C4H9N	1	817039	8.00025e+06	860848	680158	1.02816e+06	667442	597832	1.29095e+06	815747	754307	879836	349990	892438	761522	680134	738112	624548	530398	838032	748751	1.20307e+06	805500	754508	839040	-	HMDB0031641	31268	123-75-1	33135	-	-
MEDN0196	Pyrroloquinoline Quinone	Organic acid and Its derivatives	Organic acid and Its derivatives	329	330.012	[M-H]-	C14H6N2O8	2	17218.6	9230.9	15005	12578.8	6642.72	18706.1	6891.49	10858	13340	11670	10005	6450.98	13169.9	10745.9	6670	5005	8340	5005	11701.3	20005	26073.8	23340	17400.4	16117.2	C00113	HMDB0013636	1024	72909-34-3	18315	-	-
MEDN0321	Quinic acid	Organic acid and Its derivatives	Organic acid and Its derivatives	191.1	192.063	[M-H]-	C7H12O6	1	342494	1.7945e+06	192410	320698	218756	189380	263302	228525	187834	224775	210749	167386	71602.8	112645	190839	285226	154617	60073.9	135300	79120.2	241644	229232	198927	168005	C00296	HMDB0003072	6508	77-95-2	17521	3329	ko00400,ko01100
MEDP2643	Quinmerac	Benzene and substituted derivatives	Benzene and substituted derivatives	222	221.024	[M+H]+	C11H8ClNO2	2	3.52916e+06	2.79912e+06	4.01517e+06	3.50327e+06	4.00309e+06	3.7366e+06	3.47708e+06	3.74135e+06	3.1559e+06	3.50631e+06	3.26434e+06	3.42087e+06	3.46387e+06	3.32765e+06	2.9076e+06	3.60424e+06	3.27252e+06	3.50133e+06	3.35869e+06	2.96846e+06	3.1252e+06	2.98284e+06	3.13352e+06	3.0985e+06	C18891	HMDB0257043	91749	90717-03-6	-	-	-
MEDP1484	Quinoline-4-carboxylic acid	Heterocyclic compounds	Pteridines and derivatives	174	173.048	[M+H]+	C10H7NO2	2	134941	152599	202135	118189	116663	61713.7	59257.3	118039	111149	81021.3	46820	52957.4	106868	44238.2	106421	101501	57219.7	60020	93661.9	66045.7	54982.3	93546.4	101490	130670	C06414	-	10243	486-74-8	-	-	-
MEDN1161	Quinolinic acid	Heterocyclic compounds	Heterocyclic compounds	166	167.022	[M-H]-	C7H5NO4	2	817202	651584	615866	1.13135e+06	1.08531e+06	866968	1.06473e+06	907060	982057	832622	1.07596e+06	1.27669e+06	955150	1.23892e+06	1.12283e+06	1.14445e+06	1.24443e+06	860171	998385	1.38112e+06	1.17289e+06	1.15195e+06	804201	848617	C03722	HMDB0000232	1066	89-00-9	16675	330	ko00380,ko00410,ko00760,ko01100,ko01240
MEDP0233*168	Raffinose	Carbohydrates and Its metabolites	Sugars	505.2	504.169	[M+H]+	C18H32O16	2	81789.3	250843	93913.4	94950.1	69589.1	88365	86700	97627.1	111042	70629.5	90354.8	80556.5	97952.8	96705	64617.5	95898.4	99698.3	110523	75346.8	55039.4	66637.2	67503.7	98964.1	85857	C00492	HMDB0003213	10542	512-69-6	16634	-	ko00052,ko01100,ko02010
MEDP0250	Riboflavin	CoEnzyme and vitamins	CoEnzyme and vitamins	377	376.138	[M+H]+	C17H20N4O6	1	18658.3	47231.3	13282	13084.4	19395.4	12846.5	9335.04	24075.8	12295.3	3829.91	19258.1	7091.93	6168.1	11910.6	17046.9	10706.9	4767.86	6838.43	11652.9	6817.42	27663.4	14515.5	18570.2	21188.5	C00255	HMDB0000244	493570	83-88-5	-	-	ko00740,ko01100,ko01240,ko02010,ko04977
MEDN0641*044	Ribose 1-phosphate	Carbohydrates and Its metabolites	Phosphate sugars	229	230.019	[M-H]-	C5H11O8P	2	80348.6	1615785	176752	159800	119630	52787.1	42858.2	302975	251253	65396	65356.9	38345	120558	70371.1	50671.5	68028.4	84724.2	62549.2	93564.5	127507	238298	121044	167700	153519	C00620	HMDB0001489	439236	14075-00-4	16300	6273	ko00030,ko00230,ko01100
MEDN0498*044	Ribulose-5-Phosphate	Carbohydrates and Its metabolites	Phosphate sugars	229	230.019	[M-H]-	C5H11O8P	2	80348.6	1615785	176752	159800	119630	52787.1	42858.2	302975	251253	65396	65356.9	38345	120558	70371.1	50671.5	68028.4	84724.2	62549.2	93564.5	127507	238298	121044	167700	153519	C00117	HMDB0000618	439184	4300-28-1	17363	-	ko00030,ko00230,ko00440,ko00750,ko01100,ko01200,ko01230,ko01240,ko04918
MEDP0079	S-(5-Adenosy)-L-Homocysteine	Amino acid and Its metabolites	Amino acid derivatives	385	384.122	[M+H]+	C14H20N6O5S	1	295969	1.14937e+06	461524	254554	168240	164716	107674	451712	241958	309741	169532	116279	184793	243615	283157	165079	162221	61398.8	188216	139576	234908	180968	227216	212674	C00021	HMDB0000939	439155	979-92-0	16680	296	ko00270,ko01100,ko01230,ko01240,ko05208
MEDP1280	S-Adenosyl-L-Methionine	Amino acid and Its metabolites	Amino acid derivatives	399.1	398.137	[M+H]+	C15H22N6O5S	2	1.24334e+06	3.20144e+06	1.57146e+06	1.02208e+06	1.0705e+06	921310	541355	1.67955e+06	815191	590427	573377	370683	607965	721132	653101	1289145	531102	256651	759329	500105	1013623	820355	789784	493896	C00019	HMDB0001185	9865603	17176-17-9	15414	6064	ko00270,ko00330,ko01100,ko01230,ko01240,ko04122,ko05208
MEDP2267	S-methyl-L-thiocitrulline	Amino acid and Its metabolites	Amino acid derivatives	206.1	205.088	[M+H]+	C7H15N3O2S	1	82141.1	75105.1	67750.4	59320	80400.5	98235	85526.1	52467.5	53892.7	90502.4	76806.5	82785.5	66053.8	90613.2	56331.3	93162.1	63881.5	99929	35010	85533.7	82132.5	76212.8	85931.8	119395	-	-	2733508	209589-59-3	-	-	-
MEDP2828	S1P(d18:1)	SL	SPH	380.3	379.249	[M+H]+	C18H38NO5P	2	290789	191443	143815	346111	191756	322749	308543	148194	230826	313649	690301	285442	247775	335981	319740	513240	195439	128818	370603	197385	435811	327115	318436	308396	C06124	HMDB0000277	5283560	26993-30-6	37550	5272	ko00600,ko01100,ko04020,ko04071,ko04072,ko04080,ko04371,ko04666,ko05152
MEDP1488	SDMA	Organic acid and Its derivatives	Organic acid and Its derivatives	203	202.143	[M+H]+	C8H18N4O2	1	495431	25005	494532	504170	175115	429024	452293	496423	631675	386788	385653	307602	497931	481398	591150	428872	309621	376256	505709	289924	493840	406515	363174	368119	-	HMDB0003334	169148	30344-00-4	25682	6891	-
MEDP0871	SPH(d18:0)	SL	SPH	302.3	301.298	[M+H]+	C18H39NO2	1	206926	123494	235033	200143	234902	234047	214896	243614	254993	188242	235825	229686	250242	218412	195812	200517	242033	210334	191908	198973	185166	219750	212160	221932	C00836	HMDB0000269	91486	764-22-7	-	-	ko00600,ko01100,ko04071
MEDP1032	Salicylaldehyde	Benzene and substituted derivatives	Benzene and substituted derivatives	105	122.037	[M-H2O+H]+	C7H6O2	2	2.50233e+06	5.42452e+06	3.17612e+06	1.83846e+06	2.07097e+06	1.80826e+06	1.38501e+06	2.83261e+06	1.71191e+06	2.15311e+06	1.26354e+06	1.34993e+06	1.4142e+06	2.15585e+06	2.85373e+06	1.59317e+06	1.99721e+06	1.19819e+06	1.21465e+06	1.17184e+06	1.66689e+06	1.98651e+06	1.84662e+06	2.08596e+06	C06202	HMDB0034170	6998	32912	16008	-	ko01100
MEDN2338	Salicylic acid	Organic acid and Its derivatives	Organic acid and Its derivatives	137	138.032	[M-H]-	C7H6O3	2	356506	991000	496871	524389	575774	571469	501412	625717	546172	678502	357421	535650	483597	428878	621543	552927	502198	427539	486647	654851	512219	679888	468623	656815	C00805	HMDB0001895	338	69-72-7	16914	616	ko01100,ko04976
MEDP0404	Sarcosine	Amino acid and Its metabolites	Amino acids	90	89.048	[M+H]+	C3H7NO2	2	584517	714671	646899	588199	720951	512490	529959	443539	506632	468046	687463	570434	650132	520780	418011	556714	489757	420911	637061	416843	494428	533237	457289	544186	C00213	HMDB0000271	1088	107-97-1	15611	51	ko00260,ko00330,ko01100
MEDN0342	Sebacate	Organic acid and Its derivatives	Organic acid and Its derivatives	201.1	202.121	[M-H]-	C10H18O4	1	450353	744947	261534	313630	395248	385207	523968	341124	258380	1.78881e+06	1.17421e+06	2.51842e+06	363110	3.61597e+06	309328	302591	1.30064e+06	761113	374451	309329	463870	481442	507657	551183	C08277	HMDB0000792	5192	111-20-6	41865	4240	-
MEDP2378	Ser-Val	Amino acid and Its metabolites	Small Peptide	205.1	204.111	[M+H]+	C8H16N2O4	2	1.85973e+06	4.23378e+06	1.89309e+06	1.23386e+06	1.69198e+06	1.93187e+06	976987	1.97646e+06	1.74095e+06	522630	1.01147e+06	895588	1.3366e+06	1.27093e+06	884744	1.47037e+06	1.61472e+06	813904	1.32281e+06	1.3673e+06	1.31947e+06	1.34648e+06	1.62173e+06	1.56468e+06	-	HMDB0029052	7020159	51782-06-0	74823	-	-
MEDP0442	Sn-Glycero-3-Phosphocholine	Tryptamines,Cholines,Pigments	Cholines	258.2	257.103	[M+H]+	C8H20NO6P	1	3.17106e+07	3.13018e+07	2.77799e+07	5.38916e+07	3.80235e+07	4.22768e+07	5.29695e+07	6.2738e+07	7.3319e+07	3.84649e+07	7.36215e+07	4.13892e+07	5.55676e+07	5.16638e+07	2.85601e+07	1.78411e+07	3.89139e+07	2.52847e+07	5.46681e+07	3.3164e+07	6.00942e+07	3.82341e+07	4.73136e+07	3.40813e+07	C00670	HMDB0000086	71920	28319-77-9	16870	370	ko00564,ko00565,ko05231
MEDP0601	Spermidine	Alcohol and amines	Polyamines	146.2	145.158	[M+H]+	C7H19N3	2	5.1353e+06	301951	4.92255e+06	4.59096e+06	4.9442e+06	4.23042e+06	3.79626e+06	4.20789e+06	4.40124e+06	3.01021e+06	4.26027e+06	3.3464e+06	3.17664e+06	4.89803e+06	4.04278e+06	4.97296e+06	3.31933e+06	2.81241e+06	3.72259e+06	3.06198e+06	4.60305e+06	3.30334e+06	3.91478e+06	3.70602e+06	C00315	HMDB0001257	1102	124-20-9	16610	254	ko00330,ko00410,ko00480,ko01100,ko02010,ko04976
MEDP1034	Stachyose	Carbohydrates and Its metabolites	Sugars	689.2	666.222	[M+Na]+	C24H42O21	2	1670	16675	4717.1	13340	12754.5	12101.8	3340	10005	10005	9180.08	20643.5	7862.24	8340	20005	3340	3340	11775.9	10005	10005	8340	12231.9	10005	8340	13340	C01613	HMDB0003553	439531	470-55-3	17164	6951	ko00052,ko01100
MEDN0344	Subericacid	Organic acid and Its derivatives	Organic acid and Its derivatives	173.1	174.089	[M-H]-	C8H14O4	1	940130	1.66713e+06	737222	841378	925867	860540	1.04012e+06	934010	885321	2.44515e+06	1.74189e+06	3.93894e+06	985603	4.27672e+06	828137	841910	1.9449e+06	1.0389e+06	1.20911e+06	879424	920513	1.01188e+06	977654	1.13207e+06	C08278	HMDB0000893	10457	505-48-6	9300	4243	-
MEDN0201*066	Succinic Acid	Organic acid and Its derivatives	Organic acid and Its derivatives	117	118.027	[M-H]-	C4H6O4	1	5.19555e+07	9.01229e+07	7.29103e+07	3.70367e+07	4.94132e+07	3.17957e+07	2.51208e+07	8.95221e+07	5.95583e+07	4.72616e+07	4.74454e+07	2.92294e+07	2.54277e+07	3.73429e+07	6.0063e+07	4.06292e+07	3.91649e+07	2.16797e+07	4.76412e+07	2.71733e+07	5.48701e+07	4.98919e+07	4.16116e+07	4.27732e+07	C00042	HMDB0000254	1110	110-15-6	-	-	ko00020,ko00190,ko00250,ko00310,ko00350,ko00360,ko00620,ko00630,ko00640,ko00650,ko00760,ko00920,ko01100,ko01200,ko04024,ko04727,ko04922,ko05230
MEDN1951	Sulfoacetic acid	Organic acid and Its derivatives	Organic acid and Its derivatives	139	139.978	[M-H]-	C2H4O5S	1	1.01171e+06	21675	719597	998327	986279	1.03975e+06	717621	466635	677820	709302	1.25905e+06	781827	968890	796039	796979	935095	1.19138e+06	961489	708728	959719	712906	1.04251e+06	902484	829217	-	-	31257	123-43-3	-	-	-
MEDP1803	Synephrine	Benzene and substituted derivatives	Phenolic acids	168.1	167.095	[M+H]+	C9H13NO2	2	327731	256930	361116	281492	301374	164141	171751	183458	124156	246027	131057	214267	294980	297258	137705	220311	277150	244608	311812	286604	256530	153623	237072	190691	C04548	HMDB0004826	7172	34520	29081	7088	-
MEDP0287	Taurine	Organic acid and Its derivatives	Sulfonic acids	126	125.015	[M+H]+	C2H7NO3S	2	2.16878e+06	449858	1.66055e+06	4.27001e+06	2.15346e+06	1.97346e+06	3.48464e+06	861299	1.09959e+06	1.40175e+06	1.95169e+06	811534	1.52434e+06	527774	3.51621e+06	3.54682e+06	1.23396e+06	3.05302e+06	1.7289e+06	1.2469e+06	1.20033e+06	1.96755e+06	1.90921e+06	1.99748e+06	C00245	HMDB0000251	1123	107-35-7	15891	31	ko00120,ko00430,ko00920,ko01100,ko02010,ko04080
MEDN0106	Taurochenodesoxycholic Acid	Bile acids	Bile acids	498.3	499.297	[M-H]-	C26H45NO6S	2	163341	401389	321428	264641	244351	223925	134717	285640	150196	159651	144415	100755	177379	122891	234961	229419	86085.4	57092.1	121152	162101	148978	160115	178105	174067	C05465	HMDB0000951	387316	516-35-8	16525	5897	ko00120,ko04976,ko04979
MEDN0105	Taurocholic acid	Bile acids	Bile acids	514.3	515.292	[M-H]-	C26H45NO7S	1	1.83265e+06	4.09075e+06	2.77152e+06	4.34747e+06	1.3172e+06	5.83948e+06	824058	1.30191e+06	1.44097e+06	2.14804e+06	2.35785e+06	679460	890973	1.14869e+06	707184	1.79765e+06	1.23984e+06	209174	403965	883438	3.14279e+06	1.7302e+06	1.80229e+06	1.68884e+06	C05122	HMDB0000036	440567	81-24-3	28865	5104	ko00120,ko00430,ko01100,ko04976,ko04979
MEDP2797	Testosterone	Hormones and hormone related compounds	Hormones and hormone related compounds	289.2	288.209	[M+H]+	C19H28O2	2	176285	212185	159782	182955	184599	209124	174476	177210	195930	165816	216631	197581	172781	228264	218065	192611	170646	176924	185038	153977	188391	135338	188334	168654	C00535	HMDB0000234	6013	58-22-0	17347	-	ko00140,ko01100,ko01522,ko04913,ko04929,ko05200,ko05215
MEDN0604	Tetradecanedioic acid	FA	FFA	257.2	258.183	[M-H]-	C14H26O4	1	340482	609833	140534	208779	274177	297260	423456	155346	148673	1.8429e+06	1.14378e+06	2.59315e+06	171493	3.98052e+06	157037	183631	1.33742e+06	629956	152614	164324	325232	406132	444551	408772	C11002	HMDB0000872	13185	821-38-5	76308	5833	-
MEDN1719	Tetradecyl phosphonic acid	Organic acid and Its derivatives	Organic acid and Its derivatives	277.2	278.201	[M-H]-	C14H31O3P	2	34360	52219.2	43026.5	39289.5	38549.1	38300.6	36540.7	37428.2	43252.2	37324.9	34015.6	32821.7	32440.7	9853.86	33222	32114.7	33322.6	30762.3	32494.9	27143.9	35160.3	30932.8	33721.9	30823.3	-	-	78401	4671-75-4	-	-	-
MEDP2436	Tetraethylene-glycol	Alcohol and amines	Alcohols	195.1	194.115	[M+H]+	C8H18O5	2	93273	107504	141909	149447	149960	153923	196605	163558	111887	214245	151446	86136.1	195376	140977	210391	161889	129271	222240	146818	169069	141675	112933	107904	114687	-	HMDB0094708	8200	112-60-7	44920	-	-
MEDP0593	Thioguanine	Nucleotide and Its metabolites	Nucleotide and Its metabolites	168	167.027	[M+H]+	C5H5N5S	2	60434.3	288630	54034.1	68257.6	36451.6	43166.5	36675	127606	77675	57557.3	60560.1	84374.6	53350	58672.8	48345.2	73867	80434.6	75788.8	82475.4	20005	106936	85318.4	62353.2	80434.6	C07648	HMDB0014496	2723601	154-42-7	9555	-	ko00983
MEDP2494	Thr-Arg	Amino acid and Its metabolites	Small Peptide	276.2	275.159	[M+H]+	C10H21N5O4	2	366066	322738	398589	257697	302825	310335	245308	234468	216738	246099	244527	217675	343882	214351	242904	290514	236798	261381	227499	246074	195765	175653	261568	290733	-	-	7016110	13448-26-5	-	-	-
MEDP2340	Thr-Asp	Amino acid and Its metabolites	Small Peptide	235.1	234.085	[M+H]+	C8H14N2O6	2	43272.8	42425	50299.9	34745.1	41015.9	49238.8	39393	25005	25569.8	38884.7	3340	53338.6	30369.1	43495.2	38890.3	42460.8	33460.7	43247.7	37749.1	21675	31179	33235.1	39548.2	23391.7	-	-	3280446	108320-97-4	-	-	-
MEDP2351	Thr-Glu	Amino acid and Its metabolites	Small Peptide	249.1	248.101	[M+H]+	C9H16N2O6	2	18765.6	38179.9	15077.1	32151.7	31145.7	4042.38	12010.7	39179.7	18168.1	31159.3	44812.5	30395.9	37356.4	27007	31148	36333.1	14050.6	10005	24233.1	19463.1	26059.4	19809.4	29195.3	24088.8	-	-	7020163	54532-73-9	-	-	-
MEDP2416*141	Thr-Ile	Amino acid and Its metabolites	Small Peptide	233.1	232.14	[M+H]+	C10H20N2O4	2	6971.84	8327.05	12544.9	14431.5	12196.2	3483.46	9098.1	17490.1	8715.13	6041.69	5689.12	8743.42	9136.85	7913.91	2251.39	11283.7	7001.29	3454.98	8681.92	1327.65	5254.49	11245.8	9622.74	11774.8	-	-	18218246	-	-	-	-
MEDP1912*141	Thr-Leu	Amino acid and Its metabolites	Small Peptide	233.1	232.142	[M+H]+	C10H20N2O4	2	6971.84	8327.05	12544.9	14431.5	12196.2	3483.46	9098.1	17490.1	8715.13	6041.69	5689.12	8743.42	9136.85	7913.91	2251.39	11283.7	7001.29	3454.98	8681.92	1327.65	5254.49	11245.8	9622.74	11774.8	-	HMDB0029065	7021828	50299-12-2	-	-	-
MEDP1022*153	Thr-Phe	Amino acid and Its metabolites	Small Peptide	267.1	266.127	[M+H]+	C13H18N2O4	2	25418.9	53878.4	22357.1	27130.8	19992.8	14784.8	23467	20003.4	30849.8	18099.6	37732.1	17172.4	11670	16652.8	13908.2	26320.4	16115.6	24512.7	15086.7	7511.43	19746.7	21911	20183.5	12721.6	-	HMDB0029068	4099799	16875-27-7	-	-	-
MEDP2742	Thr-Val-Thr	Amino acid and Its metabolites	Small Peptide	320.2	319.174	[M+H]+	C13H25N3O6	2	57371.7	105776	24400.7	27616.1	18555.2	33693.2	10724	43674	57994.4	26245	15887.7	17526.5	22482.6	28369.4	19153.4	25685.8	26873.1	21413.3	21487.2	10280.1	31771.5	22439.4	25790.5	34752.4	-	-	145458257	-	-	-	-
MEDP0176	Thymidine	Nucleotide and Its metabolites	Nucleotide and Its metabolites	243.1	242.09	[M+H]+	C10H14N2O5	1	64371.2	72302.9	51498.9	60479.1	32812.1	42782.4	34659.6	57720	58152.7	44015.1	41109.7	12463.7	50269.1	40672.6	39610.4	39194.6	39198.4	29451.6	42351.3	63377.4	56491	29900.7	26234	44856.6	C00214	HMDB0000273	5789	50-89-5	17748	3375	ko00240,ko01100,ko01232
MEDP0689	Tranexamic Acid	Organic acid and Its derivatives	Organic acid and Its derivatives	158.1	157.11	[M+H]+	C8H15NO2	2	39118.3	309668	106984	27614.4	116720	80133.1	170860	75035.4	88365	158175	74782.7	27694.9	35783.2	90039.7	39245.2	54253	53096.7	109644	85782.7	23018.3	86577.7	75031.9	71566.5	91700	C12535	-	5526	1197-18-8	-	-	-
MEDN1589	Traumatic acid	Organic acid and Its derivatives	Organic acid and Its derivatives	227.1	228.136	[M-H]-	C12H20O4	1	133124	81774.4	63384.4	82867	216565	57350.2	148535	49654.3	86619.5	164539	123336	230803	61393.4	396297	59391.6	94638.4	126906	84242	79573	81895.5	120647	42271.7	52268.3	65026.7	C16308	HMDB0000933	5283028	6402-36-4	545687	5882	ko00592
MEDP2696	Traumatin	Organic acid and Its derivatives	Organic acid and Its derivatives	195.1	212.141	[M+H-H2O]+	C12H20O3	1	1.00785e+07	1.1735e+07	1.14324e+07	1.42024e+07	1.11078e+07	1.17939e+07	1.39582e+07	1.01217e+07	1.31181e+07	1.25175e+07	1.03777e+07	1.1032e+07	9.67476e+06	1.23608e+07	1.08137e+07	1.07204e+07	1.16906e+07	9.92974e+06	9.70033e+06	9.03652e+06	1.00467e+07	1.15427e+07	1.11858e+07	1.06641e+07	-	HMDB0037326	5312889	65410-38-0	19144	-	-
MEDN1406	Tridecanedioic acid	FA	FFA	243.2	244.167	[M-H]-	C13H24O4	1	395512	610540	187988	277700	379107	357119	547051	243892	216804	2.11303e+06	1.24644e+06	2.8072e+06	299276	3.85836e+06	208726	268898	1.56426e+06	698661	295700	242021	400347	541360	511309	551574	-	-	10458	505-52-2	-	-	-
MEDP0535	Triethyl-phosphate	Organic acid and Its derivatives	Phosphoric acids	183.1	182.071	[M+H]+	C6H15O4P	2	123295	70970.7	95042.8	81068.2	73136	90628	57429.8	79964.8	83117.3	93006.7	79380.8	101602	86862.4	72061	51948	92408.1	81792	106430	80461	76213.6	74799.8	98472.9	87717.6	104661	-	HMDB0012228	74190	78-40-0	42383	-	-
MEDP2066	Triethylenetetramine	Alcohol and amines	Polyamines	147.2	146.153	[M+H]+	C6H18N4	2	3.59206e+06	1.00826e+06	1.39169e+06	820896	1.23647e+06	1.07444e+06	535307	757555	733513	759265	1.1515e+06	693825	583647	729748	788858	1455740	882349	706329	467698	691619	737201	869183	1.15874e+06	1.12696e+06	C07166	-	5565	112-24-3	-	-	-
MEDP0251	Trigonelline	CoEnzyme and vitamins	CoEnzyme and vitamins	138	137.048	[M+H]+	C7H7NO2	2	30010	175993	58718.3	23340	54007.9	56564.9	36364.3	83258	100040	38433.6	29191.7	40010	23340	116383	56685	25297.5	25005	28221.9	35010	46976.5	49096.9	38345	68868.8	51680	C01004	HMDB0000875	5570	535-83-1	18123	273	ko00760
MEDP0084*101	Trimethylamine-N-Oxide	Alcohol and amines	Amines	76	75.0684	[M+H]+	C3H9NO	2	81789.3	250843	93913.4	94950.1	69589.1	88365	86700	97627.1	111042	70629.5	90354.8	80556.5	97952.8	96705	64617.5	95898.4	99698.3	110523	75346.8	55039.4	66637.2	67503.7	98964.1	85857	C01104	HMDB0000925	1145	1184-78-7	15724	5876	ko01100
MEDN1717*072	Tropate	Organic acid and Its derivatives	Organic acid and Its derivatives	165.1	166.063	[M-H]-	C9H10O3	1	9942.69	43692.6	7156.09	5437.75	8134.55	10005.7	8913.6	15384.9	17247.2	7292.29	9326.73	5763.94	18511.5	11394.8	6675.6	7606.01	17180.5	9604.76	7694.88	12653.1	17340.1	15551.6	9208.73	13471.7	C01456	HMDB0062590	10726	529-64-6	30765	-	-
MEDP2463	Trp-Pro	Amino acid and Its metabolites	Small Peptide	302.1	301.143	[M+H]+	C16H19N3O3	2	55079.4	109516	48229.1	10381.9	59901	30552	27924.5	93574.1	61244.3	27084.5	35781.4	12300.3	41399.3	29910.6	28621.3	22030.1	38647.2	15514.4	37306.1	34810.2	54673	35848.8	34948.9	48301.8	-	-	9839333	38136-75-3	-	-	-
MEDN0209	Tryptamine	Tryptamines,Cholines,Pigments	Tryptamines	159.1	160.1	[M-H]-	C10H12N2	1	58016.6	132085	50119.7	47853.9	61304.9	38187.5	28402	76171.4	36966.6	36146.5	39095.8	31308.2	46301.3	41950.8	36964.9	47307.6	40769.7	36390.5	39156.4	39316.7	58240.5	60225.2	61324	53724.3	C00398	HMDB0000303	1150	61-54-1	16765	-	ko00380,ko01100,ko04080
MEDP2385	Tyr-Asn	Amino acid and Its metabolites	Small Peptide	296.1	295.117	[M+H]+	C13H17N3O5	2	15205.5	68355	13066.5	41680	43244.2	23821.6	18335.8	30919.7	10369.1	17710.9	22286.8	3679.68	10005	33340	30010	28340	31061.4	11670	16590.2	20005	6670	21675	15005	21675	-	-	18218251	151145-11-8	-	-	-
MEDP2337	Tyr-Cys	Amino acid and Its metabolites	Small Peptide	285.1	284.083	[M+H]+	C12H16N2O4S	2	17165.7	1.36136e+06	37356.4	9093.06	6670	10101.4	5005	39376.1	28263.1	6670	30010	5005	11670	5053.73	39379.1	1670	13340	39790.3	22213.4	11321.7	31675	39363.1	21675	33340	-	-	18642383	-	-	-	-
MEDP2391	Tyr-Glu	Amino acid and Its metabolites	Small Peptide	311.1	310.116	[M+H]+	C14H18N2O6	2	927567	1.95009e+06	888143	924399	820979	599229	886090	830070	1.11264e+06	1.0824e+06	1.13065e+06	906190	546784	979206	896293	887371	1.05723e+06	836178	925746	756657	1.17192e+06	937213	669551	828760	-	-	7009628	2545-89-3	-	-	-
MEDP2566	Tyr-Gly	Amino acid and Its metabolites	Small Peptide	239.1	238.095	[M+H]+	C11H14N2O4	2	89111.9	269644	110597	78612	97976.7	93989.3	84572.1	123219	111666	92518	123093	78660.1	102161	70020	73473.1	114652	67546.1	71352.1	114445	78087.1	182355	91162.7	129886	98688.6	-	HMDB0029105	7021854	673-08-5	-	-	-
MEDP2430	Tyr-Pro	Amino acid and Its metabolites	Small Peptide	279.1	278.127	[M+H]+	C14H18N2O4	2	55524.9	109926	95057.2	53300.3	45208.6	31634.4	50104.7	92413.4	70130.1	30725.6	31726.9	45428	51052.9	44249.4	33982.8	33180.9	56918.1	38161.3	49861.2	15876.7	57153.1	62688.2	58798.1	60122.2	-	-	9795637	51871-47-7	-	-	-
MEDP0178	Uracil	Nucleotide and Its metabolites	Nucleotide and Its metabolites	113	112.027	[M+H]+	C4H4N2O2	1	305576	1.12826e+06	601440	561286	583092	193897	150932	845118	536133	212936	315729	150698	928892	196326	367673	271664	160847	128215	370513	260732	477526	353446	367713	488569	C00106	HMDB0000300	1174	66-22-8	17568	258	ko00240,ko00410,ko00770,ko01100,ko01232
MEDP0086	Urea	Alcohol and amines	Amines	61	60.032	[M+H]+	CH4N2O	1	2790415	502324	3451330	2792115	3026835	2132520	2822705	2303485	2071630	2327200	2547590	1285785	1777700	2310260	2654520	2534020	1872230	2461090	2234060	1944860	3224440	2664705	2315340	2596800	C00086	HMDB0000294	1176	57-13-6	16199	6	ko00220,ko00230,ko00240,ko00330,ko00780,ko01100,ko02010
MEDP1466	Ureidosuccinic acid	Amino acid and Its metabolites	Amino acid derivatives	177	176.043	[M+H]+	C5H8N2O5	1	14137.7	17919.7	13126.4	14945.5	11670	20773.7	7068.05	33340	21675	28272.4	18171.1	13340	13420.8	6670	18177.1	16149	10005	8081.73	40010	24225.1	15149.1	18340	12670.5	16162.7	C00438	HMDB0000828	93072	13184-27-5	15859	5791	ko00240,ko00250,ko01100,ko01240
MEDN0171	Uridine	Nucleotide and Its metabolites	Nucleotide and Its metabolites	243.1	244.07	[M-H]-	C9H12N2O6	1	60579.7	393657	108801	82831	114828	32946	27946.9	174769	82826.5	46521.7	46189.3	34227.9	152024	44672.3	68754.4	35143.8	30168.1	17358.5	69915.8	53686.4	54223.6	78824.7	80980.5	77682.1	C00299	HMDB0000296	6029	58-96-8	16704	90	ko00240,ko01100,ko01232,ko02010
MEDP0372	Uridine 5-Monophosphate	Nucleotide and Its metabolites	Nucleotide and Its metabolites	325	324.036	[M+H]+	C9H13N2O9P	2	10493.2	45010	26585.6	28340	15005	15005	14538.2	17704.4	26675	28397.7	31675	8340	5331.33	13340	9924.96	14340.3	19938.3	16675	21045.6	18340	3725.72	14272	21675	23340	C00105	HMDB0000288	6030	58-97-9	16695	-	ko00240,ko01100,ko01232,ko01240
MEDN0403	Urocanic Acid	Organic acid and Its derivatives	Organic acid and Its derivatives	137	138.043	[M-H]-	C6H6N2O2	1	61296.9	1220210	206820	151750	150085	89094.6	123390	195140	228520	110045	105747	211830	84162	148415	109508	90414.6	186795	233530	241875	98997.5	93717.5	127332	120660	134000	C00785	HMDB0000301	736715	104-98-3	30817	298	ko00340,ko01100
MEDN1548	Val-Ala	Amino acid and Its metabolites	Small Peptide	187.1	188.116	[M-H]-	C8H16N2O3	2	2.11254e+06	3.47169e+06	1.78414e+06	2.01741e+06	1.8931e+06	2.02233e+06	2.26021e+06	2.07057e+06	1.74688e+06	3.55385e+06	2.86185e+06	5.18476e+06	2.01041e+06	6.13275e+06	1.91298e+06	2.01894e+06	3.32082e+06	2.18458e+06	2.60043e+06	2.0879e+06	1.88198e+06	1.97153e+06	1.9616e+06	1.90166e+06	-	-	6992638	27493-61-4	-	-	-
MEDN1946*047	Val-Asp	Amino acid and Its metabolites	Small Peptide	231.1	232.106	[M-H]-	C9H16N2O5	2	18340	382064	56685	34775.6	29118.4	18171.8	19219.7	83365	32945	16675	39297.7	8238.99	20114.4	12737	30927.3	23657.7	20157.2	9146.72	38345	5511.51	49135.6	36603.4	29246.5	35010	-	HMDB0029123	7009608	20556-16-5	-	-	-
MEDP2576	Val-His	Amino acid and Its metabolites	Small Peptide	255.1	254.137	[M+H]+	C11H18N4O3	2	63317	136735	35830.8	55068.8	18340	94802.7	21198.1	59080.9	16675	80437.4	43440	25005	100060	20005	165100	46848.3	140113	41680	51959.2	79501.7	65293.9	64465	64275.1	53274.8	-	-	7408625	13589-07-6	-	-	-
MEDN1616	Val-Pro-Leu	Amino acid and Its metabolites	Small Peptide	326.2	327.216	[M-H]-	C16H29N3O4	2	281226	304862	163216	129681	165406	193377	100295	198614	194933	139356	99618.7	118975	206997	102488	205183	135253	135143	101578	191221	151140	174639	118618	186356	145990	-	-	146208	90614-49-6	-	-	-
MEDN1942	Val-Thr	Amino acid and Its metabolites	Small Peptide	217.1	218.127	[M-H]-	C9H18N2O4	2	1.35816e+07	7.39831e+06	2.80893e+06	1.12607e+07	7.77407e+06	1.4389e+07	10548552	1.18495e+07	7.90206e+06	1.20603e+07	1.41492e+07	7.10905e+06	6.2803e+06	1.73429e+07	8.65661e+06	1.14079e+07	1.07038e+07	8.8252e+06	1.28354e+07	5.41515e+06	1.57521e+07	9.1857e+06	1.12717e+07	9.17222e+06	-	-	9815826	72636-02-3	-	-	-
MEDN2297	Vanillic acid 4-O-sulfate	Organic acid and Its derivatives	Sulfonic acids	247	247.999	[M-H]-	C8H8O7S	2	280316	289621	278504	313099	305360	250507	242461	217925	299620	258820	259380	244685	253195	235976	237509	258335	246204	248094	255594	262660	259120	222281	230663	241380	-	HMDB0041788	382946	71235-86-4	88847	-	-
MEDN0140	Xanthine	Nucleotide and Its metabolites	Nucleotide and Its metabolites	151	152.033	[M-H]-	C5H4N4O2	1	60733.3	194685	65113.9	97129.7	41557.6	65034.8	77605.6	33914.1	104605	63852.1	80310.6	45947.1	78478.2	42069.2	25005	89177.3	68372	57524.3	87782.7	52909.5	11267.2	56889.3	90035	60290.7	C00385	HMDB0000292	1188	69-89-6	17712	82	ko00230,ko00232,ko01100,ko01232
MEDN0533	Xanthosine	Nucleotide and Its metabolites	Nucleotide and Its metabolites	283.1	284.076	[M-H]-	C10H12N4O6	1	51664.4	278038	77045.6	49126.1	23484.2	20896.6	27218.4	45539.8	28843.6	24088.1	23753.5	12066.4	43815	35354.3	25596	13902.4	17620.4	9714.13	16858.7	23337.3	31445.6	37178.9	37440.8	38538.8	C01762	HMDB0000299	64959	146-80-5	18107	3408	ko00230,ko00232,ko01100,ko01232,ko02010
MEDP2187	Y-27632	Benzene and substituted derivatives	Benzene and substituted derivatives	248.2	247.168	[M+H]+	C14H21N3O	2	22918.2	15215.4	18340	19216.8	46680	16524.3	5005	13669.1	65020	23382.5	15400.3	5124.62	20422.5	13246.1	16071.2	14909.4	6329.02	18086.4	26025.5	16489.1	24448	19332.1	14964.4	16344	-	-	448042	146986-50-7	-	-	-
MEDN2287	alpha-Methoxy-1H-indole-3-propanoic acid	Heterocyclic compounds	Indole and Its derivatives	218.1	219.09	[M-H]-	C12H13NO3	2	5.39291e+06	4.94819e+06	4.83214e+06	5.29136e+06	5.48972e+06	5.84381e+06	5.182e+06	5.49825e+06	5.48622e+06	5.47822e+06	5.68431e+06	5.61977e+06	5.78746e+06	5.63511e+06	5.66893e+06	5.40982e+06	5.44703e+06	5.85342e+06	5.26704e+06	5.40838e+06	5.98871e+06	5.16249e+06	5.21738e+06	5.18661e+06	-	HMDB0038339	84128275	-	-	-	-
MEDP1019*105	aminoisobutyric acid	Amino acid and Its metabolites	Amino acid derivatives	104.1	103.063	[M+H]+	C4H9NO2	2	82045.3	529646	119152	82384.5	86403.8	60274.4	42010.3	43415.5	67503.7	66313.1	44409.1	54490.7	38004.6	34325.4	66302.8	50007.9	40384.4	55530.5	120160	39363.1	98952	104973	108576	97458.5	C03284	HMDB0002166	439434	4249-19-8	33094	6520	ko00280,ko01100
MEDP0716	cis-Citral	Aldehyde,Ketones,Esters	Aldehydes	153.2	152.12	[M+H]+	C10H16O	2	56685	35010	20005	36593.3	30025.4	28340	41680	67894.6	33340	36590.4	35830.8	43345	63350	45010	76690	41489.6	57233.9	30951.4	32061	81695	52804.4	54397.8	55015	35010	C01499	HMDB0035092	638011	5392-40-5	29020	-	-
MEDN1970	cyclo(glu-glu)	Amino acid and Its metabolites	Small Peptide	257.1	258.086	[M-H]-	C10H14N2O6	2	9874.89	16876.6	4890.34	4206.34	7604.84	10327.2	8340	12448.2	6670	3603.6	10233.7	2720.68	1670	7675.67	6102.82	8147.77	7062.92	1024.24	3490.96	5632.11	9231.75	8340	4963.97	7342.8	-	-	7408481	16691-00-2	-	-	-
MEDN0022	gamma-Glu-Ala	Amino acid and Its metabolites	Small Peptide	217.1	218.09	[M-H]-	C8H14N2O5	2	6749.93	111715	40010	18750.8	15450.1	6528.29	9891.31	38310.8	11282.2	11110.2	16069.2	14112.7	19564.8	14492.6	16675	17305.2	16701.6	9060.43	16992.3	14835.3	17810.7	29088.8	18348.7	19411.5	C03740	HMDB0006248	440103	5875-41-2	50619	-	ko00480,ko01100
MEDP2805	gamma-Glu-Phe	Amino acid and Its metabolites	polypeptide	295.1	294.122	[M+H]+	C14H18N2O5	2	63524	150305	36777.9	63104.7	60117.2	38343.8	69841.3	78916.9	61277.3	58788.6	58203.1	60089.4	49018.1	95876.2	61552.7	88963.5	29984.7	39151	67027.3	66814.8	110732	67209.6	68395.1	59577.8	-	HMDB0000594	111299	7432-24-8	89582	5573	-
MEDP0668	m-Cresol	Benzene and substituted derivatives	Phenolics	109.4	108.058	[M+H]+	C7H8O	2	120869	276852	148527	339659	318337	280130	246738	131152	187501	184867	146145	285790	342256	141574	219098	133035	284067	150225	187026	241835	152736	268326	268924	280286	C01467	HMDB0002048	342	108-39-4	17231	-	-
MEDP2688	methylcarbamyl PAF	FA	Others	538.4	538.375	[M]+	C26H55N2O7P+	2	136026383	1.15537e+08	1.41803e+08	120174376	7.49141e+07	3.33658e+08	7.99341e+07	1.31889e+08	1.60125e+08	9.9264e+07	1.22521e+08	105304296	112042948	6.71677e+07	8.31153e+07	9.25296e+07	7.52163e+07	8.36981e+07	9.7096e+07	9.35248e+07	1.02508e+08	1.3026e+08	141095444	1.71203e+08	-	-	124663	91575-58-5	-	-	-
MEDP2810	n-Oleoylethanolamine	FA	Others	326.3	325.298	[M+H]+	C20H39NO2	2	4324.47	9568.35	2471.25	2102.56	1652.24	773.765	1070.84	4619.84	3813	7143.76	1513.63	2419.9	2883.99	3688.55	1946.36	3248.65	5144.68	3401.89	1852.65	4108.44	3770.13	1482.92	1486.69	1473.87	-	HMDB0002088	5283454	111-58-0	71466	-	-
MEDN2279	o-Methoxyphenyl sulfate	Benzene and substituted derivatives	Benzene and substituted derivatives	203	204.009	[M-H]-	C7H8O5S	2	67755.8	179050	75138.6	66022.7	125757	83986	59936.4	81849.1	74527.7	13368.2	70949.8	114330	88173.7	89511.4	116680	66259.7	64628.5	55155.5	56174.4	57571.5	45771.3	71096.5	72183.3	74712.3	-	-	22473	3233-59-8	-	-	-
MEDN2282	p-Cresol glucuronide	Benzene and substituted derivatives	Benzene and substituted derivatives	283.1	284.09	[M-H]-	C13H16O7	2	35927.3	49650.9	26581	27498.9	45033.1	6410.64	12639.5	24493.5	14751	10389	12581.3	11703.6	13399.8	22982.7	22462.1	11225.6	24605	14272.5	14758	12772.4	23647.2	16632.8	20445.9	20655.5	-	-	154035	17680-99-8	-	-	-
MEDP2010	p-Hydroxyphenylethanolamine	Alcohol and amines	Amines	154.1	153.079	[M+H]+	C8H11NO2	2	21675	8340	6670	9384.69	14607.2	25919.5	10961.5	5759.75	7513.09	13171.2	11112.3	11869.2	15005	11670	11670	6670	8489.66	15739.9	8489.66	16439.5	11261.6	21675	18515.9	13066.8	D00178	HMDB0004825	440266	770-05-8	44715	7087	-
MEDN1162	p-Tolyl Sulfate	Organic acid and Its derivatives	Sulfonic acids	187	188.014	[M-H]-	C7H8O4S	2	6.43891e+06	1.9222e+07	7.92381e+06	7.80027e+06	6.11292e+06	2.80143e+06	3.52549e+06	6.81052e+06	5.30407e+06	3.71331e+06	3.63809e+06	1.53912e+06	3.2642e+06	6.05365e+06	1.23338e+07	4.73233e+06	5.90546e+06	3.15182e+06	3.96313e+06	3.2303e+06	6.21607e+06	5.80825e+06	5.57279e+06	5.67357e+06	-	-	4615423	3233-58-7	-	-	-
MEDP0180	Β-Nicotinamide Mononucleotide	Nucleotide and Its metabolites	Nucleotide and Its metabolites	335.1	334.057	[M+H]+	C11H15N2O8P	2	50526.8	186681	45544.9	36659.8	85384.3	77763.9	110445	77472.2	113086	70747.9	51248	32494.6	97169.3	83097.2	66646.7	87430.2	71862.3	53859.3	57089.7	49993.3	63350	62992.9	75399.2	43090.6	C00455	HMDB0000229	14180	1094-61-7	16171	5238	ko00760,ko01100
MEDP0383	Β-Pseudouridine	Nucleotide and Its metabolites	Nucleotide and Its metabolites	245	244.07	[M+H]+	C9H12N2O6	2	185340	195684	113827	105253	135464	114761	118506	182767	150066	78071.2	122024	105359	107243	108183	136409	103450	120135	73582	126665	74308	117585	127938	89363.6	130064	C02067	HMDB0000767	15047	1445-07-4	17802	5734	ko00240,ko01100
MEDN1965	α-Hydroxyglutaric Acid (sodium salt)	Organic acid and Its derivatives	Organic acid and Its derivatives	147	148.11	[M-H]-	C5H8O5	2	191800	320485	84982.3	134288	112886	88365	86275.5	99687.6	67013.8	121725	63369.9	146641	63350	171290	79145.3	54936	57791	103375	65405.1	81101.2	77310.6	94558.4	121725	76283.6	-	-	218623	40951-21-1	-	-	-
MEDP1005*102	β-Alanine	Amino acid and Its metabolites	Amino acids	90	89.048	[M+H]+	C3H7NO2	2	1.21025e+06	804324	1.37109e+06	1.23861e+06	884854	877934	967467	588205	917930	417280	1.14179e+06	1.12714e+06	746150	489175	1.01857e+06	740113	889963	1.01037e+06	825489	349199	518492	623169	922078	887921	C00099	HMDB0000056	239	107-95-9	16958	5119	ko00240,ko00410,ko00640,ko00770,ko01100,ko01240,ko04080,ko04974
MEDP1013	γ-Glu-Cys	Amino acid and Its metabolites	Small Peptide	251.1	250.062	[M+H]+	C8H14N2O5S	2	50015	315355	55539.4	56685	93370	29884.5	103375	83365	90035	41680	75025	50015	84268.5	141740	50015	28340	46680	47924.7	43345	33340	95035	53350	48280.8	50166.1	C00669	HMDB0001049	123938	636-58-8	17515	5966	ko00480,ko01100,ko01240,ko04216
MEDP2333	γ-Glu-Lys	Amino acid and Its metabolites	Small Peptide	276.2	275.148	[M+H]+	C11H21N3O5	2	28098.4	144595	55469	67736.7	53245.7	14988.8	15929.9	66685	50463.1	32199.8	38345	25383.9	29277.7	47454.8	39600	47436.1	40384.4	43345	52643.4	29271.1	33340	56685	62600.9	47687.8	-	-	5288444	-	-	-	-
MEDP0541	δ-Valerolactam	Alcohol and amines	Amines	100.1	99.0684	[M+H]+	C5H9NO	2	1.22078e+06	1.21319e+06	1.22339e+06	1.15976e+06	1.27039e+06	1.17887e+06	1.2142e+06	1.23432e+06	1.16645e+06	1.13364e+06	1.14596e+06	1.12204e+06	1.08129e+06	1.07801e+06	1.20682e+06	1.11886e+06	1.1589e+06	1.12625e+06	1.15586e+06	1.08675e+06	1.06757e+06	958334	1.05049e+06	959540	-	HMDB0011749	12665	675-20-7	77761	-	-
