# Supplementary material for: Transcriptome–Metabolome Analysis Reveals That Crossbreeding Improves Meat Quality in Hu Sheep and Their F1-Generation Sheep
Source: Foods. 2025 Apr 17;14(8):1384. doi: 10.3390/foods14081384 (PMC12026837; doi:10.3390/foods14081384)
Supplement: Supplementary file 1 [file foods-14-01384-s001.zip › Table S8.xlsx]

## Sheet: DH vs HH
Supplementary Table S8. Differential metabolites of longissimus dorsi in DH group and HH group
Index	Compounds	Class I	Class II	物质二级分类	Formula	Level	CAS	DH1	DH2	DH3	DH4	DH5	DH6	DH7	HH1	HH2	HH3	HH4	HH5	HH6	HH7	VIP	P-value	Fold_Change	Log2FC	Type
MEDP1212	1,3-Dicyclohexylurea	Alcohol and amines	Polyamines	多胺	C13H24N2O	2	2387-23-7	200297	182937	187807	207716	200054	196357	213265	233489	194208	240583	244551	205511	205268	208765	1.77875	0.0397737	0.906066	-0.142313	down
MEDP0110	2-Methoxybenzoic Acid	Benzene and substituted derivatives	Phenolic acids	酚酸类	C8H8O3	2	529-75-9	227696	277740	132486	274917	140854	203341	199713	309257	269295	248472	283282	258043	257228	409568	1.98424	0.0188968	0.715795	-0.482382	down
MEDP2011	3,5-Dihydroxybenzoic acid	Benzene and substituted derivatives	Phenolic acids	酚酸类	C7H6O4	2	36438	29437.2	35393.4	30440.7	33874.8	30658.3	28949.7	29948.3	37260.8	30523.9	41560.8	35254.1	37126.6	40053.2	33671.2	2.10086	0.0107573	0.856143	-0.224076	down
MEDP0100	3-(4-hydroxyphenyl)acrylaldehyde	Benzene and substituted derivatives	Benzene and substituted derivatives	苯及其衍生物	C9H8O2	2	2538-87-6	206195	212097	232992	211794	207504	212783	221575	153493	199824	199661	172982	187385	183462	206655	2.23316	0.00514209	1.15457	0.207357	up
MEDN1602*051	3-Deoxyguanosine	Nucleotide and Its metabolites	Nucleotide and Its metabolites	核苷酸及其代谢物	C10H13N5O4	2	3608-58-0	18639.8	18125.7	17017.7	31049.7	12765.1	25411.4	11452.8	35287.4	49143.5	44538.5	19174.8	26843.4	28970.6	33685.4	2.19674	0.00993022	0.565815	-0.821598	down
MEDN1815	8-iso Prostaglandin E1	FA	Oxidized lipids	氧化脂质	C20H34O5	1	21003-46-3	52381.5	54118	48703.4	52627.6	51262.3	52401.4	64899.5	79069.7	86039.9	67923.4	66891.3	63014.6	60949.7	77649.5	2.55533	0.00149771	0.750479	-0.414117	down
MEDN1426	9(S),12(S),13(S)-TriHOME	FA	Oxidized lipids	氧化脂质	C18H34O5	1	97134-11-7	19873	23681.3	25690.6	18679	21856.9	24627.4	14536.8	24454.1	31331.9	30002.5	30912.5	27394.6	20293.9	29003.3	1.93203	0.0108741	0.770169	-0.376753	down
MEDN1833	Ac-YVAD-CMK	Amino acid and Its metabolites	Small Peptide	小肽	C24H33ClN4O8	2	178603-78-6	7841.11	6119.23	9590.48	10195.6	10225.6	7290.9	9019.94	7098.59	4127.17	4647.26	7242.81	8431.72	4624.11	3924.21	2.11068	0.00805871	1.50347	0.588294	up
MEDP2871	Carnitine C24:5	FA	CAR	酰基肉碱	C31H51NO4	2	-	24627.2	17284.7	12680.3	20836.9	14850.2	17583.7	13247.6	21375.5	37437.9	26649.1	23252.7	16524.7	42801.6	23284.1	1.99559	0.031599	0.633008	-0.659705	down
MEDP2814	Carnitine C5-OH	FA	CAR	酰基肉碱	C12H23NO5	2	-	4.39397e+07	6.00685e+07	6.05521e+07	4.21599e+07	5.1087e+07	1.77498e+07	3.06721e+07	6.17049e+07	2.00556e+08	6.05465e+07	1.30053e+08	8.32272e+07	1.30655e+08	6.20526e+07	2.17366	0.0223995	0.420186	-1.2509	down
MEDP1440*146	Carnitine C5:0	FA	CAR	酰基肉碱	C12H23NO4	1	-	7.62294e+06	4.07333e+06	7.33872e+06	2970670	2.74889e+06	3.42821e+06	6.71649e+06	1.06791e+07	1.06295e+07	5.77116e+06	8.60367e+06	1.75892e+07	4.83016e+06	1.28899e+07	1.96995	0.0207368	0.491589	-1.02448	down
MEDP2816	Carnitine C6-2OH	FA	CAR	酰基肉碱	C13H23NO6	2	102673-95-0	31782.7	34611.8	31238.7	39997.8	27117.6	22826.4	56556.5	72835.6	99194.7	77790.1	65954.3	58765.4	71451.9	39254.4	2.48654	0.00169988	0.503108	-0.991059	down
MEDP1438	Carnitine C6:1	FA	CAR	酰基肉碱	C13H23NO4	1	-	483505	421994	265988	400019	239466	494665	699698	1.41415e+06	3.28492e+06	719654	1.35284e+06	1.06993e+06	880182	666741	2.43626	0.0371227	0.320111	-1.64335	down
MEDP1425	Carnitine C7-OH	FA	CAR	酰基肉碱	C14H27NO5	1	-	1.02493e+06	659358	41810.1	345733	524066	397453	1.02862e+06	1.23487e+06	2.30198e+06	984149	1.1148e+06	881330	935669	573313	1.61336	0.0434256	0.50111	-0.9968	down
MEDP1514	Carnitine C9:1	FA	CAR	酰基肉碱	C16H29NO4	2	-	12201	37851.7	29516.6	45819.7	73385.4	85320.8	183251	118377	560311	92900.2	175677	323842	358660	214965	2.3211	0.0185525	0.253341	-1.98085	down
MEDP0618*146	Carnitine-2-methyl-C4	FA	CAR	酰基肉碱	C12H23NO4	1	31023-25-3	7.62294e+06	4.07333e+06	7.33872e+06	2970670	2.74889e+06	3.42821e+06	6.71649e+06	1.06791e+07	1.06295e+07	5.77116e+06	8.60367e+06	1.75892e+07	4.83016e+06	1.28899e+07	1.96995	0.0207368	0.491589	-1.02448	down
MEDP1753	D-Glucosaminic acid	Carbohydrates and Its metabolites	Sugar acids	糖酸	C6H13NO6	2	3646-68-2	68168.3	34388.3	90132.1	71451.1	52784.1	76173.5	51588.1	158548	94195.6	124800	117575	49783.5	95476.8	60752.5	1.70947	0.0466987	0.63424	-0.656899	down
MEDN0158*051	Deoxyguanosine	Nucleotide and Its metabolites	Nucleotide and Its metabolites	核苷酸及其代谢物	C10H13N5O4	2	961-07-9	18639.8	18125.7	17017.7	31049.7	12765.1	25411.4	11452.8	35287.4	49143.5	44538.5	19174.8	26843.4	28970.6	33685.4	2.19674	0.00993022	0.565815	-0.821598	down
MEDN0678	Ethylsalicylate	Organic acid and Its derivatives	Organic acid and Its derivatives	有机酸及其衍生物	C9H10O3	2	118-61-6	1.28227e+07	1.4826e+07	1.42944e+07	1.47045e+07	1.47156e+07	1.5548e+07	1.45202e+07	1.34507e+07	1.364e+07	1.29504e+07	1.46654e+07	1.34561e+07	1.29005e+07	1.39374e+07	1.67162	0.0376644	1.06769	0.0944977	up
MEDN0621	Indoxylsulfuric acid	Heterocyclic compounds	Indole and Its derivatives	吲哚及其衍生物	C8H7NO4S	1	487-94-5	16396.5	12147.5	12306.9	16355.6	2308.39	10372.4	26187.5	14225	32333	32700.2	24506.1	20002.3	16607.7	20923.7	1.6222	0.0331732	0.595634	-0.747501	down
MEDN1890	L-Histidinol	Amino acid and Its metabolites	Amino acid derivatives	氨基酸衍生物	C6H11N3O	2	4836-52-6	11052.9	10700	15829.2	20847.7	9271.65	18986.3	6820.45	8928.79	5117.81	7828.22	4061.61	12164.6	9399.65	5189.15	1.85643	0.0292986	1.77469	0.827569	up
MEDP2322	L-NIO-hydrochloride	Amino acid and Its metabolites	Amino acid derivatives	氨基酸衍生物	C7H15N3O2	1	36889-13-1	202986	179175	203658	249190	248392	193731	206980	309786	290570	323920	275109	214157	215679	241228	2.02027	0.0183669	0.793453	-0.333784	down
MEDP1325	LPC(22:6/0:0)	GP	LPC	溶血磷脂酰胆碱	C30H50NO7P	1	-	63329.7	61240.5	25271	33346.3	25706.4	29633.6	43573.8	60650.4	82409	38794.5	59898.9	48533.5	65910.1	55753.3	1.7853	0.0400255	0.684795	-0.546255	down
MEDN2366	LPE(0:0/18:1)	GP	LPE	溶血磷脂酰乙醇胺	C23H46NO7P	2	-	527666	382506	508484	594736	224034	396286	319844	544058	800185	725190	358157	550019	945799	464677	1.70288	0.0491069	0.673085	-0.571139	down
MEDN2364	LPE(16:1/0:0)	GP	LPE	溶血磷脂酰乙醇胺	C21H42NO7P	1	-	12533	12997.7	7415.57	16464.2	5743.6	14965.3	9401.82	16138	21970.5	24892	14599.2	22209.8	24694.4	13331.1	2.18033	0.00457202	0.57693	-0.793532	down
MEDN2371	LPE(22:3/0:0)	GP	LPE	溶血磷脂酰乙醇胺	C27H50NO7P	2	-	8022.6	6855.66	6492.65	14332.5	5273.28	6290.15	3645.14	19578.5	16372.1	12265.8	7818.62	11704	17762.1	8539.59	2.13535	0.0152711	0.541382	-0.885282	down
MEDN1265	LPE(22:4/0:0)	GP	LPE	溶血磷脂酰乙醇胺	C27H48NO7P	1	-	125112	112393	103991	123012	76270	126024	77942.9	147565	227687	130998	128194	137204	254481	130140	2.11247	0.0261402	0.644094	-0.634658	down
MEDP2572	Leu-Asp	Amino acid and Its metabolites	Small Peptide	小肽	C10H18N2O5	1	32949-40-9	61685	58958.5	26233.9	38011.7	34454.2	36675	62555.2	61685	94499.4	56680	36760.4	58372.7	86700	91700	1.74625	0.0359333	0.654965	-0.61051	down
MEDN2230	PC(18:0/18:2)	GP	PC	磷脂酰胆碱	C44H84NO8P	2	27098-24-4	7010.79	8283.88	4742.76	3239.66	3279.83	4035.39	4802.14	14694.2	10629.7	12519	10608.8	9724.75	5120.47	5033.77	2.03181	0.0132863	0.517987	-0.949012	down
MEDN2235	PC(34:2)	GP	PC	磷脂酰胆碱	C42H80NO8P	2	-	51638.8	64194.2	27254.5	13776	24103.5	36238	17752.4	7897.32	8282.1	8725.92	9208.32	8239.69	6418.4	28980.4	2.3851	0.0178357	3.02188	1.59544	up
MEDP0442	Sn-Glycero-3-Phosphocholine	Tryptamines,Cholines,Pigments	Cholines	胆碱类	C8H20NO6P	1	28319-77-9	6.2738e+07	7.3319e+07	3.84649e+07	7.36215e+07	4.13892e+07	5.55676e+07	5.16638e+07	3.17106e+07	3.13018e+07	2.77799e+07	5.38916e+07	3.80235e+07	4.22768e+07	5.29695e+07	1.8502	0.0266757	1.42745	0.513437	up
MEDP2494	Thr-Arg	Amino acid and Its metabolites	Small Peptide	小肽	C10H21N5O4	2	13448-26-5	234468	216738	246099	244527	217675	343882	214351	366066	322738	398589	257697	302825	310335	245308	1.98056	0.0245506	0.77953	-0.359323	down
MEDP0541	δ-Valerolactam	Alcohol and amines	Amines	胺类	C5H9NO	2	675-20-7	1.23432e+06	1.16645e+06	1.13364e+06	1.14596e+06	1.12204e+06	1.08129e+06	1.07801e+06	1.22078e+06	1.21319e+06	1.22339e+06	1.15976e+06	1.27039e+06	1.17887e+06	1.2142e+06	2.00202	0.0116198	0.938816	-0.0910863	down

## Sheet: SH vs DH
Supplementary Table S8. Differential metabolites of longissimus dorsi in SH group and DH group
Index	Compounds	Class I	物质一级分类	Class II	物质二级分类	Formula	Level	CAS	SH1	SH2	SH3	SH4	SH5	SH6	SH7	DH1	DH2	DH3	DH4	DH5	DH6	DH7	VIP	P-value	Fold_Change	Log2FC	Type
MEDP0281	1,3-Diaminopropane	Alcohol and amines	醇、胺类	Amines	胺类	C3H10N2	2	109-76-2	68330	63063.6	74021.8	66166.5	64151.7	67114.4	66310.9	86079.2	73825.9	66722.3	78654.5	85445.2	71057.3	72222.8	2.31235	0.0158412	0.878563	-0.186783	down
MEDP1717	2'-O-methylcytidine	Nucleotide and Its metabolites	核苷酸及其代谢物	Nucleotide and Its metabolites	核苷酸及其代谢物	C10H15N3O5	2	70475-20-6	25880.3	13653.6	23715.1	16831.5	12079.6	11277.6	15908.3	33571.3	18734.3	29075.7	18983.4	20648.6	21142.7	32584.2	2.05834	0.0328562	0.682991	-0.550061	down
MEDN1320	2-Hydroxy-2-Methyl Butyric acid	Organic acid and Its derivatives	有机酸及其衍生物	Organic acid and Its derivatives	有机酸及其衍生物	C5H10O3	1	3739-30-8	26003.6	20615.2	24930.4	19456.8	33135.4	24633.8	20297.8	30673.4	29022.4	39193.4	31247.6	23563.2	30724.5	43987.6	2.23401	0.0207323	0.74021	-0.433993	down
MEDN1311	2-Hydroxycaprylic acid	Organic acid and Its derivatives	有机酸及其衍生物	Organic acid and Its derivatives	有机酸及其衍生物	C8H16O3	2	617-73-2	58649.5	54948.1	116316	84913.6	73827.1	42999.8	69372.8	75583.3	61033.1	140992	124442	149287	82290.9	177804	1.95689	0.0418792	0.617459	-0.695585	down
MEDN1817	20-Hydroxy Prostaglandin F2α	FA	脂肪酰类	Oxidized lipids	氧化脂质	C20H34O6	2	57930-92-4	208989	227573	187534	223410	201342	181444	157029	175015	160034	154944	166970	163412	193002	173057	2.15686	0.0237132	1.16932	0.225668	up
MEDP2182	3-Aminopropionitrile	Alcohol and amines	醇、胺类	Amines	胺类	C3H6N2	2	151-18-8	26675	40312.1	11257.3	28340	20005	58894.2	27977.2	80025	48345	75651.6	46539.1	55892.3	28340	70020	2.20331	0.011186	0.527307	-0.923284	down
MEDN1394	3-Hydroxybenzoic Acid	Organic acid and Its derivatives	有机酸及其衍生物	Organic acid and Its derivatives	有机酸及其衍生物	C7H6O3	1	36320	454967	704201	509024	536308	597764	552426	622025	505684	470586	417382	503080	524903	421347	361610	2.24878	0.0146695	1.24094	0.311437	up
MEDN1181	5-hydroxyindole acetaldehyde	Heterocyclic compounds	杂环化合物	Indole and Its derivatives	吲哚及其衍生物	C10H9NO2	2	1892-21-3	80963.8	79800.8	86227.2	79190.6	81919	89275.5	79800	68328.2	69158.5	62708	81332.9	70918	70957.3	81824.9	2.45688	0.00738766	1.14241	0.19208	up
MEDN0611	6β-hydroxytestosterone	Hormones and hormone related compounds	激素及激素相关物质	Hormones and hormone related compounds	激素及激素相关物质	C19H28O3	2	62-99-7	7786.43	8382.45	12775.4	11587.8	10413.8	11254.7	12058.4	13264	12474.9	11211.5	11823.3	12716.4	11802.7	14498.2	1.93128	0.0412433	0.845861	-0.241508	down
MEDP2505	Asn-Met	Amino acid and Its metabolites	氨基酸及其代谢物	Small Peptide	小肽	C9H17N3O4S	2	-	10005	20995.2	20005	17280.5	11670	20754.2	15005	33340	18663.2	11163.9	19235.3	30010	29529.8	30010	1.73756	0.0480156	0.672948	-0.571433	down
MEDP1818	Bicine	Organic acid and Its derivatives	有机酸及其衍生物	Organic acid and Its derivatives	有机酸及其衍生物	C6H13NO4	2	150-25-4	43412.4	55469	23221.7	70064.4	41845.5	45692.8	43792.1	88556	80374.8	67642.5	39892	58485.5	63606.2	70676.5	1.98413	0.0233657	0.689418	-0.536549	down
MEDP1387	Carnitine C19:2	FA	脂肪酰类	CAR	酰基肉碱	C26H47NO4	2	-	1.54974e+06	1.62544e+06	1.45306e+06	1.29485e+06	1.37423e+06	1.68042e+06	1.05696e+06	974261	581010	753531	1.26937e+06	803405	738948	1.1167e+06	2.72643	8.117945153034246e-4	1.60884	0.686022	up
MEDP2864	Carnitine C26:1	FA	脂肪酰类	CAR	酰基肉碱	C33H63NO4	2	-	13424.3	12812.7	11063.7	14135.4	15823.9	13152.3	15763.7	21162.6	24083.8	14397.6	18750.7	21878.5	18751.6	9932.59	1.85442	0.0439562	0.745797	-0.423146	down
MEDP0236	D-Gluconic Acid	Carbohydrates and Its metabolites	碳水化合物及其代谢物	Sugar acids	糖酸	C6H12O7	2	526-95-4	80229.5	105804	89928.1	58350	62595.4	40010	108429	53350	24527.4	44966.5	59076	26271.5	23340	71271	2.2534	0.0149098	1.80099	0.848794	up
MEDN0541	DL-3,4-Dihydroxyphenyl glycol	Benzene and substituted derivatives	苯及其衍生物	Benzene and substituted derivatives	苯及其衍生物	C8H10O4	2	28822-73-3	25603.8	22402.5	51263	23463.8	31690.8	19761.4	20222.1	30174.9	24970.2	48284.8	40457.6	59056.3	61904.5	67712	2.22121	0.0237299	0.584578	-0.774533	down
MEDN0385	FFA(12:0)	FA	脂肪酰类	FFA	游离脂肪酸	C12H24O2	2	143-07-7	7.30852e+06	8.60207e+06	1.22551e+07	1.0545e+07	7.53975e+06	8.3564e+06	1.08486e+07	9.30747e+06	8.68821e+06	1.43145e+07	1.19823e+07	1.391e+07	1.15906e+07	1.37164e+07	1.92392	0.0386151	0.78381	-0.351425	down
MEDN1079	FFA(22:6)	FA	脂肪酰类	FFA	游离脂肪酸	C22H32O2	1	25167-62-8	49542	44632.1	47852.8	43810.5	47374.8	56341.5	50063.1	13451.3	28951.9	27404.3	41686.2	49918.4	37260.5	31891.3	2.15889	0.0112322	1.47298	0.558741	up
MEDN0490*005	Fumaric Acid	Organic acid and Its derivatives	有机酸及其衍生物	Organic acid and Its derivatives	有机酸及其衍生物	C4H4O4	2	110-17-8	76049.8	78149.2	102567	95506.4	37324.4	39764.3	38656.5	100677	64072.8	161606	170405	128057	62741.4	241571	2.01953	0.037014	0.503716	-0.989319	down
MEDP1670	Gly-Gly-Phe	Amino acid and Its metabolites	氨基酸及其代谢物	Small Peptide	小肽	C13H17N3O4	1	6234-26-0	57664.3	15888.2	97457.5	31014	100355	135570	158161	163810	146824	110728	109488	110548	157073	177910	1.92469	0.0398734	0.610529	-0.711868	down
MEDP2508	Gly-Tyr	Amino acid and Its metabolites	氨基酸及其代谢物	Amino acid derivatives	氨基酸衍生物	C11H14N2O4	2	658-79-7	63472.4	90810.7	53874.5	57675.8	95702.9	68667.2	98698.3	111238	118342	81164.3	107017	86199.9	79458.7	105329	2.00736	0.0311671	0.767917	-0.380978	down
MEDN1544	Guanosine-5'-diphosphate	Nucleotide and Its metabolites	核苷酸及其代谢物	Nucleotide and Its metabolites	核苷酸及其代谢物	C10H15N5O11P2	2	146-91-8	25860.5	20618.5	49262.2	6259.31	24965.9	12133.4	28977.1	29541.5	59486.4	41550.8	56210.1	15005	44646.8	47564.4	1.807	0.0402908	0.57168	-0.806719	down
MEDN0523	Indole-3-lactic acid	Heterocyclic compounds	杂环化合物	Indole and Its derivatives	吲哚及其衍生物	C11H11NO3	1	1821-52-9	4.75807e+07	5.08645e+07	5.37686e+07	4.61314e+07	4.90375e+07	4.70962e+07	5.58419e+07	5.0677e+07	4.86382e+07	4.44109e+07	48026664	4.20009e+07	3.97298e+07	4.38257e+07	1.9939	0.0379703	1.10404	0.142788	up
MEDN1558	L-Ascorbyl 6-palmitate	Aldehyde,Ketones,Esters	醛、酮、酯类	Esters	酯类	C22H38O7	2	137-66-6	49204.3	43477	44810.8	55498.7	54249.3	71729.3	48539.5	64203.4	61418.7	75943.3	59156.9	55452.6	64154.7	61304.6	2.11267	0.0342678	0.832156	-0.265074	down
MEDP1477	L-Phenylephrine	Hormones and hormone related compounds	激素及激素相关物质	Hormones and hormone related compounds	激素及激素相关物质	C9H13NO2	2	59-42-7	171015	153613	253661	241093	258780	236489	252482	305961	288840	244148	207105	268613	355849	291687	1.95403	0.0377067	0.798659	-0.324348	down
MEDP1692	LPC(0:0/15:0)	GP	甘油磷脂类	LPC	溶血磷脂酰胆碱	C23H48NO7P	1	108273-89-8	60033.6	64377.3	48598.5	37598.7	58988.2	30683.6	54807.9	99732.9	95582.6	56687.6	63261.2	70151.6	51674.6	61914.3	1.98729	0.0365728	0.711592	-0.490878	down
MEDP1325	LPC(22:6/0:0)	GP	甘油磷脂类	LPC	溶血磷脂酰胆碱	C30H50NO7P	1	-	25641.3	25775.7	23018.9	24673.3	21856.9	23242.8	27554.7	63329.7	61240.5	25271	33346.3	25706.4	29633.6	43573.8	2.20029	0.0423552	0.608872	-0.715788	down
MEDN1279	LPE(0:0/18:0)	GP	甘油磷脂类	LPE	溶血磷脂酰乙醇胺	C23H48NO7P	1	-	9891.34	13535.4	11950.5	7497.43	9258.8	7272.04	9887.28	16316.5	18275.8	11356.3	7683.31	15436.5	16291.2	12796.3	2.00312	0.0288148	0.705947	-0.502369	down
MEDN1268	LPE(22:5/0:0)	GP	甘油磷脂类	LPE	溶血磷脂酰乙醇胺	C27H46NO7P	1	-	11947.5	12518.8	8663.12	6788.55	11022.8	7306.31	11585.3	26973	21188.9	14092.4	18503.6	9271.69	18699.8	12679.1	2.36602	0.0155787	0.575186	-0.797899	down
MEDN2093	Levulinic acid	Organic acid and Its derivatives	有机酸及其衍生物	Organic acid and Its derivatives	有机酸及其衍生物	C5H8O3	2	591-64-0	52268	78039.4	49374.5	30866.3	85516.6	44199.6	73677.8	92684.4	72565.2	114280	69146	108369	85839.9	83153.1	2.28299	0.0105123	0.66121	-0.59682	down
MEDN0332*005	Maleic Acid	Organic acid and Its derivatives	有机酸及其衍生物	Organic acid and Its derivatives	有机酸及其衍生物	C4H4O4	2	110-16-7	76049.8	78149.2	102567	95506.4	37324.4	39764.3	38656.5	100677	64072.8	161606	170405	128057	62741.4	241571	2.01953	0.037014	0.503716	-0.989319	down
MEDP2626	Methyl caffeate	Benzene and substituted derivatives	苯及其衍生物	Benzene and substituted derivatives	苯及其衍生物	C10H10O4	2	3843-74-1	479218	486749	472179	521198	486167	476439	509786	435549	456692	505621	465184	475697	477388	437876	1.87375	0.0499064	1.05462	0.0767217	up
MEDP2143	N,N-Bis(2-hydroxyethyl)dodecanamide	FA	脂肪酰类	Others	其他	C16H33NO3	1	120-40-1	60729.3	44267.2	56744.2	65132.3	60254	43471	89924.3	162342	61560.2	85722.6	137669	132531	183182	74447.2	2.51907	0.013758	0.502143	-0.993829	down
MEDP1792	N-methyl-4-aminobutyric acid	Amino acid and Its metabolites	氨基酸及其代谢物	Amino acid derivatives	氨基酸衍生物	C5H11NO2	2	1119-48-8	15075.4	2980.62	10053.3	3034.06	14544.7	7071.07	3340	31148	14133.1	17662	18340	11395.7	11109.7	11670	2.22767	0.0279257	0.485881	-1.04132	down
MEDP1788	N4-Acetylcytidine-triphosphate	Nucleotide and Its metabolites	核苷酸及其代谢物	Nucleotide and Its metabolites	核苷酸及其代谢物	C11H18N3O15P3	2	-	21782.2	20021.3	22021.1	27372.4	25150.3	29621.2	19053.5	18385.2	15948.5	16698	17889.7	16126	11775.1	25567.6	2.2859	0.0155055	1.34833	0.43117	up
MEDN2235	PC(34:2)	GP	甘油磷脂类	PC	磷脂酰胆碱	C42H80NO8P	2	-	12789	9699.81	8368.86	8007.93	4516.01	6283.54	6190.55	51638.8	64194.2	27254.5	13776	24103.5	36238	17752.4	2.95484	0.0101932	0.237727	-2.07262	down
MEDN1559	Pro-Gly	Amino acid and Its metabolites	氨基酸及其代谢物	Small Peptide	小肽	C7H12N2O3	2	2578-57-6	94108.8	84513.8	87707.5	83867.5	80400.5	77911.4	49993.7	47650.8	58453.1	67381.5	61994.6	76183.7	71783.8	64169.6	1.85689	0.0320064	1.24773	0.3193	up
MEDN0195	Pyridoxal 5'-Phosphate	Heterocyclic compounds	杂环化合物	Pteridines and derivatives	蝶啶及其衍生物	C8H10NO6P	2	54-47-7	990905	1.29126e+06	1.12979e+06	1.08346e+06	1.03328e+06	1.31152e+06	1.46923e+06	1.30651e+06	1.64846e+06	1.4955e+06	1.53166e+06	1.18296e+06	1.26262e+06	1.44761e+06	1.99737	0.0299255	0.841435	-0.249076	down
MEDP0871	SPH(d18:0)	SL	鞘脂类	SPH	鞘氨醇	C18H39NO2	1	764-22-7	195812	200517	242033	210334	191908	198973	185166	243614	254993	188242	235825	229686	250242	218412	2.04643	0.0276375	0.878921	-0.186195	down
MEDP0442	Sn-Glycero-3-Phosphocholine	Tryptamines,Cholines,Pigments	色胺、胆碱、色素	Cholines	胆碱类	C8H20NO6P	1	28319-77-9	2.85601e+07	1.78411e+07	3.89139e+07	2.52847e+07	5.46681e+07	3.3164e+07	6.00942e+07	6.2738e+07	7.3319e+07	3.84649e+07	7.36215e+07	4.13892e+07	5.55676e+07	5.16638e+07	2.09288	0.028343	0.651587	-0.617971	down
MEDP0287	Taurine	Organic acid and Its derivatives	有机酸及其衍生物	Sulfonic acids	磺酸类化合物	C2H7NO3S	2	107-35-7	3.51621e+06	3.54682e+06	1.23396e+06	3.05302e+06	1.7289e+06	1.2469e+06	1.20033e+06	861299	1.09959e+06	1.40175e+06	1.95169e+06	811534	1.52434e+06	527774	2.00801	0.0496742	1.89853	0.924883	up

## Sheet: SH vs HH
Supplementary Table S8. Differential metabolites of longissimus dorsi in SH group and HH group
Index	Compounds	Class I	物质一级分类	Class II	物质二级分类	Formula	Level	CAS	SH1	SH2	SH3	SH4	SH5	SH6	SH7	HH1	HH2	HH3	HH4	HH5	HH6	HH7	VIP	P-value	Fold_Change	Log2FC	Type
MEDP1814	2,5-Dimethyl-2,3-dihydrofuran-3-one	Heterocyclic compounds	杂环化合物	Heterocyclic compounds	杂环化合物	C6H8O2	2	14400-67-0	555159	529761	467867	541673	530668	498992	532895	611728	544609	519278	579928	548007	573835	542841	1.47896	0.0370592	0.932858	-0.100271	down
MEDN1837	2,6-Di-tert-butyl-4-(hydroxymethyl)phenol	Benzene and substituted derivatives	苯及其衍生物	Benzene and substituted derivatives	苯及其衍生物	C15H24O2	2	88-26-6	754064	723507	685654	746479	722446	791256	813665	697671	679436	697758	660005	655985	708618	665316	1.97623	0.00531393	1.09912	0.136348	up
MEDP2728	3,4-Dichloroaniline	Benzene and substituted derivatives	苯及其衍生物	Benzene and substituted derivatives	苯及其衍生物	C6H5Cl2N	2	95-76-1	156375	147311	153666	147953	138923	141622	139730	166345	166744	147041	174960	160779	151045	162502	1.83404	0.00678311	0.908063	-0.139135	down
MEDP2182	3-Aminopropionitrile	Alcohol and amines	醇、胺类	Amines	胺类	C3H6N2	2	151-18-8	26675	40312.1	11257.3	28340	20005	58894.2	27977.2	59324.2	62888.9	73238.3	58909.1	54668.1	64791.8	33340	1.80877	0.0031767	0.524267	-0.931626	down
MEDN1602*051	3-Deoxyguanosine	Nucleotide and Its metabolites	核苷酸及其代谢物	Nucleotide and Its metabolites	核苷酸及其代谢物	C10H13N5O4	2	3608-58-0	26210.2	26979.1	20894.7	14023.2	25524.8	19347.6	22856.9	35287.4	49143.5	44538.5	19174.8	26843.4	28970.6	33685.4	1.61843	0.0246992	0.655757	-0.608766	down
MEDP0270	3-Indolebutyric Acid	Heterocyclic compounds	杂环化合物	Indole and Its derivatives	吲哚及其衍生物	C12H13NO2	1	133-32-4	4.23971e+06	3.78441e+06	4.43798e+06	4.75571e+06	4.76906e+06	4.79594e+06	4.0546e+06	4.99287e+06	4.18402e+06	4.47235e+06	4.98323e+06	5.33364e+06	5.14372e+06	5.04357e+06	1.41	0.0468484	0.902909	-0.147348	down
MEDP1495	3-Methoxyphenylacetic acid	Organic acid and Its derivatives	有机酸及其衍生物	Organic acid and Its derivatives	有机酸及其衍生物	C9H10O3	1	1798-09-0	2.67938e+06	2.40133e+06	2.6043e+06	2.80449e+06	2.56924e+06	2.38404e+06	2.75949e+06	2.89697e+06	2.67072e+06	2.76598e+06	3.0649e+06	2.93539e+06	2.66721e+06	2.65562e+06	1.50328	0.0334333	0.926004	-0.110909	down
MEDN0624	5'-Adenylyl sulfate(APS)	Nucleotide and Its metabolites	核苷酸及其代谢物	Nucleotide and Its metabolites	核苷酸及其代谢物	C10H14N5O10PS	2	485-84-7	3.55236e+06	4.14132e+06	3.60135e+06	1.9502e+06	3.16637e+06	2.04329e+06	5.68241e+06	3.74276e+06	4.22021e+06	5.10512e+06	5.0945e+06	4.9389e+06	5.95023e+06	5.03476e+06	1.54591	0.0290907	0.70812	-0.497935	down
MEDN1398	8-Aminooctanoic Acid	Organic acid and Its derivatives	有机酸及其衍生物	Organic acid and Its derivatives	有机酸及其衍生物	C8H17NO2	2	1002-57-9	479295	444658	463086	444381	575762	487495	596312	363669	225810	318923	358888	333015	391877	277593	2.20619	1.424408417072575e-4	1.53803	0.621086	up
MEDN1426	9(S),12(S),13(S)-TriHOME	FA	脂肪酰类	Oxidized lipids	氧化脂质	C18H34O5	1	97134-11-7	27021.2	18663.2	19764.8	18667.4	22056.7	20266.8	18602.1	24454.1	31331.9	30002.5	30912.5	27394.6	20293.9	29003.3	1.90987	0.00379692	0.749987	-0.415062	down
MEDN1833	Ac-YVAD-CMK	Amino acid and Its metabolites	氨基酸及其代谢物	Small Peptide	小肽	C24H33ClN4O8	2	178603-78-6	9019.12	10793.7	8709.16	8831.4	8042.57	10648.6	7844.32	7098.59	4127.17	4647.26	7242.81	8431.72	4624.11	3924.21	1.98239	0.00180978	1.5934	0.672109	up
MEDN0152*058	Adenosine 5'-Diphosphate（ADP）	Nucleotide and Its metabolites	核苷酸及其代谢物	Nucleotide and Its metabolites	核苷酸及其代谢物	C10H15N5O10P2	1	58-64-0	2639240	2.61984e+06	2.07047e+06	1.07828e+06	2.14563e+06	2.22139e+06	2.86269e+06	4.41926e+06	3.32269e+06	4.98982e+06	2.67366e+06	3.44581e+06	3.0323e+06	2.82972e+06	1.72338	0.00754764	0.632758	-0.660273	down
MEDN0153	Adenosine 5'-Monophosphate	Nucleotide and Its metabolites	核苷酸及其代谢物	Nucleotide and Its metabolites	核苷酸及其代谢物	C10H14N5O7P	1	61-19-8	765066	700320	402619	207862	670415	585469	580234	556603	2.33018e+06	1.72919e+06	680784	2.02861e+06	1.45784e+06	373716	1.4619	0.043165	0.427216	-1.22696	down
MEDP2505	Asn-Met	Amino acid and Its metabolites	氨基酸及其代谢物	Small Peptide	小肽	C9H17N3O4S	2	-	10005	20995.2	20005	17280.5	11670	20754.2	15005	32486	34123.2	26675	55757.6	27647.6	23340	17091.7	1.81898	0.0202157	0.532951	-0.907925	down
MEDP1196	Biotinamide	Alcohol and amines	醇、胺类	Polyamines	多胺	C10H17N3O2S	2	6929-42-6	1.33439e+06	928889	862723	423094	1.26295e+06	608896	872014	2.08294e+06	3.29445e+06	2.43134e+06	2.17696e+06	1.6813e+06	1.14889e+06	887586	1.8212	0.0127918	0.459224	-1.12273	down
MEDP2871	Carnitine C24:5	FA	脂肪酰类	CAR	酰基肉碱	C31H51NO4	2	-	6221.48	19034.2	16524.7	17056.8	13648	15746.6	26298.6	21375.5	37437.9	26649.1	23252.7	16524.7	42801.6	23284.1	1.54949	0.0257736	0.598615	-0.740301	down
MEDP2872	Carnitine C24:6	FA	脂肪酰类	CAR	酰基肉碱	C31H49NO4	2	-	11838.1	11807.3	10749.6	12318	11674.3	8308.87	6875.9	15375.4	8655.66	17406.3	14450.7	14096.2	15811	10264	1.37923	0.0465939	0.765904	-0.384764	down
MEDP2819	Carnitine C3:1-2OH	FA	脂肪酰类	CAR	酰基肉碱	C10H17NO6	2	910825-21-7	3.75697e+06	7.66087e+06	5.8572e+06	1.46094e+06	3.836e+06	4.27344e+06	5.08301e+06	5.4277e+07	3.1173e+07	3.02265e+07	2.43211e+07	7.73501e+06	7.67544e+06	3.90139e+06	1.77507	0.0363071	0.200418	-2.31892	down
MEDP1442*140	Carnitine C4:0	FA	脂肪酰类	CAR	酰基肉碱	C11H21NO4	1	-	8.44257e+07	1.07417e+08	1.44979e+08	6.63688e+07	1.3183e+08	7.30781e+07	1.36277e+08	4.46102e+08	5.40069e+08	3.14832e+08	3.05639e+08	1.78364e+08	1.47734e+08	8.30102e+07	1.74924	0.0265999	0.36928	-1.43721	down
MEDP2814	Carnitine C5-OH	FA	脂肪酰类	CAR	酰基肉碱	C12H23NO5	2	-	5.91144e+07	7.88411e+07	2.44323e+07	2.79705e+07	6.21672e+07	5.40093e+07	6.98946e+07	6.17049e+07	2.00556e+08	6.05465e+07	1.30053e+08	8.32272e+07	1.30655e+08	6.20526e+07	1.56746	0.0467649	0.516509	-0.953134	down
MEDP1440*146	Carnitine C5:0	FA	脂肪酰类	CAR	酰基肉碱	C12H23NO4	1	-	5.33548e+06	3.47811e+06	3.59526e+06	8.01065e+06	4.04241e+06	6.72211e+06	5.09381e+06	1.06791e+07	1.06295e+07	5.77116e+06	8.60367e+06	1.75892e+07	4.83016e+06	1.28899e+07	1.74581	0.0233225	0.511007	-0.968584	down
MEDP1441	Carnitine C5:1	FA	脂肪酰类	CAR	酰基肉碱	C12H21NO4	1	-	1.75527e+06	1.2031e+06	1.0311e+06	474865	1.48502e+06	703828	976379	2.50423e+06	4.2635e+06	2.81511e+06	2.41271e+06	1.8451e+06	1.31116e+06	1.06451e+06	1.72665	0.0231826	0.470486	-1.08778	down
MEDP2816	Carnitine C6-2OH	FA	脂肪酰类	CAR	酰基肉碱	C13H23NO6	2	102673-95-0	43757.5	48845.5	34583.3	36629.3	54022.6	26640.9	47653.6	72835.6	99194.7	77790.1	65954.3	58765.4	71451.9	39254.4	1.89036	0.00629196	0.60203	-0.732093	down
MEDP1425	Carnitine C7-OH	FA	脂肪酰类	CAR	酰基肉碱	C14H27NO5	1	-	677046	423941	478602	61411.6	717247	269855	635470	1.23487e+06	2.30198e+06	984149	1.1148e+06	881330	935669	573313	1.65061	0.016545	0.406619	-1.29825	down
MEDP0577*140	Carnitine isoC4:0	FA	脂肪酰类	CAR	酰基肉碱	C11H21NO4	1	25518-49-4	8.44257e+07	1.07417e+08	1.44979e+08	6.63688e+07	1.3183e+08	7.30781e+07	1.36277e+08	4.46102e+08	5.40069e+08	3.14832e+08	3.05639e+08	1.78364e+08	1.47734e+08	8.30102e+07	1.74924	0.0265999	0.36928	-1.43721	down
MEDP0618*146	Carnitine-2-methyl-C4	FA	脂肪酰类	CAR	酰基肉碱	C12H23NO4	1	31023-25-3	5.33548e+06	3.47811e+06	3.59526e+06	8.01065e+06	4.04241e+06	6.72211e+06	5.09381e+06	1.06791e+07	1.06295e+07	5.77116e+06	8.60367e+06	1.75892e+07	4.83016e+06	1.28899e+07	1.74581	0.0233225	0.511007	-0.968584	down
MEDP2326	Cyclocreatine	Nucleotide and Its metabolites	核苷酸及其代谢物	Nucleotide and Its metabolites	核苷酸及其代谢物	C5H9N3O2	2	35404-50-3	2.31336e+06	2.10929e+06	2.46892e+06	1.85787e+06	2.01897e+06	1.97724e+06	2.0267e+06	5.85834e+06	3.15534e+06	4.38407e+06	3.09274e+06	3.30176e+06	2.31641e+06	2.06873e+06	1.75499	0.0336305	0.610998	-0.71076	down
MEDN1532	D-Galacturonic Acid	Carbohydrates and Its metabolites	碳水化合物及其代谢物	Sugar acids	糖酸	C6H10O7	2	685-73-4	94774.8	112557	89518.9	91402.1	124014	100700	123559	54128.9	15005	25005	80725.6	65383.2	116596	113205	1.41466	0.0458453	1.56692	0.647929	up
MEDP0236	D-Gluconic Acid	Carbohydrates and Its metabolites	碳水化合物及其代谢物	Sugar acids	糖酸	C6H12O7	2	526-95-4	80229.5	105804	89928.1	58350	62595.4	40010	108429	45855.1	59074.9	50257.2	45038.9	25005	55494.7	65897.2	1.52381	0.0280692	1.57331	0.653804	up
MEDN0158*051	Deoxyguanosine	Nucleotide and Its metabolites	核苷酸及其代谢物	Nucleotide and Its metabolites	核苷酸及其代谢物	C10H13N5O4	2	961-07-9	26210.2	26979.1	20894.7	14023.2	25524.8	19347.6	22856.9	35287.4	49143.5	44538.5	19174.8	26843.4	28970.6	33685.4	1.61843	0.0246992	0.655757	-0.608766	down
MEDN0602	Deoxyguanosine 5'-monophosphate(dGMP)	Nucleotide and Its metabolites	核苷酸及其代谢物	Nucleotide and Its metabolites	核苷酸及其代谢物	C10H14N5O7P	2	902-04-5	2.38017e+06	2.15817e+06	1.14227e+06	746672	2.29822e+06	1.90176e+06	1.99318e+06	1.70622e+06	6.01001e+06	4514158	2.1247e+06	5.31134e+06	5.44131e+06	1.41878e+06	1.48923	0.0374386	0.475766	-1.07167	down
MEDN0534*058	Deoxyguanosine diphosphate(dGDP)	Nucleotide and Its metabolites	核苷酸及其代谢物	Nucleotide and Its metabolites	核苷酸及其代谢物	C10H15N5O10P2	2	582078	2639240	2.61984e+06	2.07047e+06	1.07828e+06	2.14563e+06	2.22139e+06	2.86269e+06	4.41926e+06	3.32269e+06	4.98982e+06	2.67366e+06	3.44581e+06	3.0323e+06	2.82972e+06	1.72338	0.00754764	0.632758	-0.660273	down
	Dibutyl-phthalate	Aldehyde,Ketones,Esters	醛、酮、酯类	Esters	酯类	C16H22O4	2	84-74-2	5.81525e+08	610699995	6.60467e+08	6.61136e+08	5.97309e+08	6.64808e+08	6.19346e+08	6.1592e+08	5.47037e+08	6.40608e+08	555822014	5.29463e+08	4.98606e+08	596890946	1.60208	0.0278234	1.10314	0.141616	up
MEDP1470	Diethyl-2-methyl-3-oxosuccinate	Aldehyde,Ketones,Esters	醛、酮、酯类	Aldehydes	醛类	C9H14O5	2	759-65-9	47802.2	39270.6	52122.7	56134.5	55600.8	43804.1	45068.5	58048.7	62208.2	57875.7	55441.6	68066.1	80628	46863.6	1.70758	0.0221208	0.791839	-0.336722	down
MEDN2304	FAA(19:0)	FA	脂肪酰类	FFA	游离脂肪酸	C19H38O2	2	646-30-0	58167.5	58122.9	63280.5	52120.9	56001.3	62214.3	58622.6	55096.7	46532.6	57336.3	50522.8	57492.8	56273	42928.9	1.46261	0.0416367	1.11564	0.157877	up
	Glu-Gly	Amino acid and Its metabolites	氨基酸及其代谢物	Small Peptide	小肽	C7H12N2O5	2	1948-29-4	1342975	1079080	700382	892911	156760	624657	877708	1.12773e+06	1.75196e+06	1.07251e+06	1.08398e+06	1.04791e+06	1.4049e+06	1205080	1.33313	0.0293394	0.652684	-0.615543	down
MEDP2546*135	Gly-Glu	Amino acid and Its metabolites	氨基酸及其代谢物	Small Peptide	小肽	C7H12N2O5	1	7412-78-4	1342975	1079080	700382	892911	156760	624657	877708	1.12773e+06	1.75196e+06	1.07251e+06	1.08398e+06	1.04791e+06	1.4049e+06	1205080	1.33313	0.0293394	0.652684	-0.615543	down
MEDP1670	Gly-Gly-Phe	Amino acid and Its metabolites	氨基酸及其代谢物	Small Peptide	小肽	C13H17N3O4	1	6234-26-0	57664.3	15888.2	97457.5	31014	100355	135570	158161	174780	217712	232352	201976	35731.5	129725	124264	1.1617	0.0435094	0.53389	-0.905386	down
MEDN0316	Guanidinoethyl Sulfonate	Organic acid and Its derivatives	有机酸及其衍生物	Sulfonic acids	磺酸类化合物	C3H9N3O3S	1	543-18-0	265074	286300	314465	405297	325215	178629	368346	157959	150618	186991	238367	208469	211830	295872	1.66055	0.0137983	1.47805	0.563693	up
MEDN1544	Guanosine-5'-diphosphate	Nucleotide and Its metabolites	核苷酸及其代谢物	Nucleotide and Its metabolites	核苷酸及其代谢物	C10H15N5O11P2	2	146-91-8	25860.5	20618.5	49262.2	6259.31	24965.9	12133.4	28977.1	65079.3	64215.5	89940.8	52222.9	64053.4	42219	40818.2	1.93207	0.0010249	0.40157	-1.31628	down
MEDP2452	Ile-Ile	Amino acid and Its metabolites	氨基酸及其代谢物	Small Peptide	小肽	C12H24N2O3	2	42537-99-5	78267.6	61847.7	61984.1	33254.4	67359.6	48056.8	47579.7	105525	183189	112673	123805	65706.5	87230.6	48349.9	1.65641	0.0304289	0.54833	-0.866884	down
MEDP2453*144	Ile-Leu	Amino acid and Its metabolites	氨基酸及其代谢物	Small Peptide	小肽	C12H24N2O3	2	26462-22-6	89212.9	54430.1	69273.1	29313.5	93265.1	48600.2	44153.2	127519	250347	177784	159215	96688.8	93630.2	58543.7	1.80901	0.0193173	0.444366	-1.17018	down
MEDP2298	Indole-3-Acetic Acid	Heterocyclic compounds	杂环化合物	Indole and Its derivatives	吲哚及其衍生物	C10H9NO2	1	87-51-4	295854	310666	360179	398267	280791	313101	325883	428376	410671	429274	410072	455917	293342	337783	1.54129	0.0262152	0.826178	-0.275475	down
MEDN0523	Indole-3-lactic acid	Heterocyclic compounds	杂环化合物	Indole and Its derivatives	吲哚及其衍生物	C11H11NO3	1	1821-52-9	4.75807e+07	5.08645e+07	5.37686e+07	4.61314e+07	4.90375e+07	4.70962e+07	5.58419e+07	3.85869e+07	4.1933e+07	4.43491e+07	4.97179e+07	4.79772e+07	4.80536e+07	4.25503e+07	1.58981	0.0237541	1.11863	0.161739	up
MEDP0013*102	L-Alanine	Amino acid and Its metabolites	氨基酸及其代谢物	Amino acids	氨基酸	C3H7NO2	2	56-41-7	1.01857e+06	740113	889963	1.01037e+06	825489	349199	518492	1.21025e+06	804324	1.37109e+06	1.23861e+06	884854	877934	967467	1.41878	0.0427472	0.727741	-0.458503	down
MEDN1558	L-Ascorbyl 6-palmitate	Aldehyde,Ketones,Esters	醛、酮、酯类	Esters	酯类	C22H38O7	2	137-66-6	49204.3	43477	44810.8	55498.7	54249.3	71729.3	48539.5	50756.7	74698.9	79696.3	64252.2	59512.8	84492.1	55035.7	1.52344	0.0365794	0.78453	-0.3501	down
MEDP0015	L-Citrulline	Amino acid and Its metabolites	氨基酸及其代谢物	Amino acids	氨基酸	C6H13N3O3	1	372-75-8	135624	360235	282903	151717	144656	190892	138349	584328	340191	340725	933283	382045	422231	514620	2.08583	0.00801875	0.399263	-1.32459	down
MEDN1890	L-Histidinol	Amino acid and Its metabolites	氨基酸及其代谢物	Amino acid derivatives	氨基酸衍生物	C6H11N3O	2	4836-52-6	16216.1	14825.5	6039.86	12853.3	11351.3	13510.6	11358	8928.79	5117.81	7828.22	4061.61	12164.6	9399.65	5189.15	1.58034	0.0137231	1.63513	0.709406	up
MEDP0336	LPC(0:0/14:0)	GP	甘油磷脂类	LPC	溶血磷脂酰胆碱	C22H46NO7P	1	-	26142.7	22459.7	25099.7	16901.5	18301.9	12128.4	22660.3	50002.9	61448.3	36076.7	42789.5	30859.1	14552.1	22238.5	1.50631	0.0370224	0.557026	-0.844185	down
MEDP1692	LPC(0:0/15:0)	GP	甘油磷脂类	LPC	溶血磷脂酰胆碱	C23H48NO7P	1	108273-89-8	60033.6	64377.3	48598.5	37598.7	58988.2	30683.6	54807.9	94390.1	142499	68861.7	83729.8	86202.8	50643	66620.7	1.76524	0.0223199	0.598853	-0.739726	down
MEDP1336	LPC(0:0/20:5)	GP	甘油磷脂类	LPC	溶血磷脂酰胆碱	C28H48NO7P	2	-	26131.4	85377.7	57016.7	38830	39595.6	17651.8	80655.8	95825.5	134636	66741.7	65269.8	56423.2	109942	54276.6	1.48484	0.0461724	0.592094	-0.756101	down
MEDP1318	LPC(0:0/22:4)	GP	甘油磷脂类	LPC	溶血磷脂酰胆碱	C30H54NO7P	1	-	87654.6	125422	114468	60255.8	97300.9	66322.7	100387	179398	233315	113163	159359	112132	186346	125677	1.89093	0.0076715	0.58754	-0.767242	down
MEDP1321	LPC(0:0/22:5)	GP	甘油磷脂类	LPC	溶血磷脂酰胆碱	C30H52NO7P	1	-	40219	70316	54649.3	42178.9	47494.7	34628	54578.9	82523.8	132903	41948.3	86347.5	59207.6	112647	64898.1	1.66392	0.0302188	0.592729	-0.754555	down
MEDP1335	LPC(20:5/0:0)	GP	甘油磷脂类	LPC	溶血磷脂酰胆碱	C28H48NO7P	2	-	35460.6	51392.6	54716.3	31368.2	49223.6	33088.9	71439.7	83340.8	111597	58604.8	73644.3	41133.2	115636	63410.9	1.62487	0.024846	0.596839	-0.744586	down
MEDP1319	LPC(22:4/0:0)	GP	甘油磷脂类	LPC	溶血磷脂酰胆碱	C30H54NO7P	1	-	90731.3	145529	104928	74902.1	96139	77637.9	103416	206808	208616	103366	188655	111702	230150	150497	1.89134	0.00773444	0.577835	-0.791271	down
MEDP1325	LPC(22:6/0:0)	GP	甘油磷脂类	LPC	溶血磷脂酰胆碱	C30H50NO7P	1	-	25641.3	25775.7	23018.9	24673.3	21856.9	23242.8	27554.7	60650.4	82409	38794.5	59898.9	48533.5	65910.1	55753.3	2.45812	5.117711586976178e-4	0.416953	-1.26204	down
MEDN2366	LPE(0:0/18:1)	GP	甘油磷脂类	LPE	溶血磷脂酰乙醇胺	C23H46NO7P	2	-	336361	401439	547270	245358	316211	225352	484567	544058	800185	725190	358157	550019	945799	464677	1.73957	0.016004	0.582613	-0.779389	down
MEDN1282	LPE(0:0/18:2)	GP	甘油磷脂类	LPE	溶血磷脂酰乙醇胺	C23H44NO7P	1	-	512518	719045	521954	310811	678862	399843	482707	686403	1.32174e+06	898693	515657	557788	1.22446e+06	619015	1.55011	0.047441	0.622577	-0.683676	down
MEDN1273	LPE(0:0/20:3)	GP	甘油磷脂类	LPE	溶血磷脂酰乙醇胺	C25H46NO7P	2	-	29588.7	46772.1	50314.2	43425.3	51949	30373.6	58394.8	73403.9	131913	106669	64266.1	55996.8	150680	54427.6	1.90287	0.0186105	0.487667	-1.03603	down
MEDN1264	LPE(0:0/22:4)	GP	甘油磷脂类	LPE	溶血磷脂酰乙醇胺	C27H48NO7P	1	-	56778.3	115887	95843.7	57244.2	79239.4	74112.6	109095	121297	210824	145864	128393	120621	295255	135760	1.96476	0.0156274	0.507939	-0.977272	down
MEDN1267	LPE(0:0/22:5)	GP	甘油磷脂类	LPE	溶血磷脂酰乙醇胺	C27H46NO7P	1	-	46360.1	80873.5	89851.1	52273.5	66033.3	46348.6	68142.1	102257	141302	92177.6	95780.4	86324.2	207987	96837	1.95009	0.0176475	0.546859	-0.870759	down
MEDN1269	LPE(0:0/22:6)	GP	甘油磷脂类	LPE	溶血磷脂酰乙醇胺	C27H44NO7P	2	-	7791	9504.97	12551.8	11530.3	6535.11	5737.51	7930.88	7178.95	20835.5	9762.38	14336.6	13866.9	25639.7	12290.5	1.56645	0.048874	0.59264	-0.754772	down
MEDN2364	LPE(16:1/0:0)	GP	甘油磷脂类	LPE	溶血磷脂酰乙醇胺	C21H42NO7P	1	-	11760.4	10521.6	18847.3	8971.8	18172.6	7451.73	16774.7	16138	21970.5	24892	14599.2	22209.8	24694.4	13331.1	1.56192	0.0257841	0.671093	-0.575416	down
MEDN2371	LPE(22:3/0:0)	GP	甘油磷脂类	LPE	溶血磷脂酰乙醇胺	C27H50NO7P	2	-	3666.55	7392.54	10434	4536.43	6513.92	2678.11	11476.1	19578.5	16372.1	12265.8	7818.62	11704	17762.1	8539.59	1.76491	0.00905435	0.496567	-1.00994	down
MEDN1265	LPE(22:4/0:0)	GP	甘油磷脂类	LPE	溶血磷脂酰乙醇胺	C27H48NO7P	1	-	62582.1	101628	106044	74880.2	110573	79558.1	102054	147565	227687	130998	128194	137204	254481	130140	2.04714	0.00898552	0.551186	-0.859388	down
MEDN2403	LPG(17:0)	GP	甘油磷脂类	LPG	溶血磷脂酰甘油	C23H47O9P	2	-	11895	8680.27	10720.4	16261.9	14901.6	13301.5	10881.7	11709	19795.2	20201.5	16084.9	11231.6	15197.9	21029.8	1.41126	0.0476356	0.751777	-0.411623	down
MEDP2572	Leu-Asp	Amino acid and Its metabolites	氨基酸及其代谢物	Small Peptide	小肽	C10H18N2O5	1	32949-40-9	26675	36661.7	31473.8	29296.2	39549	53213.6	71690	61685	94499.4	56680	36760.4	58372.7	86700	91700	1.65246	0.0182412	0.593258	-0.753268	down
MEDP2307*144	Leu-Leu	Amino acid and Its metabolites	氨基酸及其代谢物	Small Peptide	小肽	C12H24N2O3	2	3303-31-9	89212.9	54430.1	69273.1	29313.5	93265.1	48600.2	44153.2	127519	250347	177784	159215	96688.8	93630.2	58543.7	1.80901	0.0193173	0.444366	-1.17018	down
MEDP1186	Methyl-2-pyrrolidone-5-carboxylate	Aldehyde,Ketones,Esters	醛、酮、酯类	Esters	酯类	C6H9NO3	1	4931-66-2	122355	176329	248802	103622	181813	129506	124399	618273	887477	452883	441530	274626	206265	195772	1.95566	0.0232459	0.35323	-1.50132	down
MEDP1052	N,N-diacetyl-O-methylhydroxylamine	Alcohol and amines	醇、胺类	Polyamines	多胺	C5H9NO3	2	128459-09-6	492343	491431	397722	436929	451208	413754	454792	559357	487873	666286	430744	493147	561098	552779	1.67766	0.0219341	0.836561	-0.257457	down
MEDN1861	N-Myristoylglycine	Amino acid and Its metabolites	氨基酸及其代谢物	Amino acid derivatives	氨基酸衍生物	C16H31NO3	2	14246-55-0	16461.6	18099.4	21984.4	20317.7	27450.4	15250.4	22462	30697.7	32376.1	26383.8	29152.5	17802.2	24693.4	25592.5	1.56302	0.0212571	0.760724	-0.394555	down
MEDP1788	N4-Acetylcytidine-triphosphate	Nucleotide and Its metabolites	核苷酸及其代谢物	Nucleotide and Its metabolites	核苷酸及其代谢物	C11H18N3O15P3	2	-	21782.2	20021.3	22021.1	27372.4	25150.3	29621.2	19053.5	16386.1	14306.3	14453.6	17780.4	18789.4	9245.77	17477.1	1.97354	0.00129931	1.5218	0.605778	up
MEDN1015	Nicotinic Acid	CoEnzyme and vitamins	辅酶和维生素	CoEnzyme and vitamins	辅酶和维生素	C6H5NO2	2	59-67-6	334789	386204	353541	399758	344898	385283	340886	403846	363955	368810	412207	393439	401557	394879	1.46385	0.0426576	0.929407	-0.105618	down
MEDN2230	PC(18:0/18:2)	GP	甘油磷脂类	PC	磷脂酰胆碱	C44H84NO8P	2	27098-24-4	3555.7	2447.7	3966.52	3545.27	3869.53	4599.09	1581.97	14694.2	10629.7	12519	10608.8	9724.75	5120.47	5033.77	2.15955	0.0027231	0.344878	-1.53584	down
MEDP2058	Phenethylamine	Alcohol and amines	醇、胺类	Amines	胺类	C8H11N	1	64-04-0	256624	232223	239135	226094	242596	195299	227789	232326	313168	230297	260523	292408	274781	238700	1.50118	0.0478459	0.879251	-0.185653	down
MEDN1692	Phosphatidylethanolamine lyso alkenyl 18:3	GP	甘油磷脂类	LPE	溶血磷脂酰乙醇胺	C23H44NO6P	2	-	95752.3	100609	86171.8	87816	75827.7	101417	86863.8	109707	115862	108387	108860	111286	110033	91474.2	1.90369	0.00251815	0.839666	-0.252113	down
MEDN2113	Pro-Asp	Amino acid and Its metabolites	氨基酸及其代谢物	Small Peptide	小肽	C9H14N2O5	2	85227-98-1	8340	4603.09	9445.76	5005	15605.6	15729.1	5005	18340	11670	16401.7	8982.75	21389.1	16675	9884.12	1.4903	0.0456894	0.61672	-0.697311	down
MEDN1161	Quinolinic acid	Heterocyclic compounds	杂环化合物	Heterocyclic compounds	杂环化合物	C7H5NO4	2	89-00-9	1.12283e+06	1.14445e+06	1.24443e+06	860171	998385	1.38112e+06	1.17289e+06	817202	651584	615866	1.13135e+06	1.08531e+06	866968	1.06473e+06	1.5008	0.035753	1.27134	0.346352	up
MEDP0404	Sarcosine	Amino acid and Its metabolites	氨基酸及其代谢物	Amino acids	氨基酸	C3H7NO2	2	107-97-1	418011	556714	489757	420911	637061	416843	494428	584517	714671	646899	588199	720951	512490	529959	1.69734	0.0167415	0.798971	-0.323786	down
MEDN0106	Taurochenodesoxycholic Acid	Bile acids	胆汁酸	Bile acids	胆汁酸	C26H45NO6S	2	516-35-8	234961	229419	86085.4	57092.1	121152	162101	148978	163341	401389	321428	264641	244351	223925	134717	1.46632	0.0362121	0.59288	-0.754188	down
MEDN0105	Taurocholic acid	Bile acids	胆汁酸	Bile acids	胆汁酸	C26H45NO7S	1	81-24-3	707184	1.79765e+06	1.23984e+06	209174	403965	883438	3.14279e+06	1.83265e+06	4.09075e+06	2.77152e+06	4.34747e+06	1.3172e+06	5.83948e+06	824058	1.4534	0.0468766	0.398801	-1.32626	down
MEDN1719	Tetradecyl phosphonic acid	Organic acid and Its derivatives	有机酸及其衍生物	Organic acid and Its derivatives	有机酸及其衍生物	C14H31O3P	2	4671-75-4	33222	32114.7	33322.6	30762.3	32494.9	27143.9	35160.3	34360	52219.2	43026.5	39289.5	38549.1	38300.6	36540.7	1.94386	0.00868329	0.794305	-0.332236	down
MEDP2494	Thr-Arg	Amino acid and Its metabolites	氨基酸及其代谢物	Small Peptide	小肽	C10H21N5O4	2	13448-26-5	242904	290514	236798	261381	227499	246074	195765	366066	322738	398589	257697	302825	310335	245308	1.78795	0.0132334	0.771905	-0.373505	down
MEDP2696	Traumatin	Organic acid and Its derivatives	有机酸及其衍生物	Organic acid and Its derivatives	有机酸及其衍生物	C12H20O3	1	65410-38-0	1.08137e+07	1.07204e+07	1.16906e+07	9.92974e+06	9.70033e+06	9.03652e+06	1.00467e+07	1.00785e+07	1.1735e+07	1.14324e+07	1.42024e+07	1.11078e+07	1.17939e+07	1.39582e+07	1.63653	0.0234728	0.853274	-0.228919	down
MEDN2297	Vanillic acid 4-O-sulfate	Organic acid and Its derivatives	有机酸及其衍生物	Sulfonic acids	磺酸类化合物	C8H8O7S	2	71235-86-4	237509	258335	246204	248094	255594	262660	259120	280316	289621	278504	313099	305360	250507	242461	1.56684	0.0324423	0.901855	-0.149033	down
MEDP1005*102	β-Alanine	Amino acid and Its metabolites	氨基酸及其代谢物	Amino acids	氨基酸	C3H7NO2	2	107-95-9	1.01857e+06	740113	889963	1.01037e+06	825489	349199	518492	1.21025e+06	804324	1.37109e+06	1.23861e+06	884854	877934	967467	1.41878	0.0427472	0.727741	-0.458503	down
MEDP0541	δ-Valerolactam	Alcohol and amines	醇、胺类	Amines	胺类	C5H9NO	2	675-20-7	1.20682e+06	1.11886e+06	1.1589e+06	1.12625e+06	1.15586e+06	1.08675e+06	1.06757e+06	1.22078e+06	1.21319e+06	1.22339e+06	1.15976e+06	1.27039e+06	1.17887e+06	1.2142e+06	1.94237	0.00412083	0.934015	-0.0984825	down
