# Supplementary material for: Transcriptome–Metabolome Analysis Reveals That Crossbreeding Improves Meat Quality in Hu Sheep and Their F1-Generation Sheep
Source: Foods. 2025 Apr 17;14(8):1384. doi: 10.3390/foods14081384 (PMC12026837; doi:10.3390/foods14081384)
Supplement: Supplementary file 1 [file foods-14-01384-s001.zip › Table S9.xlsx]

## Sheet: DH vs HH
Supplementary Table S9. KEGG pathway enrichment analysis of LC-MS
Kegg_pathway	ko_ID	Sig_compound	compound	Sig_compound_all	compound_all	IndexList	CIDList
Metabolic pathways	ko01100	4	250	9	303	MEDP0100;MEDP1753;MEDN0158*051;MEDN1890	C05608+C03752+C00330+C00860
Linoleic acid metabolism	ko00591	1	2	9	303	MEDN1426	C14833
Thermogenesis	ko04714	3	13	9	303	MEDP2871;MEDP2814;MEDP2816	C02301+C02301+C02301
Pentose phosphate pathway	ko00030	1	8	9	303	MEDP1753	C03752
Purine metabolism	ko00230	1	30	9	303	MEDN0158*051	C00330
Nucleotide metabolism	ko01232	1	29	9	303	MEDN0158*051	C00330
ABC transporters	ko02010	1	45	9	303	MEDN0158*051	C00330
Histidine metabolism	ko00340	1	11	9	303	MEDN1890	C00860
Biosynthesis of amino acids	ko01230	1	36	9	303	MEDN1890	C00860
Glycerophospholipid metabolism	ko00564	1	16	9	303	MEDP0442	C00670
Ether lipid metabolism	ko00565	1	1	9	303	MEDP0442	C00670
Choline metabolism in cancer	ko05231	1	14	9	303	MEDP0442	C00670
Note: Kegg_pathway: The name of the pathway; ko_ID: ko number of the path in the KEGG database; Sig_compound: The number of significantly different metabolites annotated by KEGG in this pathway; compound: The number of metabolites belonging to the pathway in the detected metabolites; Sig_compound_all: The number of significantly different metabolites annotated by KEGG; compound_all: The number of…

## Sheet: SH vsDH
Supplementary Table S9. KEGG pathway enrichment analysis of LC-MS
Kegg_pathway	ko_ID	Sig_compound	compound	Sig_compound_all	compound_all	IndexList	CIDList
Glycine, serine and threonine metabolism	ko00260	1	16	16	303	MEDP0281	C00986
Arginine and proline metabolism	ko00330	1	19	16	303	MEDP0281	C00986
beta-Alanine metabolism	ko00410	2	12	16	303	MEDP0281;MEDP2182	C00986+C05670
Metabolic pathways	ko01100	12	250	16	303	MEDP0281;MEDN1181;MEDP0236;MEDN0541;MEDN0385;MEDN0490*005;MEDN1544;MEDN0332*005;MEDP2143;MEDN0195;MEDP0871;MEDP0287	C00986+C05634+C00257+C05576+C02679+C00122+C00035+C01384+C06179+C00018+C00836+C00245
Phenylalanine, tyrosine and tryptophan biosynthesis	ko00400	1	8	16	303	MEDN1394	C00587
Tryptophan metabolism	ko00380	1	11	16	303	MEDN1181	C05634
Thermogenesis	ko04714	1	13	16	303	MEDP2864	C02301
Pentose phosphate pathway	ko00030	1	8	16	303	MEDP0236	C00257
Carbon metabolism	ko01200	2	15	16	303	MEDP0236;MEDN0490*005	C00257+C00122
Tyrosine metabolism	ko00350	3	8	16	303	MEDN0541;MEDN0490*005;MEDN0332*005	C05576+C00122+C01384
Fatty acid biosynthesis	ko00061	1	6	16	303	MEDN0385	C02679
Citrate cycle (TCA cycle)	ko00020	1	3	16	303	MEDN0490*005	C00122
Oxidative phosphorylation	ko00190	1	6	16	303	MEDN0490*005	C00122
Arginine biosynthesis	ko00220	1	10	16	303	MEDN0490*005	C00122
Alanine, aspartate and glutamate metabolism	ko00250	1	14	16	303	MEDN0490*005	C00122
Phenylalanine metabolism	ko00360	1	11	16	303	MEDN0490*005	C00122
Pyruvate metabolism	ko00620	1	4	16	303	MEDN0490*005	C00122
Butanoate metabolism	ko00650	2	5	16	303	MEDN0490*005;MEDN0332*005	C00122+C01384
Nicotinate and nicotinamide metabolism	ko00760	2	13	16	303	MEDN0490*005;MEDN0332*005	C00122+C01384
Glucagon signaling pathway	ko04922	1	6	16	303	MEDN0490*005	C00122
Pathways in cancer	ko05200	1	4	16	303	MEDN0490*005	C00122
Renal cell carcinoma	ko05211	1	1	16	303	MEDN0490*005	C00122
Central carbon metabolism in cancer	ko05230	1	24	16	303	MEDN0490*005	C00122
Purine metabolism	ko00230	1	30	16	303	MEDN1544	C00035
Nucleotide metabolism	ko01232	1	29	16	303	MEDN1544	C00035
Ras signaling pathway	ko04014	1	2	16	303	MEDN1544	C00035
Rap1 signaling pathway	ko04015	1	2	16	303	MEDN1544	C00035
Autophagy - animal	ko04140	1	1	16	303	MEDN1544	C00035
Endocytosis	ko04144	1	1	16	303	MEDN1544	C00035
Thiamine metabolism	ko00730	1	5	16	303	MEDN0195	C00018
Vitamin B6 metabolism	ko00750	1	6	16	303	MEDN0195	C00018
Biosynthesis of cofactors	ko01240	1	46	16	303	MEDN0195	C00018
Vitamin digestion and absorption	ko04977	1	10	16	303	MEDN0195	C00018
Sphingolipid metabolism	ko00600	1	4	16	303	MEDP0871	C00836
Sphingolipid signaling pathway	ko04071	1	5	16	303	MEDP0871	C00836
Glycerophospholipid metabolism	ko00564	1	16	16	303	MEDP0442	C00670
Ether lipid metabolism	ko00565	1	1	16	303	MEDP0442	C00670
Choline metabolism in cancer	ko05231	1	14	16	303	MEDP0442	C00670
Primary bile acid biosynthesis	ko00120	1	6	16	303	MEDP0287	C00245
Taurine and hypotaurine metabolism	ko00430	1	8	16	303	MEDP0287	C00245
Sulfur metabolism	ko00920	1	9	16	303	MEDP0287	C00245
ABC transporters	ko02010	1	45	16	303	MEDP0287	C00245
Neuroactive ligand-receptor interaction	ko04080	1	15	16	303	MEDP0287	C00245
Note: Kegg_pathway: The name of the pathway; ko_ID: ko number of the path in the KEGG database; Sig_compound: The number of significantly different metabolites annotated by KEGG in this pathway; compound: The number of metabolites belonging to the pathway in the detected metabolites; Sig_compound_all: The number of significantly different metabolites annotated by KEGG; compound_all: The number of…

## Sheet: SH vs HH 
Supplementary Table S9. KEGG pathway enrichment analysis of LC-MS
Kegg_pathway	ko_ID	Sig_compound	compound	Sig_compound_all	compound_all	IndexList	CIDList
beta-Alanine metabolism	ko00410	3	12	28	303	MEDP2182;MEDN1161;MEDP1005*102	C05670+C03722+C00099
Purine metabolism	ko00230	7	30	28	303	MEDN0624;MEDN0152*058;MEDN0153;MEDN0158*051;MEDN0602;MEDN0534*058;MEDN1544	C00224+C00008+C00020+C00330+C00362+C00361+C00035
Sulfur metabolism	ko00920	1	9	28	303	MEDN0624	C00224
Metabolic pathways	ko01100	19	250	28	303	MEDN0624;MEDN0152*058;MEDN0153;MEDN1532;MEDP0236;MEDN0158*051;MEDN0602;MEDN0534*058;MEDN1544;MEDP2298;MEDP0013*102;MEDP0015;MEDN1890;MEDN1015;MEDP2058;MEDN1161;MEDP0404;MEDN0105;MEDP1005*102	C00224+C00008+C00020+C00333+C00257+C00330+C00362+C00361+C00035+C00954+C00041+C00327+C00860+C00253+C05332+C03722+C00213+C05122+C00099
Linoleic acid metabolism	ko00591	1	2	28	303	MEDN1426	C14833
Oxidative phosphorylation	ko00190	1	6	28	303	MEDN0152*058	C00008
Nucleotide metabolism	ko01232	6	29	28	303	MEDN0152*058;MEDN0153;MEDN0158*051;MEDN0602;MEDN0534*058;MEDN1544	C00008+C00020+C00330+C00362+C00361+C00035
Biosynthesis of cofactors	ko01240	6	46	28	303	MEDN0152*058;MEDN0153;MEDN1532;MEDN1015;MEDN1161;MEDP1005*102	C00008+C00020+C00333+C00253+C03722+C00099
FoxO signaling pathway	ko04068	2	4	28	303	MEDN0152*058;MEDN0153	C00008+C00020
Neuroactive ligand-receptor interaction	ko04080	2	15	28	303	MEDN0152*058;MEDP1005*102	C00008+C00099
Lysosome	ko04142	1	4	28	303	MEDN0152*058	C00008
AMPK signaling pathway	ko04152	2	4	28	303	MEDN0152*058;MEDN0153	C00008+C00020
Platelet activation	ko04611	1	3	28	303	MEDN0152*058	C00008
Thermogenesis	ko04714	6	13	28	303	MEDN0152*058;MEDP2871;MEDP2872;MEDP2819;MEDP2814;MEDP2816	C00008+C02301+C02301+C02301+C02301+C02301
Taste transduction	ko04742	2	8	28	303	MEDN0152*058;MEDN0153	C00008+C00020
Renin secretion	ko04924	2	5	28	303	MEDN0152*058;MEDN0153	C00008+C00020
Parkinson disease	ko05012	2	8	28	303	MEDN0152*058;MEDN0153	C00008+C00020
Amyotrophic lateral sclerosis	ko05014	1	3	28	303	MEDN0152*058	C00008
Pathways of neurodegeneration - multiple diseases	ko05022	2	6	28	303	MEDN0152*058;MEDN0153	C00008+C00020
Antifolate resistance	ko01523	1	5	28	303	MEDN0153	C00020
cGMP-PKG signaling pathway	ko04022	1	4	28	303	MEDN0153	C00020
cAMP signaling pathway	ko04024	1	7	28	303	MEDN0153	C00020
mTOR signaling pathway	ko04150	1	3	28	303	MEDN0153	C00020
PI3K-Akt signaling pathway	ko04151	1	1	28	303	MEDN0153	C00020
Longevity regulating pathway	ko04211	1	3	28	303	MEDN0153	C00020
Olfactory transduction	ko04740	1	3	28	303	MEDN0153	C00020
Regulation of lipolysis in adipocytes	ko04923	1	3	28	303	MEDN0153	C00020
Aldosterone synthesis and secretion	ko04925	1	5	28	303	MEDN0153	C00020
Cortisol synthesis and secretion	ko04927	1	3	28	303	MEDN0153	C00020
Parathyroid hormone synthesis, secretion and action	ko04928	1	2	28	303	MEDN0153	C00020
Cushing syndrome	ko04934	1	3	28	303	MEDN0153	C00020
Morphine addiction	ko05032	1	4	28	303	MEDN0153	C00020
Pentose and glucuronate interconversions	ko00040	1	3	28	303	MEDN1532	C00333
Ascorbate and aldarate metabolism	ko00053	1	6	28	303	MEDN1532	C00333
Amino sugar and nucleotide sugar metabolism	ko00520	1	11	28	303	MEDN1532	C00333
Biosynthesis of nucleotide sugars	ko01250	1	10	28	303	MEDN1532	C00333
ABC transporters	ko02010	3	45	28	303	MEDN1532;MEDN0158*051;MEDP0013*102	C00333+C00330+C00041
Pentose phosphate pathway	ko00030	1	8	28	303	MEDP0236	C00257
Carbon metabolism	ko01200	2	15	28	303	MEDP0236;MEDP0013*102	C00257+C00041
Taurine and hypotaurine metabolism	ko00430	3	8	28	303	MEDN0316;MEDP0013*102;MEDN0105	C01959+C00041+C05122
Ras signaling pathway	ko04014	1	2	28	303	MEDN1544	C00035
Rap1 signaling pathway	ko04015	1	2	28	303	MEDN1544	C00035
Autophagy - animal	ko04140	1	1	28	303	MEDN1544	C00035
Endocytosis	ko04144	1	1	28	303	MEDN1544	C00035
Tryptophan metabolism	ko00380	2	11	28	303	MEDP2298;MEDN1161	C00954+C03722
Alanine, aspartate and glutamate metabolism	ko00250	1	14	28	303	MEDP0013*102	C00041
Cysteine and methionine metabolism	ko00270	1	16	28	303	MEDP0013*102	C00041
Selenocompound metabolism	ko00450	1	1	28	303	MEDP0013*102	C00041
D-Amino acid metabolism	ko00470	1	23	28	303	MEDP0013*102	C00041
Aminoacyl-tRNA biosynthesis	ko00970	1	19	28	303	MEDP0013*102	C00041
Biosynthesis of amino acids	ko01230	3	36	28	303	MEDP0013*102;MEDP0015;MEDN1890	C00041+C00327+C00860
Sulfur relay system	ko04122	1	4	28	303	MEDP0013*102	C00041
Protein digestion and absorption	ko04974	2	25	28	303	MEDP0013*102;MEDP1005*102	C00041+C00099
Mineral absorption	ko04978	1	13	28	303	MEDP0013*102	C00041
Central carbon metabolism in cancer	ko05230	1	24	28	303	MEDP0013*102	C00041
Arginine biosynthesis	ko00220	1	10	28	303	MEDP0015	C00327
Histidine metabolism	ko00340	1	11	28	303	MEDN1890	C00860
Nicotinate and nicotinamide metabolism	ko00760	2	13	28	303	MEDN1015;MEDN1161	C00253+C03722
Pertussis	ko05133	1	3	28	303	MEDN1015	C00253
Phenylalanine metabolism	ko00360	1	11	28	303	MEDP2058	C05332
Glycine, serine and threonine metabolism	ko00260	1	16	28	303	MEDP0404	C00213
Arginine and proline metabolism	ko00330	1	19	28	303	MEDP0404	C00213
Primary bile acid biosynthesis	ko00120	2	6	28	303	MEDN0106;MEDN0105	C05465+C05122
Bile secretion	ko04976	2	13	28	303	MEDN0106;MEDN0105	C05465+C05122
Cholesterol metabolism	ko04979	2	3	28	303	MEDN0106;MEDN0105	C05465+C05122
Pyrimidine metabolism	ko00240	1	20	28	303	MEDP1005*102	C00099
Propanoate metabolism	ko00640	1	6	28	303	MEDP1005*102	C00099
Pantothenate and CoA biosynthesis	ko00770	1	8	28	303	MEDP1005*102	C00099
Note: Kegg_pathway: The name of the pathway; ko_ID: ko number of the path in the KEGG database; Sig_compound: The number of significantly different metabolites annotated by KEGG in this pathway; compound: The number of metabolites belonging to the pathway in the detected metabolites; Sig_compound_all: The number of significantly different metabolites annotated by KEGG; compound_all: The number of…
